# Supplementary material for: A second monoclinic polymorph of ferrocenecarboxaldehyde
Source: Acta Crystallogr E Crystallogr Commun. 2026 Mar 5;82(Pt 4):349–52. doi: 10.1107/S205698902600229X (PMC13055971; doi:10.1107/S205698902600229X)
Supplement: Supplementary file 1 [file e-82-00349-sup1.cif]

##############################################################################
#                                                                            #
# This CIF contains the data in a paper accepted for publication in          #
# Acta Crystallographica Section E. It conforms to the requirements of       #
# Notes for Authors for Acta Crystallographica Section E, and has been       #
# peer reviewed under the auspices of the IUCr Commission on Journals.       #
#                                                                            #
# Full details of the Crystallographic Information File format               #
# are given in the paper "The Crystallographic Information File (CIF):       #
# a New Standard Archive File for Crystallography" by S. R. Hall, F. H.      #
# Allen and I. D. Brown [Acta Cryst. (1991), A47, 655-685].                  #
#                                                                            #
# The current version of the core CIF dictionary is obtainable from          #
# ftp://ftp.iucr.org/pub/cif_core.dic.                                       #
#                                                                            #
# Software is freely available for graphical display of the structure(s)     #
# in this CIF. For information consult the CIF software page                 #
# http://www.iucr.org/resources/cif/software.                                #
#                                                                            #
# This file may be used for bona fide research purposes within the           #
# scientific community so long as proper attribution is given to the journal # 
# article from which it was obtained.                                        #
#                                                                            #
##############################################################################
data_I
_audit_creation_method
;
Olex2 1.5
(compiled 2025.05.31 svn.r86d253d1 for OlexSys, GUI svn.r7254)
;
_journal_date_recd_electronic     2026-02-11
_journal_date_accepted     2026-03-02
_journal_name_full     'Acta Crystallographica, Section E'
_journal_year     2026
_journal_volume     82
_journal_issue      1
_journal_page_first     0
_journal_page_last     0
_journal_paper_category     GM
_journal_paper_doi     10.1107/S205698902600229X
_journal_coeditor_code     EE2027
_publ_contact_author_name     'Jamal Lasri'
_publ_contact_author_address
;
Department of Chemistry,
Rabigh College of Science and Arts,
King Abdulaziz University,
Jeddah 21589,
Saudi Arabia
;
_publ_contact_author_email     'jlasri@kau.edu.sa'
_publ_contact_author_fax     ?
_publ_contact_author_phone     ?
_publ_section_title
;
A second monoclinic polymorph of ferrocenecarboxaldehyde
;
_publ_section_title_footnote     .
loop_
    _publ_author_name
    _publ_author_footnote
    _publ_author_address
    'Lasri, Jamal' .
;
Department of Chemistry,
Rabigh College of Science and Arts,
King Abdulaziz University,
Jeddah 21589,
Saudi Arabia
;
    'Almehmadi, Yaseen A.' .
;
Department of Chemistry,
Rabigh College of Science and Arts,
King Abdulaziz University,
Jeddah 21589,
Saudi Arabia
King Fahd Medical Research Center,
King Abdulaziz University,
Jeddah 21589,
Saudi Arabia
;
    'Eltayeb, Naser E.' .
;
Department of Chemistry,
Rabigh College of Science and Arts,
King Abdulaziz University,
Jeddah 21589,
Saudi Arabia
Department of Chemistry,
Faculty of Pure and Applied Sciences,
International University of Africa,
Khartoum 2469,
Sudan
;
    'H\"okelek, Tuncer' .
;
Department of Physics,
Hacettepe University,
06800 Beytepe, Ankara,
T\"urkiye
;
    'McKay, Aidan P.' .
;
EaStCHEM School of Chemistry,
University of St Andrews,
Fife KY16 9ST,
UK
;
_publ_section_synopsis
;
The asymmetric unit of the title compound contains two crystallographically
independent ferrocenecarboxaldehyde molecules. In the crystal,  C---H...O
hydrogen bonds link the molecules into infinite chains along the <i>b</i>-axis
direction. The hydrogen bonding, \p--\p, C---H...\p(ring) and van der Waals
interactions are the dominant interactions in the crystal packing.
;
_chemical_name_systematic
;
Ferrocenecarboxaldehyde
;
_chemical_name_common     ?
_chemical_formula_moiety     'C11 H10 Fe O'
_chemical_formula_sum     'C11 H10 Fe O'
_chemical_formula_iupac     '[Fe (C5 H5) (C6 H5 O)]'
_chemical_formula_weight     214.04
_chemical_melting_point     ?
_chemical_absolute_configuration     ad
_space_group_crystal_system     monoclinic
_space_group_name_H-M_alt     'P 1 21 1'
_space_group_name_Hall     'P 2yb'
loop_
    _space_group_symop_operation_xyz
    'x, y, z'
    '-x, y+1/2, -z'
_cell_length_a     10.4438(9)
_cell_length_b     7.5766(8)
_cell_length_c     11.2044(14)
_cell_angle_alpha     90
_cell_angle_beta     92.459(15)
_cell_angle_gamma     90
_cell_volume     885.77(17)
_cell_formula_units_Z     4
_cell_measurement_reflns_used     4087
_cell_measurement_theta_min     2.6140
_cell_measurement_theta_max     26.3440
_cell_measurement_temperature     173
loop_
    _twin_individual_id
    _twin_individual_mass_fraction_refined
    _twin_individual_twin_matrix_11
    _twin_individual_twin_matrix_12
    _twin_individual_twin_matrix_13
    _twin_individual_twin_matrix_21
    _twin_individual_twin_matrix_22
    _twin_individual_twin_matrix_23
    _twin_individual_twin_matrix_31
    _twin_individual_twin_matrix_32
    _twin_individual_twin_matrix_33
    1 0.501(2) 1.0000 0.0000 0.0000 0.0000 1.0000 0.0000 0.0000 0.0000 1.0000
    2 0.499(2) -1.0001 -0.0002 -0.0012 0.0001 -0.9999 -0.0001 0.0939 -0.0013
                                                                          0.9996
_exptl_crystal_description     plate
_exptl_crystal_colour     orange
_exptl_crystal_size_max     0.1
_exptl_crystal_size_mid     0.09
_exptl_crystal_size_min     0.02
_exptl_crystal_density_diffrn     1.605
_exptl_crystal_density_meas     ?
_exptl_crystal_density_method     ?
_exptl_crystal_F_000     440
_exptl_absorpt_coefficient_mu     1.651
_exptl_absorpt_correction_type     multi-scan
_exptl_absorpt_process_details
;
(CrysAlisPro; Rigaku OD, 2024)
;
_exptl_absorpt_correction_T_min     0.72473
_exptl_absorpt_correction_T_max     1.00000
_diffrn_ambient_temperature     173
_diffrn_source     'Rotating Anode'
_diffrn_radiation_type     'Mo K\a'
_diffrn_radiation_wavelength     0.71073
_diffrn_radiation_monochromator     'Rigaku Osmic Confocal Optical System'
_diffrn_measurement_device_type     'Rigaku XtaLAB P200K'
_diffrn_measurement_device     'AFC10: Fixed \c 3 circle'
_diffrn_measurement_method     'shutterless scans'
_diffrn_detector     'photon counting pixel array detector'
_diffrn_measurement_specimen_support     Loop
_diffrn_detector_area_resol_mean     5.8140
_diffrn_reflns_number     6451
_diffrn_reflns_av_R_equivalents     ?
_diffrn_reflns_av_unetI/netI     0.0313
_diffrn_reflns_theta_min     1.819
_diffrn_reflns_theta_max     29.806
_diffrn_reflns_theta_full     25.242
_diffrn_measured_fraction_theta_max     0.884
_diffrn_measured_fraction_theta_full     1.000
_diffrn_reflns_limit_h_min     -14
_diffrn_reflns_limit_h_max     14
_diffrn_reflns_limit_k_min     -10
_diffrn_reflns_limit_k_max     10
_diffrn_reflns_limit_l_min     -15
_diffrn_reflns_limit_l_max     14
_diffrn_radiation_probe     x-ray
_refine_special_details
;
Data was processed as 2-component twin with second component rotated
 179.9856 \% around [0 0 1] (reciprocal), or [0.05 0 1] (direct) and twin
 component ratio was refined to 0.501:0.499
;
_reflns_number_total     6451
_reflns_number_gt     5568
_reflns_threshold_expression     'I > 2\s(I)'
_refine_ls_structure_factor_coef     Fsqd
_refine_ls_matrix_type     full
_refine_ls_R_factor_all     0.0632
_refine_ls_R_factor_gt     0.0541
_refine_ls_wR_factor_gt     0.1401
_refine_ls_wR_factor_ref     0.1445
_refine_ls_goodness_of_fit_ref     1.072
_refine_ls_restrained_S_all     1.072
_refine_ls_number_reflns     6451
_refine_ls_number_parameters     236
_refine_ls_number_restraints     1
_refine_ls_hydrogen_treatment     constr
_refine_ls_weighting_scheme     calc
_refine_ls_weighting_details
              'w=1/[\s^2^(Fo^2^)+(0.0947P)^2^+0.3203P] where P=(Fo^2^+2Fc^2^)/3'
_atom_sites_solution_hydrogens     geom
_atom_sites_solution_primary     dual
_atom_sites_solution_secondary     ?
_refine_ls_shift/su_max     0.000
_refine_ls_shift/su_mean     0.000
_refine_diff_density_max     1.136
_refine_diff_density_min     -0.486
_refine_ls_extinction_method     none
_refine_ls_extinction_coef     .
_refine_ls_abs_structure_details
;
Flack <i>x</i> determined using 1494 quotients
[(<i>I</i>^+^)-(<i>I</i>^-^)]/[(<i>I</i>^+^)+(<i>I</i>^-^)]
(Parsons et al., 2013)
;
_refine_ls_abs_structure_Flack     -0.03(2)
loop_
    _atom_type_symbol
    _atom_type_description
    _atom_type_scat_dispersion_real
    _atom_type_scat_dispersion_imag
    _atom_type_scat_source
    'C' 'C' 0.0033 0.0016
                         'International Tables Vol C Tables 4.2.6.8 and 6.1.1.4'
    'H' 'H' 0.0000 0.0000
                         'International Tables Vol C Tables 4.2.6.8 and 6.1.1.4'
    'Fe' 'Fe' 0.3463 0.8444
                         'International Tables Vol C Tables 4.2.6.8 and 6.1.1.4'
    'O' 'O' 0.0106 0.0060
                         'International Tables Vol C Tables 4.2.6.8 and 6.1.1.4'
_computing_data_collection
                         'CrysAlisPro system (CCD 43.142a (release 17-10-2024))'
_computing_cell_refinement
;
CrysAlisPro 1.171.43.142a (Rigaku OD, 2024)
;
_computing_data_reduction
;
CrysAlisPro 1.171.43.142a (Rigaku OD, 2024)
;
_computing_structure_solution
;
<i>SHELXT</i>  (Sheldrick, 2015a)
;
_computing_structure_refinement
;
<i>SHELXL2019/3</i> (Sheldrick, 2015b)
;
_computing_molecular_graphics
;
Olex2 1.5 (Dolomanov <i>et al.</i>,  2009)
;
_computing_publication_material
;
Olex2 1.5 (Dolomanov <i>et al.</i>,  2009)
;
loop_
    _atom_site_type_symbol
    _atom_site_label
    _atom_site_fract_x
    _atom_site_fract_y
    _atom_site_fract_z
    _atom_site_U_iso_or_equiv
    _atom_site_adp_type
    _atom_site_calc_flag
    _atom_site_occupancy
    _atom_site_disorder_assembly
    _atom_site_disorder_group
    Fe Fe1 0.85974(10) 0.52362(12) 0.79568(10) 0.0334(3) Uani d 1 . .
    Fe Fe2 0.63769(10) 0.47927(12) 0.29292(10) 0.0355(3) Uani d 1 . .
    O O11 1.0675(8) 0.6185(16) 0.5310(8) 0.090(4) Uani d 1 . .
    O O22 0.3966(6) 0.4636(10) 0.0285(6) 0.0536(16) Uani d 1 . .
    C C1 1.0167(8) 0.6417(14) 0.7329(9) 0.041(2) Uani d 1 . .
    C C2 0.9145(8) 0.7685(14) 0.7382(10) 0.046(2) Uani d 1 . .
    H H2 0.877080 0.833524 0.673149 0.055 Uiso calc 1 . .
    C C3 0.8811(10) 0.7776(15) 0.8563(12) 0.059(3) Uani d 1 . .
    H H3 0.814826 0.849431 0.885565 0.071 Uiso calc 1 . .
    C C4 0.9594(11) 0.666(2) 0.9255(10) 0.065(3) Uani d 1 . .
    H H4 0.957367 0.650632 1.009600 0.078 Uiso calc 1 . .
    C C5 1.0422(8) 0.5783(15) 0.8491(10) 0.050(3) Uani d 1 . .
    H H5 1.104310 0.491776 0.872161 0.060 Uiso calc 1 . .
    C C6 0.7910(9) 0.3445(16) 0.6723(10) 0.049(3) Uani d 1 . .
    H H6 0.819576 0.328703 0.593687 0.058 Uiso calc 1 . .
    C C7 0.6925(8) 0.4557(16) 0.7051(8) 0.042(2) Uani d 1 . .
    H H7 0.643260 0.529986 0.652538 0.051 Uiso calc 1 . .
    C C8 0.6781(7) 0.4405(11) 0.8278(8) 0.038(2) Uani d 1 . .
    H H8 0.617244 0.501784 0.872952 0.046 Uiso calc 1 . .
    C C9 0.7696(8) 0.3181(14) 0.8732(10) 0.044(2) Uani d 1 . .
    H H9 0.780953 0.282107 0.954190 0.053 Uiso calc 1 . .
    C C10 0.8414(9) 0.2583(14) 0.7771(11) 0.051(3) Uani d 1 . .
    H H10 0.910234 0.176307 0.781461 0.061 Uiso calc 1 . .
    C C11 1.0735(9) 0.5704(17) 0.6272(11) 0.059(3) Uani d 1 . .
    H H11 1.123685 0.467074 0.640538 0.071 Uiso calc 1 . .
    C C12 0.4993(8) 0.3378(15) 0.2019(8) 0.038(2) Uani d 1 . .
    C C13 0.5964(9) 0.2244(13) 0.2545(10) 0.046(2) Uani d 1 . .
    H H13 0.649654 0.147055 0.211912 0.055 Uiso calc 1 . .
    C C14 0.6000(9) 0.2460(16) 0.3784(10) 0.052(3) Uani d 1 . .
    H H14 0.654411 0.184722 0.434459 0.062 Uiso calc 1 . .
    C C15 0.5080(9) 0.3757(15) 0.4053(9) 0.049(2) Uani d 1 . .
    H H15 0.491131 0.417869 0.482939 0.059 Uiso calc 1 . .
    C C16 0.4453(9) 0.4321(15) 0.2973(8) 0.045(2) Uani d 1 . .
    H H16 0.379047 0.517771 0.289947 0.054 Uiso calc 1 . .
    C C17 0.7123(10) 0.6572(16) 0.1795(11) 0.053(3) Uani d 1 . .
    H H17 0.686053 0.673903 0.098046 0.064 Uiso calc 1 . .
    C C18 0.8094(7) 0.5402(17) 0.2229(8) 0.046(2) Uani d 1 . .
    H H18 0.859414 0.463800 0.176419 0.055 Uiso calc 1 . .
    C C19 0.8176(8) 0.5585(16) 0.3472(9) 0.051(3) Uani d 1 . .
    H H19 0.875779 0.496898 0.399699 0.061 Uiso calc 1 . .
    C C20 0.7268(9) 0.6817(16) 0.3823(12) 0.057(3) Uani d 1 . .
    H H20 0.711420 0.717072 0.461760 0.068 Uiso calc 1 . .
    C C21 0.6620(10) 0.7436(17) 0.2768(14) 0.064(4) Uani d 1 . .
    H H21 0.595654 0.829418 0.272967 0.077 Uiso calc 1 . .
    C C22 0.4762(9) 0.3628(13) 0.0751(9) 0.046(2) Uani d 1 . .
    H H22 0.526849 0.295544 0.023314 0.055 Uiso calc 1 . .
loop_
    _atom_site_aniso_label
    _atom_site_aniso_U_11
    _atom_site_aniso_U_22
    _atom_site_aniso_U_33
    _atom_site_aniso_U_12
    _atom_site_aniso_U_13
    _atom_site_aniso_U_23
    Fe1 0.0255(5) 0.0258(8) 0.0489(6) -0.0017(5) 0.0031(4) -0.0006(5)
    Fe2 0.0253(6) 0.0246(7) 0.0565(7) -0.0025(5) 0.0006(5) 0.0015(5)
    O11 0.089(7) 0.120(10) 0.061(6) -0.062(6) 0.015(4) -0.005(5)
    O22 0.049(4) 0.044(4) 0.068(4) -0.002(3) -0.006(3) 0.004(3)
    C1 0.031(5) 0.030(5) 0.062(6) -0.011(4) 0.007(4) -0.002(4)
    C2 0.035(6) 0.030(6) 0.071(7) -0.007(4) -0.003(4) 0.012(5)
    C3 0.046(7) 0.039(6) 0.092(9) -0.011(5) 0.011(6) -0.030(6)
    C4 0.060(7) 0.083(9) 0.051(6) -0.036(6) 0.001(5) -0.015(6)
    C5 0.030(5) 0.039(6) 0.079(7) -0.010(4) -0.009(4) 0.007(5)
    C6 0.039(5) 0.045(7) 0.063(6) -0.010(5) 0.011(4) -0.015(6)
    C7 0.034(5) 0.040(6) 0.051(5) -0.015(4) -0.008(3) 0.001(4)
    C8 0.028(4) 0.022(5) 0.065(6) -0.007(3) 0.011(3) 0.002(4)
    C9 0.030(5) 0.035(6) 0.068(6) -0.009(4) 0.001(4) 0.012(5)
    C10 0.039(6) 0.014(6) 0.100(9) 0.001(4) 0.013(5) 0.001(5)
    C11 0.043(6) 0.052(7) 0.084(8) -0.021(5) 0.015(5) -0.011(6)
    C12 0.026(4) 0.036(6) 0.054(5) -0.005(4) 0.000(3) -0.002(4)
    C13 0.035(5) 0.021(5) 0.083(8) -0.005(4) 0.016(5) 0.003(5)
    C14 0.036(5) 0.047(6) 0.071(7) -0.010(5) -0.003(4) 0.014(5)
    C15 0.039(5) 0.055(7) 0.054(6) -0.013(5) 0.010(4) -0.002(5)
    C16 0.041(5) 0.042(6) 0.054(5) -0.009(4) 0.010(4) -0.002(5)
    C17 0.048(6) 0.038(7) 0.072(7) -0.021(5) -0.009(5) 0.022(6)
    C18 0.031(4) 0.042(6) 0.065(6) -0.004(4) 0.007(3) 0.017(5)
    C19 0.037(5) 0.049(7) 0.065(6) -0.007(4) -0.011(4) 0.006(5)
    C20 0.043(6) 0.039(7) 0.089(8) -0.025(5) -0.001(5) -0.010(6)
    C21 0.035(6) 0.028(7) 0.128(11) -0.007(5) 0.002(6) 0.013(7)
    C22 0.049(6) 0.028(5) 0.062(6) -0.012(4) 0.011(4) -0.009(4)
_geom_special_details
;
 All esds (except the esd in the dihedral angle between two l.s. planes)
 are estimated using the full covariance matrix.  The cell esds are taken
 into account individually in the estimation of esds in distances, angles
 and torsion angles; correlations between esds in cell parameters are only
 used when they are defined by crystal symmetry.  An approximate (isotropic)
 treatment of cell esds is used for estimating esds involving l.s. planes.
;
loop_
    _geom_bond_atom_site_label_1
    _geom_bond_atom_site_label_2
    _geom_bond_site_symmetry_2
    _geom_bond_distance
    _geom_bond_publ_flag
    Fe1 C1 . 2.021(9) ?
    Fe1 C2 . 2.053(10) ?
    Fe1 C3 . 2.050(10) ?
    Fe1 C4 . 2.056(10) ?
    Fe1 C5 . 2.016(9) ?
    Fe1 C6 . 2.045(11) ?
    Fe1 C7 . 2.047(8) ?
    Fe1 C8 . 2.046(8) ?
    Fe1 C9 . 2.034(10) ?
    Fe1 C10 . 2.029(11) ?
    Fe2 C12 . 2.038(9) ?
    Fe2 C13 . 2.021(10) ?
    Fe2 C14 . 2.056(11) ?
    Fe2 C15 . 2.045(9) ?
    Fe2 C16 . 2.043(9) ?
    Fe2 C17 . 2.031(10) ?
    Fe2 C18 . 2.041(8) ?
    Fe2 C19 . 2.040(9) ?
    Fe2 C20 . 2.035(11) ?
    Fe2 C21 . 2.028(13) ?
    O11 C11 . 1.137(14) ?
    O22 C22 . 1.229(12) ?
    C1 C2 . 1.440(14) ?
    C1 C5 . 1.403(15) ?
    C1 C11 . 1.451(16) ?
    C2 H2 . 0.9500 ?
    C2 C3 . 1.384(16) ?
    C3 H3 . 0.9500 ?
    C3 C4 . 1.392(19) ?
    C4 H4 . 0.9500 ?
    C4 C5 . 1.408(17) ?
    C5 H5 . 0.9500 ?
    C6 H6 . 0.9500 ?
    C6 C7 . 1.391(14) ?
    C6 C10 . 1.424(16) ?
    C7 H7 . 0.9500 ?
    C7 C8 . 1.394(12) ?
    C8 H8 . 0.9500 ?
    C8 C9 . 1.411(13) ?
    C9 H9 . 0.9500 ?
    C9 C10 . 1.413(16) ?
    C10 H10 . 0.9500 ?
    C11 H11 . 0.9500 ?
    C12 C13 . 1.437(14) ?
    C12 C16 . 1.423(14) ?
    C12 C22 . 1.442(14) ?
    C13 H13 . 0.9500 ?
    C13 C14 . 1.396(16) ?
    C14 H14 . 0.9500 ?
    C14 C15 . 1.416(15) ?
    C15 H15 . 0.9500 ?
    C15 C16 . 1.417(14) ?
    C16 H16 . 0.9500 ?
    C17 H17 . 0.9500 ?
    C17 C18 . 1.417(15) ?
    C17 C21 . 1.393(19) ?
    C18 H18 . 0.9500 ?
    C18 C19 . 1.399(14) ?
    C19 H19 . 0.9500 ?
    C19 C20 . 1.399(16) ?
    C20 H20 . 0.9500 ?
    C20 C21 . 1.417(18) ?
    C21 H21 . 0.9500 ?
    C22 H22 . 0.9500 ?
loop_
    _geom_angle_atom_site_label_1
    _geom_angle_atom_site_label_2
    _geom_angle_atom_site_label_3
    _geom_angle_site_symmetry_1
    _geom_angle_site_symmetry_3
    _geom_angle
    _geom_angle_publ_flag
    C1 Fe1 C2 . . 41.4(4) ?
    C1 Fe1 C3 . . 67.7(4) ?
    C1 Fe1 C4 . . 67.7(4) ?
    C1 Fe1 C6 . . 109.0(4) ?
    C1 Fe1 C7 . . 128.8(4) ?
    C1 Fe1 C8 . . 166.0(4) ?
    C1 Fe1 C9 . . 152.3(4) ?
    C1 Fe1 C10 . . 118.5(4) ?
    C2 Fe1 C4 . . 67.0(5) ?
    C3 Fe1 C2 . . 39.4(5) ?
    C3 Fe1 C4 . . 39.6(5) ?
    C5 Fe1 C1 . . 40.7(4) ?
    C5 Fe1 C2 . . 68.6(4) ?
    C5 Fe1 C3 . . 67.7(4) ?
    C5 Fe1 C4 . . 40.4(5) ?
    C5 Fe1 C6 . . 129.6(4) ?
    C5 Fe1 C7 . . 166.9(4) ?
    C5 Fe1 C8 . . 152.0(4) ?
    C5 Fe1 C9 . . 118.7(4) ?
    C5 Fe1 C10 . . 108.5(4) ?
    C6 Fe1 C2 . . 118.8(4) ?
    C6 Fe1 C3 . . 151.3(5) ?
    C6 Fe1 C4 . . 167.9(5) ?
    C6 Fe1 C7 . . 39.7(4) ?
    C6 Fe1 C8 . . 67.2(4) ?
    C7 Fe1 C2 . . 108.3(4) ?
    C7 Fe1 C3 . . 118.6(5) ?
    C7 Fe1 C4 . . 151.3(5) ?
    C8 Fe1 C2 . . 127.3(4) ?
    C8 Fe1 C3 . . 108.6(4) ?
    C8 Fe1 C4 . . 118.8(4) ?
    C8 Fe1 C7 . . 39.8(4) ?
    C9 Fe1 C2 . . 165.0(4) ?
    C9 Fe1 C3 . . 128.6(5) ?
    C9 Fe1 C4 . . 109.1(5) ?
    C9 Fe1 C6 . . 68.0(5) ?
    C9 Fe1 C7 . . 67.6(4) ?
    C9 Fe1 C8 . . 40.5(4) ?
    C10 Fe1 C2 . . 152.8(4) ?
    C10 Fe1 C3 . . 166.6(6) ?
    C10 Fe1 C4 . . 129.3(5) ?
    C10 Fe1 C6 . . 40.9(5) ?
    C10 Fe1 C7 . . 68.0(5) ?
    C10 Fe1 C8 . . 68.2(4) ?
    C10 Fe1 C9 . . 40.7(5) ?
    C12 Fe2 C14 . . 68.6(4) ?
    C12 Fe2 C15 . . 68.4(4) ?
    C12 Fe2 C16 . . 40.8(4) ?
    C12 Fe2 C18 . . 122.9(4) ?
    C12 Fe2 C19 . . 158.2(4) ?
    C13 Fe2 C12 . . 41.5(4) ?
    C13 Fe2 C14 . . 40.0(5) ?
    C13 Fe2 C15 . . 67.9(4) ?
    C13 Fe2 C16 . . 68.7(4) ?
    C13 Fe2 C17 . . 125.8(5) ?
    C13 Fe2 C18 . . 108.5(5) ?
    C13 Fe2 C19 . . 122.0(4) ?
    C13 Fe2 C20 . . 156.0(5) ?
    C13 Fe2 C21 . . 162.0(5) ?
    C15 Fe2 C14 . . 40.4(4) ?
    C16 Fe2 C14 . . 68.3(4) ?
    C16 Fe2 C15 . . 40.6(4) ?
    C17 Fe2 C12 . . 108.6(4) ?
    C17 Fe2 C14 . . 161.5(5) ?
    C17 Fe2 C15 . . 157.2(5) ?
    C17 Fe2 C16 . . 122.4(4) ?
    C17 Fe2 C18 . . 40.7(4) ?
    C17 Fe2 C19 . . 67.5(4) ?
    C17 Fe2 C20 . . 68.2(5) ?
    C18 Fe2 C14 . . 124.2(5) ?
    C18 Fe2 C15 . . 160.0(4) ?
    C18 Fe2 C16 . . 158.4(4) ?
    C19 Fe2 C14 . . 107.8(4) ?
    C19 Fe2 C15 . . 123.7(4) ?
    C19 Fe2 C16 . . 159.7(4) ?
    C19 Fe2 C18 . . 40.1(4) ?
    C20 Fe2 C12 . . 160.5(4) ?
    C20 Fe2 C14 . . 120.8(5) ?
    C20 Fe2 C15 . . 106.7(5) ?
    C20 Fe2 C16 . . 123.3(4) ?
    C20 Fe2 C18 . . 68.2(5) ?
    C20 Fe2 C19 . . 40.2(5) ?
    C21 Fe2 C12 . . 124.3(5) ?
    C21 Fe2 C14 . . 156.6(6) ?
    C21 Fe2 C15 . . 121.5(5) ?
    C21 Fe2 C16 . . 107.6(5) ?
    C21 Fe2 C17 . . 40.2(6) ?
    C21 Fe2 C18 . . 68.1(5) ?
    C21 Fe2 C19 . . 67.6(5) ?
    C21 Fe2 C20 . . 40.8(5) ?
    C2 C1 Fe1 . . 70.5(5) ?
    C2 C1 C11 . . 127.8(10) ?
    C5 C1 Fe1 . . 69.5(5) ?
    C5 C1 C2 . . 107.5(9) ?
    C5 C1 C11 . . 124.2(11) ?
    C11 C1 Fe1 . . 119.0(7) ?
    Fe1 C2 H2 . . 126.8 ?
    C1 C2 Fe1 . . 68.1(6) ?
    C1 C2 H2 . . 126.5 ?
    C3 C2 Fe1 . . 70.2(6) ?
    C3 C2 C1 . . 106.9(9) ?
    C3 C2 H2 . . 126.5 ?
    Fe1 C3 H3 . . 125.6 ?
    C2 C3 Fe1 . . 70.4(6) ?
    C2 C3 H3 . . 125.2 ?
    C2 C3 C4 . . 109.6(10) ?
    C4 C3 Fe1 . . 70.4(7) ?
    C4 C3 H3 . . 125.2 ?
    Fe1 C4 H4 . . 127.4 ?
    C3 C4 Fe1 . . 69.9(6) ?
    C3 C4 H4 . . 126.0 ?
    C3 C4 C5 . . 108.0(10) ?
    C5 C4 Fe1 . . 68.3(6) ?
    C5 C4 H4 . . 126.0 ?
    Fe1 C5 H5 . . 124.4 ?
    C1 C5 Fe1 . . 69.8(5) ?
    C1 C5 C4 . . 107.9(10) ?
    C1 C5 H5 . . 126.1 ?
    C4 C5 Fe1 . . 71.3(5) ?
    C4 C5 H5 . . 126.1 ?
    Fe1 C6 H6 . . 126.5 ?
    C7 C6 Fe1 . . 70.2(6) ?
    C7 C6 H6 . . 125.9 ?
    C7 C6 C10 . . 108.1(9) ?
    C10 C6 Fe1 . . 68.9(6) ?
    C10 C6 H6 . . 125.9 ?
    Fe1 C7 H7 . . 125.9 ?
    C6 C7 Fe1 . . 70.1(5) ?
    C6 C7 H7 . . 125.6 ?
    C6 C7 C8 . . 108.8(9) ?
    C8 C7 Fe1 . . 70.0(4) ?
    C8 C7 H7 . . 125.6 ?
    Fe1 C8 H8 . . 126.1 ?
    C7 C8 Fe1 . . 70.1(5) ?
    C7 C8 H8 . . 126.0 ?
    C7 C8 C9 . . 108.0(9) ?
    C9 C8 Fe1 . . 69.3(5) ?
    C9 C8 H8 . . 126.0 ?
    Fe1 C9 H9 . . 125.9 ?
    C8 C9 Fe1 . . 70.2(5) ?
    C8 C9 H9 . . 126.0 ?
    C8 C9 C10 . . 108.0(9) ?
    C10 C9 Fe1 . . 69.5(6) ?
    C10 C9 H9 . . 126.0 ?
    Fe1 C10 H10 . . 125.1 ?
    C6 C10 Fe1 . . 70.2(6) ?
    C6 C10 H10 . . 126.5 ?
    C9 C10 Fe1 . . 69.8(6) ?
    C9 C10 C6 . . 107.0(9) ?
    C9 C10 H10 . . 126.5 ?
    O11 C11 C1 . . 130.2(13) ?
    O11 C11 H11 . . 114.9 ?
    C1 C11 H11 . . 114.9 ?
    C13 C12 Fe2 . . 68.7(5) ?
    C13 C12 C22 . . 124.6(9) ?
    C16 C12 Fe2 . . 69.8(5) ?
    C16 C12 C13 . . 106.7(9) ?
    C16 C12 C22 . . 128.2(10) ?
    C22 C12 Fe2 . . 120.6(7) ?
    Fe2 C13 H13 . . 124.9 ?
    C12 C13 Fe2 . . 69.9(6) ?
    C12 C13 H13 . . 125.5 ?
    C14 C13 Fe2 . . 71.3(7) ?
    C14 C13 C12 . . 109.0(9) ?
    C14 C13 H13 . . 125.5 ?
    Fe2 C14 H14 . . 127.4 ?
    C13 C14 Fe2 . . 68.6(6) ?
    C13 C14 H14 . . 126.1 ?
    C13 C14 C15 . . 107.7(9) ?
    C15 C14 Fe2 . . 69.4(6) ?
    C15 C14 H14 . . 126.1 ?
    Fe2 C15 H15 . . 126.1 ?
    C14 C15 Fe2 . . 70.2(5) ?
    C14 C15 H15 . . 125.7 ?
    C14 C15 C16 . . 108.7(9) ?
    C16 C15 Fe2 . . 69.6(5) ?
    C16 C15 H15 . . 125.7 ?
    Fe2 C16 H16 . . 126.3 ?
    C12 C16 Fe2 . . 69.4(5) ?
    C12 C16 H16 . . 126.1 ?
    C15 C16 Fe2 . . 69.8(5) ?
    C15 C16 C12 . . 107.9(9) ?
    C15 C16 H16 . . 126.1 ?
    Fe2 C17 H17 . . 125.9 ?
    C18 C17 Fe2 . . 70.0(6) ?
    C18 C17 H17 . . 125.9 ?
    C21 C17 Fe2 . . 69.8(7) ?
    C21 C17 H17 . . 125.9 ?
    C21 C17 C18 . . 108.3(10) ?
    Fe2 C18 H18 . . 125.9 ?
    C17 C18 Fe2 . . 69.3(5) ?
    C17 C18 H18 . . 126.5 ?
    C19 C18 Fe2 . . 69.9(5) ?
    C19 C18 C17 . . 107.0(10) ?
    C19 C18 H18 . . 126.5 ?
    Fe2 C19 H19 . . 126.6 ?
    C18 C19 Fe2 . . 70.0(5) ?
    C18 C19 H19 . . 125.3 ?
    C18 C19 C20 . . 109.4(10) ?
    C20 C19 Fe2 . . 69.7(5) ?
    C20 C19 H19 . . 125.3 ?
    Fe2 C20 H20 . . 125.6 ?
    C19 C20 Fe2 . . 70.1(7) ?
    C19 C20 H20 . . 126.5 ?
    C19 C20 C21 . . 106.9(12) ?
    C21 C20 Fe2 . . 69.3(7) ?
    C21 C20 H20 . . 126.5 ?
    Fe2 C21 H21 . . 125.9 ?
    C17 C21 Fe2 . . 70.0(7) ?
    C17 C21 C20 . . 108.4(11) ?
    C17 C21 H21 . . 125.8 ?
    C20 C21 Fe2 . . 69.9(7) ?
    C20 C21 H21 . . 125.8 ?
    O22 C22 C12 . . 125.6(9) ?
    O22 C22 H22 . . 117.2 ?
    C12 C22 H22 . . 117.2 ?
loop_
    _geom_torsion_atom_site_label_1
    _geom_torsion_atom_site_label_2
    _geom_torsion_atom_site_label_3
    _geom_torsion_atom_site_label_4
    _geom_torsion_site_symmetry_1
    _geom_torsion_site_symmetry_2
    _geom_torsion_site_symmetry_3
    _geom_torsion_site_symmetry_4
    _geom_torsion
    _geom_torsion_publ_flag
    Fe1 C1 C2 C3 . . . . 59.7(7) ?
    Fe1 C1 C5 C4 . . . . -61.5(7) ?
    Fe1 C1 C11 O11 . . . . 102.6(13) ?
    Fe1 C2 C3 C4 . . . . 59.7(8) ?
    Fe1 C3 C4 C5 . . . . 57.8(8) ?
    Fe1 C4 C5 C1 . . . . 60.6(7) ?
    Fe1 C6 C7 C8 . . . . -59.5(7) ?
    Fe1 C6 C10 C9 . . . . 60.4(7) ?
    Fe1 C7 C8 C9 . . . . -59.2(6) ?
    Fe1 C8 C9 C10 . . . . -59.4(7) ?
    Fe1 C9 C10 C6 . . . . -60.7(7) ?
    Fe2 C12 C13 C14 . . . . 60.8(7) ?
    Fe2 C12 C16 C15 . . . . -59.4(7) ?
    Fe2 C12 C22 O22 . . . . -93.4(11) ?
    Fe2 C13 C14 C15 . . . . 58.6(7) ?
    Fe2 C14 C15 C16 . . . . 59.2(7) ?
    Fe2 C15 C16 C12 . . . . 59.2(7) ?
    Fe2 C17 C18 C19 . . . . -60.1(7) ?
    Fe2 C17 C21 C20 . . . . 59.6(8) ?
    Fe2 C18 C19 C20 . . . . -58.7(7) ?
    Fe2 C19 C20 C21 . . . . -59.8(7) ?
    Fe2 C20 C21 C17 . . . . -59.7(8) ?
    C1 C2 C3 Fe1 . . . . -58.4(7) ?
    C1 C2 C3 C4 . . . . 1.3(12) ?
    C2 C1 C5 Fe1 . . . . 60.6(6) ?
    C2 C1 C5 C4 . . . . -1.0(11) ?
    C2 C1 C11 O11 . . . . 15.6(18) ?
    C2 C3 C4 Fe1 . . . . -59.7(8) ?
    C2 C3 C4 C5 . . . . -1.9(13) ?
    C3 C4 C5 Fe1 . . . . -58.8(8) ?
    C3 C4 C5 C1 . . . . 1.8(12) ?
    C5 C1 C2 Fe1 . . . . -59.9(6) ?
    C5 C1 C2 C3 . . . . -0.2(11) ?
    C5 C1 C11 O11 . . . . -173.5(10) ?
    C6 C7 C8 Fe1 . . . . 59.5(7) ?
    C6 C7 C8 C9 . . . . 0.3(11) ?
    C7 C6 C10 Fe1 . . . . -59.5(8) ?
    C7 C6 C10 C9 . . . . 1.0(12) ?
    C7 C8 C9 Fe1 . . . . 59.7(6) ?
    C7 C8 C9 C10 . . . . 0.3(11) ?
    C8 C9 C10 Fe1 . . . . 59.9(7) ?
    C8 C9 C10 C6 . . . . -0.8(12) ?
    C10 C6 C7 Fe1 . . . . 58.7(8) ?
    C10 C6 C7 C8 . . . . -0.8(12) ?
    C11 C1 C2 Fe1 . . . . 112.2(10) ?
    C11 C1 C2 C3 . . . . 171.9(10) ?
    C11 C1 C5 Fe1 . . . . -111.9(9) ?
    C11 C1 C5 C4 . . . . -173.4(9) ?
    C12 C13 C14 Fe2 . . . . -60.0(7) ?
    C12 C13 C14 C15 . . . . -1.4(11) ?
    C13 C12 C16 Fe2 . . . . 59.0(6) ?
    C13 C12 C16 C15 . . . . -0.4(11) ?
    C13 C12 C22 O22 . . . . -177.4(9) ?
    C13 C14 C15 Fe2 . . . . -58.1(7) ?
    C13 C14 C15 C16 . . . . 1.1(12) ?
    C14 C15 C16 Fe2 . . . . -59.6(7) ?
    C14 C15 C16 C12 . . . . -0.4(11) ?
    C16 C12 C13 Fe2 . . . . -59.7(7) ?
    C16 C12 C13 C14 . . . . 1.1(11) ?
    C16 C12 C22 O22 . . . . -6.0(16) ?
    C17 C18 C19 Fe2 . . . . 59.6(7) ?
    C17 C18 C19 C20 . . . . 1.0(12) ?
    C18 C17 C21 Fe2 . . . . -59.6(8) ?
    C18 C17 C21 C20 . . . . -0.1(12) ?
    C18 C19 C20 Fe2 . . . . 58.8(7) ?
    C18 C19 C20 C21 . . . . -1.0(12) ?
    C19 C20 C21 Fe2 . . . . 60.4(8) ?
    C19 C20 C21 C17 . . . . 0.7(12) ?
    C21 C17 C18 Fe2 . . . . 59.5(8) ?
    C21 C17 C18 C19 . . . . -0.5(12) ?
    C22 C12 C13 Fe2 . . . . 113.2(9) ?
    C22 C12 C13 C14 . . . . 174.1(9) ?
    C22 C12 C16 Fe2 . . . . -113.6(10) ?
    C22 C12 C16 C15 . . . . -173.0(9) ?
loop_
    _geom_hbond_atom_site_label_D
    _geom_hbond_atom_site_label_H
    _geom_hbond_atom_site_label_A
    _geom_hbond_site_symmetry_A
    _geom_hbond_distance_DH
    _geom_hbond_distance_HA
    _geom_hbond_distance_DA
    _geom_hbond_angle_DHA
    _geom_hbond_publ_flag
    C3 H3 O22 2_656 0.95 2.60 3.520(13) 165 yes
    C6 H6 O11 2_746 0.95 2.45 3.255(13) 142 yes
    C7 H7 Cg3 1_555 0.95 2.91 3.625(12) 133 yes
    C11 H11 Cg4 1_445 0.95 2.97 3.907(12) 170 yes
    C16 H16 Cg2 1_565 0.95 3.03 3.935(13) 159 yes
    C18 H18 Cg1 1_655 0.95 2.80 3.631(7) 146 yes
_shelx_space_group_comment
;
The symmetry employed for this shelxl refinement is uniquely defined
by the following loop, which should always be used as a source of
symmetry information in preference to the above space-group names.
They are only intended as comments.
;
_shelx_estimated_absorpt_T_min     ?
_shelx_estimated_absorpt_T_max     ?
_shelx_hkl_file
;
   0   9  -1 409.231 16.4885  -2
   0  -9  -1 409.231 16.4885   1
   0   9   2 10.8335 12.2717  -2
   0  -9   2 10.8335 12.2717   1
   0   9   3 79.1774 14.2981  -2
   0  -9   3 79.1774 14.2981   1
   0   9   4 58.6379 14.9533  -2
   0  -9   4 58.6379 14.9533   1
   0   9   5 24.4287 16.2540  -2
   0  -9   5 24.4287 16.2540   1
   0   9   6 122.580 39.2282  -2
   0  -9   6 122.580 39.2282   1
   0   8   0 166.938 26.9812  -2
   0  -8   0 166.938 26.9812   1
   0   8  -1 34.4666 8.60043  -2
   0  -8  -1 34.4666 8.60043   1
   0   8  -2 103.762 10.7278  -2
   0  -8  -2 103.762 10.7278   1
   0   8  -3 531.674 17.5002  -2
   0  -8  -3 531.674 17.5002   1
   0   8  -4 114.096 11.9044  -2
   0  -8  -4 114.096 11.9044   1
   0   8   5 522.092 24.8749  -2
   0  -8   5 522.092 24.8749   1
   0   8   6 39.0798 15.6341  -2
   0  -8   6 39.0798 15.6341   1
   0   8   7 233.033 22.1449  -2
   0  -8   7 233.033 22.1449   1
   0   8   8 19.2345 33.3845  -2
   0  -8   8 19.2345 33.3845   1
   0   7  -1 498.626 14.7996  -2
   0  -7  -1 498.626 14.7996   1
   0   7   2 50.0475 8.50534  -2
   0  -7   2 50.0475 8.50534   1
   0   7  -3 590.989 16.3351  -2
   0  -7  -3 590.989 16.3351   1
   0   7   4 70.7274 10.4841  -2
   0  -7   4 70.7274 10.4841   1
   0   7   5 103.486 13.6531  -2
   0  -7   5 103.486 13.6531   1
   0   7   6 85.8067 16.1724  -2
   0  -7   6 85.8067 16.1724   1
   0   7   7 117.911 17.4006  -2
   0  -7   7 117.911 17.4006   1
   0   7   8 86.1472 15.4678  -2
   0  -7   8 86.1472 15.4678   1
   0   7   9 172.349 40.3667  -2
   0  -7   9 172.349 40.3667   1
   0   7  10 41.9767 32.4780  -2
   0  -7  10 41.9767 32.4780   1
   0   6   0 784.092 19.5264  -2
   0  -6   0 784.092 19.5264   1
   0   6  -1 40.1153 4.90166  -2
   0  -6  -1 40.1153 4.90166   1
   0   6   2 328.585 9.90711  -2
   0  -6   2 328.585 9.90711   1
   0   6   3 407.758 13.9674  -2
   0  -6   3 407.758 13.9674   1
   0   6  -4 118.947 10.5066  -2
   0  -6  -4 118.947 10.5066   1
   0   6   5 994.022 27.4326  -2
   0  -6   5 994.022 27.4326   1
   0   6   6 25.2477 12.9572  -2
   0  -6   6 25.2477 12.9572   1
   0   6   7 999.280 36.4339  -2
   0  -6   7 999.280 36.4339   1
   0   6   8 262.622 22.4601  -2
   0  -6   8 262.622 22.4601   1
   0   6   9 161.329 26.2770  -2
   0  -6   9 161.329 26.2770   1
   0   6  10 246.813 42.2084  -2
   0  -6  10 246.813 42.2084   1
   0   6  11 7.52260 26.8952  -2
   0  -6  11 7.52260 26.8952   1
   0   5  -1 1093.57 13.2493  -2
   0  -5  -1 1093.57 13.2493   1
   0   5   2 535.325 13.7698  -2
   0  -5   2 535.325 13.7698   1
   0   5  -3 179.520 8.31924  -2
   0  -5  -3 179.520 8.31924   1
   0   5  -4 695.210 17.2217  -2
   0  -5  -4 695.210 17.2217   1
   0   5   5 40.7212 11.2382  -2
   0  -5   5 40.7212 11.2382   1
   0   5   6 646.453 24.0368  -2
   0  -5   6 646.453 24.0368   1
   0   5   7 54.1315 14.2065  -2
   0  -5   7 54.1315 14.2065   1
   0   5   8 397.756 24.0795  -2
   0  -5   8 397.756 24.0795   1
   0   5   9 30.6611 26.1634  -2
   0  -5   9 30.6611 26.1634   1
   0   5  10 27.6984 20.4806  -2
   0  -5  10 27.6984 20.4806   1
   0   5  11 172.677 36.7764  -2
   0  -5  11 172.677 36.7764   1
   0   4   0 5373.63 38.1034  -2
   0  -4   0 5373.63 38.1034   1
   0   4   1 106.121 5.40717  -2
   0  -4   1 106.121 5.40717   1
   0   4   2 5776.55 32.1883  -2
   0  -4   2 5776.55 32.1883   1
   0   4  -3 1586.17 18.3128  -2
   0  -4  -3 1586.17 18.3128   1
   0   4   4 1567.73 18.1691  -2
   0  -4   4 1567.73 18.1691   1
   0   4   5 990.314 19.1908  -2
   0  -4   5 990.314 19.1908   1
   0   4   6 34.5321 6.85029  -2
   0  -4   6 34.5321 6.85029   1
   0   4   7 747.588 30.8881  -2
   0  -4   7 747.588 30.8881   1
   0   4   8 90.9644 12.8789  -2
   0  -4   8 90.9644 12.8789   1
   0   4   9 350.563 21.0735  -2
   0  -4   9 350.563 21.0735   1
   0   4  10 256.622 27.1697  -2
   0  -4  10 256.622 27.1697   1
   0   4  11 18.0674 14.8734  -2
   0  -4  11 18.0674 14.8734   1
   0   3   1 1516.42 13.8175  -2
   0  -3   1 1516.42 13.8175   1
   0   3   2 2772.67 20.0657  -2
   0  -3   2 2772.67 20.0657   1
   0   3  -3 87.9828 5.17854  -2
   0  -3  -3 87.9828 5.17854   1
   0   3   4 7188.04 35.9628  -2
   0  -3   4 7188.04 35.9628   1
   0   3   5 620.962 12.4874  -2
   0  -3   5 620.962 12.4874   1
   0   3   6 3761.50 32.3754  -2
   0  -3   6 3761.50 32.3754   1
   0   3   7 115.810 8.42351  -2
   0  -3   7 115.810 8.42351   1
   0   3   8 540.742 12.5978  -2
   0  -3   8 540.742 12.5978   1
   0   3  -9 238.482 14.1479  -2
   0  -3  -9 238.482 14.1479   1
   0   3  10 14.0806 11.6858  -2
   0  -3  10 14.0806 11.6858   1
   0   3  11 176.812 19.8087  -2
   0  -3  11 176.812 19.8087   1
   0   3 -12 10.1059 16.6809  -2
   0  -3 -12 10.1059 16.6809   1
   0   3 -13 39.6315 31.6764  -2
   0  -3 -13 39.6315 31.6764   1
   0   2   0 6597.05 44.2448  -2
   0  -2   0 6597.05 44.2448   1
   0   2   1 279.864 6.53309  -2
   0  -2   1 279.864 6.53309   1
   0   2   2 3714.92 20.5173  -2
   0  -2   2 3714.92 20.5173   1
   0   2   3 1296.33 13.3947  -2
   0  -2   3 1296.33 13.3947   1
   0   2   4 1099.49 12.1074  -2
   0  -2   4 1099.49 12.1074   1
   0   2   5 505.335 8.25283  -2
   0  -2   5 505.335 8.25283   1
   0   2   6 805.011 11.1266  -2
   0  -2   6 805.011 11.1266   1
   0   2  -7 475.955 9.08058  -2
   0  -2  -7 475.955 9.08058   1
   0   2  -8 1322.46 14.4018  -2
   0  -2  -8 1322.46 14.4018   1
   0   2   9 18.7627 5.35021  -2
   0  -2   9 18.7627 5.35021   1
   0   2  10 790.793 21.8500  -2
   0  -2  10 790.793 21.8500   1
   0   2  11 45.2912 8.02993  -2
   0  -2  11 45.2912 8.02993   1
   0   2 -12 397.015 16.8881  -2
   0  -2 -12 397.015 16.8881   1
   0   2 -13 8.64667 21.0704  -2
   0  -2 -13 8.64667 21.0704   1
   0   2 -14 100.607 38.6705  -2
   0  -2 -14 100.607 38.6705   1
   0   1   1 1437.73 7.73894  -2
   0  -1   1 1437.73 7.73894   1
   0   1   2 4294.31 17.2899  -2
   0  -1   2 4294.31 17.2899   1
   0   1   3 137.511 3.70507  -2
   0  -1   3 137.511 3.70507   1
   0   1   4 7304.71 16.7626  -2
   0  -1   4 7304.71 16.7626   1
   0   1   5 1049.60 7.92918  -2
   0  -1   5 1049.60 7.92918   1
   0   1  -6 1483.63 10.4215  -2
   0  -1  -6 1483.63 10.4215   1
   0   1  -7 40.7000 3.41104  -2
   0  -1  -7 40.7000 3.41104   1
   0   1  -8 1400.81 11.0529  -2
   0  -1  -8 1400.81 11.0529   1
   0   1  -9 1.12099 4.33247  -2
   0  -1  -9 1.12099 4.33247   1
   0   1  10 79.3290 7.36342  -2
   0  -1  10 79.3290 7.36342   1
   0   1  11 10.5164 6.77116  -2
   0  -1  11 10.5164 6.77116   1
   0   1  12 15.0332 11.1798  -2
   0  -1  12 15.0332 11.1798   1
   0   1 -13 23.5909 21.5855  -2
   0  -1 -13 23.5909 21.5855   1
   0   1 -14 61.3962 37.2531  -2
   0  -1 -14 61.3962 37.2531   1
   0   1 -15 21.8701 34.2780  -2
   0  -1 -15 21.8701 34.2780   1
   0   0  -1 21.7607 3.12985  -2
   0   0  -1 21.7607 3.12985   1
   0   0   2 33588.7 35.9746  -2
   0   0   2 33588.7 35.9746   1
   0   0  -3 47.7006 2.34658  -2
   0   0  -3 47.7006 2.34658   1
   0   0  -4 1417.55 6.67570  -2
   0   0  -4 1417.55 6.67570   1
   0   0   5 28.4228 2.08001  -2
   0   0   5 28.4228 2.08001   1
   0   0  -6 51.2523 2.72421  -2
   0   0  -6 51.2523 2.72421   1
   0   0   7 1.65020 2.38025  -2
   0   0   7 1.65020 2.38025   1
   0   0  -8 604.929 6.83122  -2
   0   0  -8 604.929 6.83122   1
   0   0  -9 107.040 4.62783  -2
   0   0  -9 107.040 4.62783   1
   0   0 -10 773.578 10.4965  -2
   0   0 -10 773.578 10.4965   1
   0   0  11 12.6065 5.39343  -2
   0   0  11 12.6065 5.39343   1
   0   0  12 509.360 16.1012  -2
   0   0  12 509.360 16.1012   1
   0   0  13 3.34806 9.44961  -2
   0   0  13 3.34806 9.44961   1
   0   0 -14 126.718 41.2867  -2
   0   0 -14 126.718 41.2867   1
   0   0 -15 42.1551 36.7390  -2
   0   0 -15 42.1551 36.7390   1
   0  -1   1 1468.05 6.60708  -2
   0   1   1 1468.05 6.60708   1
   0  -1   2 4355.69 15.8791  -2
   0   1   2 4355.69 15.8791   1
   0  -1   3 134.050 3.05203  -2
   0   1   3 134.050 3.05203   1
   0  -1  -4 7282.72 16.6058  -2
   0   1  -4 7282.72 16.6058   1
   0  -1   5 1047.83 6.77906  -2
   0   1   5 1047.83 6.77906   1
   0  -1  -6 1517.19 10.9312  -2
   0   1  -6 1517.19 10.9312   1
   0  -1  -7 41.7393 3.04045  -2
   0   1  -7 41.7393 3.04045   1
   0  -1  -8 1440.72 9.68287  -2
   0   1  -8 1440.72 9.68287   1
   0  -1  -9 2.75336 3.11319  -2
   0   1  -9 2.75336 3.11319   1
   0  -1 -10 78.6939 6.04864  -2
   0   1 -10 78.6939 6.04864   1
   0  -1 -11 11.1818 5.16032  -2
   0   1 -11 11.1818 5.16032   1
   0  -1 -12 6.69715 6.41723  -2
   0   1 -12 6.69715 6.41723   1
   0  -1 -13 9.99341 8.32644  -2
   0   1 -13 9.99341 8.32644   1
   0  -1 -14 77.3912 39.7817  -2
   0   1 -14 77.3912 39.7817   1
   0  -1 -15-27.7794 35.1096  -2
   0   1 -15-27.7794 35.1096   1
   0  -2   0 6800.40 26.4170  -2
   0   2   0 6800.40 26.4170   1
   0  -2   1 290.718 4.31606  -2
   0   2   1 290.718 4.31606   1
   0  -2  -2 3865.72 18.6067  -2
   0   2  -2 3865.72 18.6067   1
   0  -2  -3 1276.88 9.06495  -2
   0   2  -3 1276.88 9.06495   1
   0  -2   4 1213.91 8.15016  -2
   0   2   4 1213.91 8.15016   1
   0  -2   5 542.014 5.87135  -2
   0   2   5 542.014 5.87135   1
   0  -2   6 799.728 7.06088  -2
   0   2   6 799.728 7.06088   1
   0  -2   7 501.030 5.92768  -2
   0   2   7 501.030 5.92768   1
   0  -2   8 1278.85 10.9636  -2
   0   2   8 1278.85 10.9636   1
   0  -2   9 15.3344 3.55663  -2
   0   2   9 15.3344 3.55663   1
   0  -2  10 813.209 12.0265  -2
   0   2  10 813.209 12.0265   1
   0  -2 -11 22.4905 6.96213  -2
   0   2 -11 22.4905 6.96213   1
   0  -2 -12 389.853 19.9265  -2
   0   2 -12 389.853 19.9265   1
   0  -2 -13 10.3531 10.5414  -2
   0   2 -13 10.3531 10.5414   1
   0  -2 -14 68.6631 40.0547  -2
   0   2 -14 68.6631 40.0547   1
   0  -3  -1 1595.55 12.3682  -2
   0   3  -1 1595.55 12.3682   1
   0  -3  -2 2843.19 18.3519  -2
   0   3  -2 2843.19 18.3519   1
   0  -3   3 87.8506 3.71540  -2
   0   3   3 87.8506 3.71540   1
   0  -3   4 7438.77 25.8408  -2
   0   3   4 7438.77 25.8408   1
   0  -3   5 712.902 7.77782  -2
   0   3   5 712.902 7.77782   1
   0  -3  -6 3820.02 17.8157  -2
   0   3  -6 3820.02 17.8157   1
   0  -3  -7 127.712 4.22345  -2
   0   3  -7 127.712 4.22345   1
   0  -3  -8 567.779 7.34529  -2
   0   3  -8 567.779 7.34529   1
   0  -3   9 255.129 7.04775  -2
   0   3   9 255.129 7.04775   1
   0  -3  10 8.37200 5.47559  -2
   0   3  10 8.37200 5.47559   1
   0  -3 -11 193.907 16.1993  -2
   0   3 -11 193.907 16.1993   1
   0  -3  12 9.42782 8.92744  -2
   0   3  12 9.42782 8.92744   1
   0  -3 -13 51.8755 14.4463  -2
   0   3 -13 51.8755 14.4463   1
   0  -4   0 6112.07 36.1513  -2
   0   4   0 6112.07 36.1513   1
   0  -4  -1 117.950 5.63522  -2
   0   4  -1 117.950 5.63522   1
   0  -4   2 6315.43 26.7593  -2
   0   4   2 6315.43 26.7593   1
   0  -4   3 1707.48 14.7666  -2
   0   4   3 1707.48 14.7666   1
   0  -4   4 1686.38 12.5428  -2
   0   4   4 1686.38 12.5428   1
   0  -4   5 1039.52 10.0964  -2
   0   4   5 1039.52 10.0964   1
   0  -4   6 32.8864 3.68852  -2
   0   4   6 32.8864 3.68852   1
   0  -4   7 829.233 10.1464  -2
   0   4   7 829.233 10.1464   1
   0  -4  -8 96.5170 4.65392  -2
   0   4  -8 96.5170 4.65392   1
   0  -4  -9 405.984 10.7182  -2
   0   4  -9 405.984 10.7182   1
   0  -4 -10 305.832 13.1042  -2
   0   4 -10 305.832 13.1042   1
   0  -4 -11 21.3631 11.8561  -2
   0   4 -11 21.3631 11.8561   1
   0  -4 -12 323.121 23.0730  -2
   0   4 -12 323.121 23.0730   1
   0  -4 -13 12.1749 12.1047  -2
   0   4 -13 12.1749 12.1047   1
   0  -5   1 1228.19 14.6867  -2
   0   5   1 1228.19 14.6867   1
   0  -5   2 580.694 11.5443  -2
   0   5   2 580.694 11.5443   1
   0  -5  -3 220.671 7.52963  -2
   0   5  -3 220.671 7.52963   1
   0  -5   4 748.674 10.3942  -2
   0   5   4 748.674 10.3942   1
   0  -5   5 46.8470 4.27875  -2
   0   5   5 46.8470 4.27875   1
   0  -5  -6 775.074 9.92897  -2
   0   5  -6 775.074 9.92897   1
   0  -5   7 66.0638 5.06387  -2
   0   5   7 66.0638 5.06387   1
   0  -5   8 461.035 12.5179  -2
   0   5   8 461.035 12.5179   1
   0  -5  -9 41.2145 7.91664  -2
   0   5  -9 41.2145 7.91664   1
   0  -5 -10 60.3213 12.4137  -2
   0   5 -10 60.3213 12.4137   1
   0  -5 -11 200.811 16.6866  -2
   0   5 -11 200.811 16.6866   1
   0  -5 -12 15.6752 12.5500  -2
   0   5 -12 15.6752 12.5500   1
   0  -5 -13 24.7582 22.9492  -2
   0   5 -13 24.7582 22.9492   1
   0  -6   0 929.381 21.2495  -2
   0   6   0 929.381 21.2495   1
   0  -6   1 44.6763 5.12896  -2
   0   6   1 44.6763 5.12896   1
   0  -6   2 365.228 11.3545  -2
   0   6   2 365.228 11.3545   1
   0  -6   3 451.444 11.9056  -2
   0   6   3 451.444 11.9056   1
   0  -6   4 137.456 7.51429  -2
   0   6   4 137.456 7.51429   1
   0  -6   5 1235.54 19.1474  -2
   0   6   5 1235.54 19.1474   1
   0  -6   6 34.9265 6.67853  -2
   0   6   6 34.9265 6.67853   1
   0  -6   7 1302.44 17.8191  -2
   0   6   7 1302.44 17.8191   1
   0  -6  -8 319.523 14.0047  -2
   0   6  -8 319.523 14.0047   1
   0  -6  -9 250.524 18.5919  -2
   0   6  -9 250.524 18.5919   1
   0  -6 -10 264.262 19.3550  -2
   0   6 -10 264.262 19.3550   1
   0  -6 -11-17.3340 16.9238  -2
   0   6 -11-17.3340 16.9238   1
   0  -6 -12 54.3007 30.6152  -2
   0   6 -12 54.3007 30.6152   1
   0  -7  -1 570.668 14.3451  -2
   0   7  -1 570.668 14.3451   1
   0  -7  -2 52.3383 10.6577  -2
   0   7  -2 52.3383 10.6577   1
   0  -7  -3 703.508 18.4658  -2
   0   7  -3 703.508 18.4658   1
   0  -7   4 77.5238 12.2503  -2
   0   7   4 77.5238 12.2503   1
   0  -7  -5 150.360 17.3949  -2
   0   7  -5 150.360 17.3949   1
   0  -7  -6 131.359 16.2436  -2
   0   7  -6 131.359 16.2436   1
   0  -7   7 154.246 11.4828  -2
   0   7   7 154.246 11.4828   1
   0  -7  -8 127.911 17.0028  -2
   0   7  -8 127.911 17.0028   1
   0  -7  -9 194.385 21.9153  -2
   0   7  -9 194.385 21.9153   1
   0  -7 -10 15.6950 12.6292  -2
   0   7 -10 15.6950 12.6292   1
   0  -8   0 200.803 20.1777  -2
   0   8   0 200.803 20.1777   1
   0  -8   1 56.6647 10.8417  -2
   0   8   1 56.6647 10.8417   1
   0  -8   2 169.392 19.1026  -2
   0   8   2 169.392 19.1026   1
   0  -8  -3 629.504 24.6602  -2
   0   8  -3 629.504 24.6602   1
   0  -8   4 130.129 15.4644  -2
   0   8   4 130.129 15.4644   1
   0  -8   5 701.474 29.7417  -2
   0   8   5 701.474 29.7417   1
   0  -8   6 34.2014 11.9049  -2
   0   8   6 34.2014 11.9049   1
   0  -8  -7 277.927 23.7510  -2
   0   8  -7 277.927 23.7510   1
   0  -8  -8 21.3752 16.1965  -2
   0   8  -8 21.3752 16.1965   1
   0  -8  -9 58.8978 23.7420  -2
   0   8  -9 58.8978 23.7420   1
   0  -9  -1 501.581 25.3492  -2
   0   9  -1 501.581 25.3492   1
   0  -9   2 6.53788 14.7380  -2
   0   9   2 6.53788 14.7380   1
   0  -9  -3 100.293 15.7354  -2
   0   9  -3 100.293 15.7354   1
   0  -9   4 87.1054 16.2379  -2
   0   9   4 87.1054 16.2379   1
   0  -9   5 45.0769 17.3655  -2
   0   9   5 45.0769 17.3655   1
   0  -9  -6 124.650 17.0044  -2
   0   9  -6 124.650 17.0044   1
   1  10   2 26.5869 19.9394  -2
  -1 -10   2 26.5869 19.9394   1
   1   9   5 148.867 42.2608  -2
  -1  -9   5 148.867 42.2608   1
   1   9   4 114.245 18.0701  -2
  -1  -9   4 114.245 18.0701   1
   1   9   3 244.628 23.6298  -2
  -1  -9   3 244.628 23.6298   1
   1   9   2 30.6601 16.4540  -2
  -1  -9   2 30.6601 16.4540   1
  -1   9  -1 76.0342 15.7329  -2
   1  -9  -1 76.0342 15.7329   1
  -1   9   0 7.47031 10.6310  -2
   1  -9   0 7.47031 10.6310   1
   1   9  -1 77.3959 13.8959  -2
  -1  -9  -1 77.3959 13.8959   1
   1   9  -2 36.4850 11.2880  -2
  -1  -9  -2 36.4850 11.2880   1
   1   9  -3 225.040 17.7093  -2
  -1  -9  -3 225.040 17.7093   1
  -1   9   4 108.364 17.1276  -2
   1  -9   4 108.364 17.1276   1
  -1   9   5 129.501 20.8250  -2
   1  -9   5 129.501 20.8250   1
  -1   9   6 17.1494 27.9602  -2
   1  -9   6 17.1494 27.9602   1
   1   8   8 123.827 35.9695  -2
  -1  -8   8 123.827 35.9695   1
   1   8   7 18.2223 21.7980  -2
  -1  -8   7 18.2223 21.7980   1
   1   8   6 187.014 21.7988  -2
  -1  -8   6 187.014 21.7988   1
   1   8   5 45.2804 17.0363  -2
  -1  -8   5 45.2804 17.0363   1
   1   8   4 284.176 15.9237  -2
  -1  -8   4 284.176 15.9237   1
  -1   8  -3 280.886 15.7274  -2
   1  -8  -3 280.886 15.7274   1
  -1   8  -2 426.666 19.3655  -2
   1  -8  -2 426.666 19.3655   1
  -1   8  -1 407.686 17.7740  -2
   1  -8  -1 407.686 17.7740   1
  -1   8   0 848.000 25.4014  -2
   1  -8   0 848.000 25.4014   1
  -1   8   1 395.206 17.7775  -2
   1  -8   1 395.206 17.7775   1
   1   8  -2 395.269 23.9358  -2
  -1  -8  -2 395.269 23.9358   1
  -1   8   3 286.703 15.4413  -2
   1  -8   3 286.703 15.4413   1
  -1   8   4 278.623 16.6558  -2
   1  -8   4 278.623 16.6558   1
   1   8  -5 66.2168 12.2062  -2
  -1  -8  -5 66.2168 12.2062   1
  -1   8   6 145.458 20.5052  -2
   1  -8   6 145.458 20.5052   1
  -1   8   7 22.9207 16.5071  -2
   1  -8   7 22.9207 16.5071   1
  -1   8   8 83.3612 36.7357  -2
   1  -8   8 83.3612 36.7357   1
   1   7  10 34.6320 32.5722  -2
  -1  -7  10 34.6320 32.5722   1
   1   7   9 84.1954 35.0957  -2
  -1  -7   9 84.1954 35.0957   1
   1   7   8 99.0556 18.6280  -2
  -1  -7   8 99.0556 18.6280   1
   1   7   7 453.793 27.4126  -2
  -1  -7   7 453.793 27.4126   1
   1   7   6 271.441 22.8330  -2
  -1  -7   6 271.441 22.8330   1
   1   7   5 894.472 33.7078  -2
  -1  -7   5 894.472 33.7078   1
  -1   7  -4 316.941 15.3739  -2
   1  -7  -4 316.941 15.3739   1
   1   7   3 412.266 16.5890  -2
  -1  -7   3 412.266 16.5890   1
   1   7   2 302.479 15.9065  -2
  -1  -7   2 302.479 15.9065   1
   1   7   1 533.257 17.4273  -2
  -1  -7   1 533.257 17.4273   1
   1   7   0 396.517 14.1219  -2
  -1  -7   0 396.517 14.1219   1
  -1   7   1 559.581 18.6875  -2
   1  -7   1 559.581 18.6875   1
   1   7  -2 303.073 14.1767  -2
  -1  -7  -2 303.073 14.1767   1
  -1   7   3 428.385 16.1541  -2
   1  -7   3 428.385 16.1541   1
   1   7  -4 337.060 15.1657  -2
  -1  -7  -4 337.060 15.1657   1
   1   7  -5 937.445 24.6387  -2
  -1  -7  -5 937.445 24.6387   1
  -1   7   6 272.243 22.6773  -2
   1  -7   6 272.243 22.6773   1
  -1   7   7 458.339 27.0797  -2
   1  -7   7 458.339 27.0797   1
  -1   7   8 93.5186 23.0810  -2
   1  -7   8 93.5186 23.0810   1
  -1   7   9 74.4809 34.9586  -2
   1  -7   9 74.4809 34.9586   1
  -1   7  10 68.1853 33.3891  -2
   1  -7  10 68.1853 33.3891   1
   1   6  11 69.7983 32.3111  -2
  -1  -6  11 69.7983 32.3111   1
   1   6  10 79.3269 33.4721  -2
  -1  -6  10 79.3269 33.4721   1
   1   6   9 161.960 19.7659  -2
  -1  -6   9 161.960 19.7659   1
   1   6   8 260.391 21.4720  -2
  -1  -6   8 260.391 21.4720   1
   1   6   7 104.747 16.6589  -2
  -1  -6   7 104.747 16.6589   1
   1   6   6 262.829 20.3675  -2
  -1  -6   6 262.829 20.3675   1
   1   6   5 144.962 16.8171  -2
  -1  -6   5 144.962 16.8171   1
   1   6   4 194.690 11.7409  -2
  -1  -6   4 194.690 11.7409   1
   1   6   3 281.317 13.0340  -2
  -1  -6   3 281.317 13.0340   1
   1   6   2 380.415 12.8064  -2
  -1  -6   2 380.415 12.8064   1
   1   6   1 158.994 8.73914  -2
  -1  -6   1 158.994 8.73914   1
  -1   6   0 284.924 10.6639  -2
   1  -6   0 284.924 10.6639   1
  -1   6   1 164.405 9.67127  -2
   1  -6   1 164.405 9.67127   1
   1   6  -2 366.277 14.6181  -2
  -1  -6  -2 366.277 14.6181   1
   1   6  -3 290.347 12.8561  -2
  -1  -6  -3 290.347 12.8561   1
  -1   6   4 175.489 11.3041  -2
   1  -6   4 175.489 11.3041   1
  -1   6   5 140.825 11.9827  -2
   1  -6   5 140.825 11.9827   1
  -1   6   6 276.810 20.8897  -2
   1  -6   6 276.810 20.8897   1
  -1   6   7 93.9931 16.8521  -2
   1  -6   7 93.9931 16.8521   1
  -1   6   8 244.359 20.9255  -2
   1  -6   8 244.359 20.9255   1
  -1   6   9 165.892 25.2025  -2
   1  -6   9 165.892 25.2025   1
  -1   6  10 109.757 34.3046  -2
   1  -6  10 109.757 34.3046   1
  -1   6  11 32.6126 30.6574  -2
   1  -6  11 32.6126 30.6574   1
   1   5  12 106.373 32.7358  -2
  -1  -5  12 106.373 32.7358   1
   1   5  11 100.800 31.1029  -2
  -1  -5  11 100.800 31.1029   1
   1   5  10 189.520 25.0887  -2
  -1  -5  10 189.520 25.0887   1
   1   5   9 398.573 27.8306  -2
  -1  -5   9 398.573 27.8306   1
   1   5   8 180.037 21.6412  -2
  -1  -5   8 180.037 21.6412   1
   1   5   7 343.921 25.8513  -2
  -1  -5   7 343.921 25.8513   1
   1   5   6 270.767 22.8602  -2
  -1  -5   6 270.767 22.8602   1
   1   5   5 297.851 18.2330  -2
  -1  -5   5 297.851 18.2330   1
   1   5   4 797.910 22.5115  -2
  -1  -5   4 797.910 22.5115   1
   1   5   3 505.526 14.3922  -2
  -1  -5   3 505.526 14.3922   1
   1   5   2 1388.07 23.7033  -2
  -1  -5   2 1388.07 23.7033   1
   1   5   1 440.937 11.1623  -2
  -1  -5   1 440.937 11.1623   1
  -1   5   0 2236.09 22.0084  -2
   1  -5   0 2236.09 22.0084   1
  -1   5   1 432.232 13.7862  -2
   1  -5   1 432.232 13.7862   1
  -1   5   2 1395.40 19.3681  -2
   1  -5   2 1395.40 19.3681   1
  -1   5   3 525.463 12.3353  -2
   1  -5   3 525.463 12.3353   1
  -1   5   4 839.470 15.1743  -2
   1  -5   4 839.470 15.1743   1
  -1   5   5 300.512 12.4257  -2
   1  -5   5 300.512 12.4257   1
  -1   5   6 262.676 13.4219  -2
   1  -5   6 262.676 13.4219   1
  -1   5   7 338.233 15.0749  -2
   1  -5   7 338.233 15.0749   1
  -1   5   8 226.615 18.6787  -2
   1  -5   8 226.615 18.6787   1
  -1   5   9 376.205 29.7636  -2
   1  -5   9 376.205 29.7636   1
  -1   5  10 208.609 25.9158  -2
   1  -5  10 208.609 25.9158   1
  -1   5  11 133.776 32.0253  -2
   1  -5  11 133.776 32.0253   1
   1   4  12 48.7506 26.4664  -2
  -1  -4  12 48.7506 26.4664   1
   1   4  11 56.6638 20.1211  -2
  -1  -4  11 56.6638 20.1211   1
   1   4  10 86.1351 19.2941  -2
  -1  -4  10 86.1351 19.2941   1
   1   4   9 213.997 17.4611  -2
  -1  -4   9 213.997 17.4611   1
   1   4   8 206.975 16.7206  -2
  -1  -4   8 206.975 16.7206   1
   1   4   7 584.990 22.8823  -2
  -1  -4   7 584.990 22.8823   1
   1   4   6 1027.04 32.7070  -2
  -1  -4   6 1027.04 32.7070   1
   1   4   5 1396.08 36.4848  -2
  -1  -4   5 1396.08 36.4848   1
   1   4   4 2172.45 43.9195  -2
  -1  -4   4 2172.45 43.9195   1
  -1   4  -3 1857.22 24.3755  -2
   1  -4  -3 1857.22 24.3755   1
  -1   4  -2 2512.12 27.4828  -2
   1  -4  -2 2512.12 27.4828   1
   1   4   1 1484.29 17.1410  -2
  -1  -4   1 1484.29 17.1410   1
   1   4   0 3389.53 21.5699  -2
  -1  -4   0 3389.53 21.5699   1
  -1   4   1 1395.24 17.1482  -2
   1  -4   1 1395.24 17.1482   1
  -1   4   2 2503.20 22.7213  -2
   1  -4   2 2503.20 22.7213   1
   1   4  -3 1785.46 18.6778  -2
  -1  -4  -3 1785.46 18.6778   1
   1   4  -4 2269.93 21.3153  -2
  -1  -4  -4 2269.93 21.3153   1
  -1   4   5 1371.26 22.7359  -2
   1  -4   5 1371.26 22.7359   1
  -1   4   6 1077.10 20.8367  -2
   1  -4   6 1077.10 20.8367   1
  -1   4   7 693.916 19.3419  -2
   1  -4   7 693.916 19.3419   1
  -1   4   8 235.362 13.2172  -2
   1  -4   8 235.362 13.2172   1
  -1   4   9 185.867 29.8594  -2
   1  -4   9 185.867 29.8594   1
  -1   4  10 62.9853 24.4747  -2
   1  -4  10 62.9853 24.4747   1
  -1   4  11 81.3466 20.9288  -2
   1  -4  11 81.3466 20.9288   1
  -1   3 -12 155.012 13.5774  -2
   1  -3 -12 155.012 13.5774   1
   1   3  11 185.961 13.6780  -2
  -1  -3  11 185.961 13.6780   1
   1   3  10 264.698 14.6228  -2
  -1  -3  10 264.698 14.6228   1
   1   3   9 184.165 10.8233  -2
  -1  -3   9 184.165 10.8233   1
  -1   3  -8 495.354 14.1920  -2
   1  -3  -8 495.354 14.1920   1
   1   3   7 683.296 16.6744  -2
  -1  -3   7 683.296 16.6744   1
   1   3   6 275.845 14.8966  -2
  -1  -3   6 275.845 14.8966   1
   1   3   5 983.017 23.1706  -2
  -1  -3   5 983.017 23.1706   1
   1   3   4 2522.03 34.1196  -2
  -1  -3   4 2522.03 34.1196   1
   1   3   3 1989.04 36.0769  -2
  -1  -3   3 1989.04 36.0769   1
   1   3   2 5053.84 36.0131  -2
  -1  -3   2 5053.84 36.0131   1
   1   3   1 1429.41 13.8178  -2
  -1  -3   1 1429.41 13.8178   1
   1   3   0 3127.85 23.0889  -2
  -1  -3   0 3127.85 23.0889   1
  -1   3   1 1333.44 15.6496  -2
   1  -3   1 1333.44 15.6496   1
  -1   3   2 4891.70 27.5402  -2
   1  -3   2 4891.70 27.5402   1
  -1   3   3 2067.17 17.5226  -2
   1  -3   3 2067.17 17.5226   1
   1   3  -4 2546.40 23.0674  -2
  -1  -3  -4 2546.40 23.0674   1
  -1   3   5 970.382 19.1325  -2
   1  -3   5 970.382 19.1325   1
  -1   3   6 274.078 11.7109  -2
   1  -3   6 274.078 11.7109   1
  -1   3   7 702.481 14.9862  -2
   1  -3   7 702.481 14.9862   1
  -1   3   8 469.807 13.1147  -2
   1  -3   8 469.807 13.1147   1
   1   3  -9 211.282 18.2196  -2
  -1  -3  -9 211.282 18.2196   1
  -1   3  10 267.583 20.7292  -2
   1  -3  10 267.583 20.7292   1
  -1   3  11 169.914 19.3589  -2
   1  -3  11 169.914 19.3589   1
  -1   3  12 103.368 25.5276  -2
   1  -3  12 103.368 25.5276   1
   1   3 -13 41.9419 33.9844  -2
  -1  -3 -13 41.9419 33.9844   1
   1   3 -14 87.7106 37.2993  -2
  -1  -3 -14 87.7106 37.2993   1
   1   2  13 45.6412 12.7173  -2
  -1  -2  13 45.6412 12.7173   1
   1   2  12 45.8645 10.7635  -2
  -1  -2  12 45.8645 10.7635   1
   1   2  11 37.2754 8.66277  -2
  -1  -2  11 37.2754 8.66277   1
   1   2  10 39.8292 8.30049  -2
  -1  -2  10 39.8292 8.30049   1
  -1   2  -9 341.645 10.8351  -2
   1  -2  -9 341.645 10.8351   1
  -1   2  -8 239.792 9.12339  -2
   1  -2  -8 239.792 9.12339   1
   1   2   7 1601.80 17.8458  -2
  -1  -2   7 1601.80 17.8458   1
  -1   2  -6 2077.58 18.8352  -2
   1  -2  -6 2077.58 18.8352   1
   1   2   5 3533.21 24.2112  -2
  -1  -2   5 3533.21 24.2112   1
  -1   2  -4 2644.51 19.8447  -2
   1  -2  -4 2644.51 19.8447   1
   1   2   3 2824.24 25.6951  -2
  -1  -2   3 2824.24 25.6951   1
   1   2   2 582.731 14.0338  -2
  -1  -2   2 582.731 14.0338   1
   1   2   1 2289.12 12.1047  -2
  -1  -2   1 2289.12 12.1047   1
  -1   2   0 12870.6 32.9849  -2
   1  -2   0 12870.6 32.9849   1
  -1   2   1 2123.14 19.4687  -2
   1  -2   1 2123.14 19.4687   1
  -1   2   2 602.149 10.8382  -2
   1  -2   2 602.149 10.8382   1
  -1   2   3 2802.71 19.4379  -2
   1  -2   3 2802.71 19.4379   1
   1   2  -4 2600.43 20.6852  -2
  -1  -2  -4 2600.43 20.6852   1
  -1   2   5 3630.66 23.6803  -2
   1  -2   5 3630.66 23.6803   1
   1   2  -6 2040.89 18.8950  -2
  -1  -2  -6 2040.89 18.8950   1
   1   2  -7 1665.46 15.1587  -2
  -1  -2  -7 1665.46 15.1587   1
   1   2  -8 278.025 7.70771  -2
  -1  -2  -8 278.025 7.70771   1
  -1   2   9 325.911 11.2565  -2
   1  -2   9 325.911 11.2565   1
   1   2 -10 60.0803 9.07592  -2
  -1  -2 -10 60.0803 9.07592   1
   1   2 -11 34.3226 9.56554  -2
  -1  -2 -11 34.3226 9.56554   1
   1   2 -12 49.0473 10.2547  -2
  -1  -2 -12 49.0473 10.2547   1
   1   2 -13 33.7438 32.9325  -2
  -1  -2 -13 33.7438 32.9325   1
   1   2 -14 15.9824 35.3210  -2
  -1  -2 -14 15.9824 35.3210   1
   1   2 -15 29.3996 39.4563  -2
  -1  -2 -15 29.3996 39.4563   1
  -1   1 -14 24.9484 32.1239  -2
   1  -1 -14 24.9484 32.1239   1
  -1   1 -13 85.1736 14.3292  -2
   1  -1 -13 85.1736 14.3292   1
   1   1  12 183.824 11.4902  -2
  -1  -1  12 183.824 11.4902   1
  -1   1 -11 363.752 13.1328  -2
   1  -1 -11 363.752 13.1328   1
   1   1  10 578.919 13.3984  -2
  -1  -1  10 578.919 13.3984   1
   1   1   9 365.503 9.38472  -2
  -1  -1   9 365.503 9.38472   1
  -1   1  -8 650.897 10.9923  -2
   1  -1  -8 650.897 10.9923   1
  -1   1  -7 347.743 7.97930  -2
   1  -1  -7 347.743 7.97930   1
  -1   1  -6 418.289 7.94069  -2
   1  -1  -6 418.289 7.94069   1
  -1   1  -5 632.835 8.77015  -2
   1  -1  -5 632.835 8.77015   1
  -1   1  -4 278.801 6.44333  -2
   1  -1  -4 278.801 6.44333   1
  -1   1  -3 302.246 6.89229  -2
   1  -1  -3 302.246 6.89229   1
   1   1   2 13261.4 29.3546  -2
  -1  -1   2 13261.4 29.3546   1
   1   1   1 14713.6 28.9433  -2
  -1  -1   1 14713.6 28.9433   1
  -1  -1   0 10092.9 53.5433   1
   1   1   0 21895.7 32.3423  -2
  -1  -1   0 21895.7 32.3423   1
  -1   1   1 15332.4 35.9131  -2
   1  -1   1 15332.4 35.9131   1
  -1   1   2 14293.0 36.4614  -2
   1  -1   2 14293.0 36.4614   1
  -1   1   3 300.767 6.50695  -2
   1  -1   3 300.767 6.50695   1
  -1   1   4 275.670 5.35399  -2
   1  -1   4 275.670 5.35399   1
  -1   1   5 649.746 7.04729  -2
   1  -1   5 649.746 7.04729   1
   1   1  -6 451.249 6.10169  -2
  -1  -1  -6 451.249 6.10169   1
   1   1  -7 353.246 6.01568  -2
  -1  -1  -7 353.246 6.01568   1
  -1   1   8 655.052 7.97223  -2
   1  -1   8 655.052 7.97223   1
  -1   1   9 356.632 7.48325  -2
   1  -1   9 356.632 7.48325   1
   1   1 -10 596.873 11.6942  -2
  -1  -1 -10 596.873 11.6942   1
  -1   1  11 332.531 10.8451  -2
   1  -1  11 332.531 10.8451   1
   1   1 -12 184.997 14.4299  -2
  -1  -1 -12 184.997 14.4299   1
   1   1 -13 87.4952 25.8763  -2
  -1  -1 -13 87.4952 25.8763   1
   1   1 -14 49.8597 36.4188  -2
  -1  -1 -14 49.8597 36.4188   1
   1   1 -15 32.3789 38.4774  -2
  -1  -1 -15 32.3789 38.4774   1
  -1   0 -15 40.7881 36.1896  -2
   1   0 -15 40.7881 36.1896   1
  -1   0 -14 29.5353 32.6505  -2
   1   0 -14 29.5353 32.6505   1
  -1   0 -13 27.7478 12.0906  -2
   1   0 -13 27.7478 12.0906   1
  -1   0 -12 4.50183 11.2277  -2
   1   0 -12 4.50183 11.2277   1
  -1   0 -11 3.33350 7.08150  -2
   1   0 -11 3.33350 7.08150   1
  -1   0 -10 301.941 9.71181  -2
   1   0 -10 301.941 9.71181   1
  -1   0  -9 384.048 8.65668  -2
   1   0  -9 384.048 8.65668   1
  -1   0  -8 416.121 8.32291  -2
   1   0  -8 416.121 8.32291   1
   1   0   7 1460.24 11.5673  -2
  -1   0   7 1460.24 11.5673   1
  -1   0  -6 1146.28 9.48109  -2
   1   0  -6 1146.28 9.48109   1
  -1   0  -5 1030.83 8.41955  -2
   1   0  -5 1030.83 8.41955   1
  -1   0  -4 1262.02 10.0402  -2
   1   0  -4 1262.02 10.0402   1
   1   0   3 6482.83 24.7761  -2
  -1   0   3 6482.83 24.7761   1
  -1   0  -2 8672.99 21.3570  -2
   1   0  -2 8672.99 21.3570   1
  -1   0   1 117.873 3.84940   1
  -1   0  -1 189.939 3.09498  -2
   1   0  -1 189.939 3.09498   1
  -1   0   0 2.29187 1.55162   1
   1   0   0 4.02381 1.09469  -2
  -1   0   0 4.02381 1.09469   1
   1   0  -1 214.242 4.94490  -2
  -1   0  -1 214.242 4.94490   1
  -1   0   2 9257.66 29.3455  -2
   1   0   2 9257.66 29.3455   1
   1   0  -3 6587.77 15.8875  -2
  -1   0  -3 6587.77 15.8875   1
  -1   0   4 1284.63 9.00471  -2
   1   0   4 1284.63 9.00471   1
   1   0  -5 1033.57 9.24855  -2
  -1   0  -5 1033.57 9.24855   1
  -1   0   6 1170.79 9.79136  -2
   1   0   6 1170.79 9.79136   1
  -1   0   7 1451.62 11.3881  -2
   1   0   7 1451.62 11.3881   1
  -1   0   8 420.525 7.18286  -2
   1   0   8 420.525 7.18286   1
   1   0  -9 371.255 6.97674  -2
  -1   0  -9 371.255 6.97674   1
   1   0 -10 289.382 8.68225  -2
  -1   0 -10 289.382 8.68225   1
  -1   0  11 8.13157 5.78162  -2
   1   0  11 8.13157 5.78162   1
  -1   0  12-2.25231 9.99169  -2
   1   0  12-2.25231 9.99169   1
   1   0 -13 22.3777 22.6673  -2
  -1   0 -13 22.3777 22.6673   1
   1   0 -14 34.5178 36.3288  -2
  -1   0 -14 34.5178 36.3288   1
   1   0 -15 51.1495 39.1891  -2
  -1   0 -15 51.1495 39.1891   1
  -1  -1 -15 19.3186 35.5548  -2
   1   1 -15 19.3186 35.5548   1
  -1  -1 -14 81.4659 35.5110  -2
   1   1 -14 81.4659 35.5110   1
   1  -1  13 77.6350 14.9300  -2
  -1   1  13 77.6350 14.9300   1
   1  -1  12 178.242 13.9891  -2
  -1   1  12 178.242 13.9891   1
  -1  -1 -11 363.047 12.4326  -2
   1   1 -11 363.047 12.4326   1
  -1  -1 -10 603.949 10.7330  -2
   1   1 -10 603.949 10.7330   1
  -1  -1  -9 358.069 7.47050  -2
   1   1  -9 358.069 7.47050   1
  -1  -1  -8 662.482 8.97882  -2
   1   1  -8 662.482 8.97882   1
   1  -1   7 349.705 6.09966  -2
  -1   1   7 349.705 6.09966   1
   1  -1   6 444.386 5.28529  -2
  -1   1   6 444.386 5.28529   1
  -1  -1  -5 640.299 5.19914  -2
   1   1  -5 640.299 5.19914   1
   1  -1   4 273.131 3.68361  -2
  -1   1   4 273.131 3.68361   1
   1  -1   3 296.906 4.09353  -2
  -1   1   3 296.906 4.09353   1
   1  -1   2 14098.8 23.5350  -2
  -1   1   2 14098.8 23.5350   1
   1  -1   1 15006.8 25.9550  -2
  -1   1   1 15006.8 25.9550   1
  -1  -1   0 22149.7 28.2950  -2
   1   1   0 22149.7 28.2950   1
   1  -1  -1 14877.5 25.7291  -2
  -1   1  -1 14877.5 25.7291   1
  -1  -1   2 13843.3 28.3960  -2
   1   1   2 13843.3 28.3960   1
  -1  -1   3 293.076 4.04833  -2
   1   1   3 293.076 4.04833   1
  -1  -1   4 280.188 4.11327  -2
   1   1   4 280.188 4.11327   1
  -1  -1   5 617.968 5.86978  -2
   1   1   5 617.968 5.86978   1
  -1  -1   6 409.628 5.09222  -2
   1   1   6 409.628 5.09222   1
   1  -1  -7 332.266 5.05481  -2
  -1   1  -7 332.266 5.05481   1
  -1  -1   8 549.198 5.81802  -2
   1   1   8 549.198 5.81802   1
   1  -1  -9 378.196 8.69108  -2
  -1   1  -9 378.196 8.69108   1
   1  -1 -10 559.655 12.3198  -2
  -1   1 -10 559.655 12.3198   1
   1  -1 -11 371.472 13.3598  -2
  -1   1 -11 371.472 13.3598   1
   1  -1 -12 181.881 13.8999  -2
  -1   1 -12 181.881 13.8999   1
   1  -1 -13 105.872 19.0589  -2
  -1   1 -13 105.872 19.0589   1
   1  -1 -14 60.2258 38.4968  -2
  -1   1 -14 60.2258 38.4968   1
  -1  -2 -14 31.4660 32.9177  -2
   1   2 -14 31.4660 32.9177   1
  -1  -2 -13 33.8444 12.6241  -2
   1   2 -13 33.8444 12.6241   1
  -1  -2 -12 42.9295 11.2851  -2
   1   2 -12 42.9295 11.2851   1
   1  -2  11 42.2332 9.22720  -2
  -1   2  11 42.2332 9.22720   1
   1  -2  10 62.5457 5.46813  -2
  -1   2  10 62.5457 5.46813   1
   1  -2   9 333.204 8.05597  -2
  -1   2   9 333.204 8.05597   1
   1  -2   8 295.574 6.09021  -2
  -1   2   8 295.574 6.09021   1
   1  -2   7 1727.65 10.7805  -2
  -1   2   7 1727.65 10.7805   1
  -1  -2  -6 2085.92 10.3594  -2
   1   2  -6 2085.92 10.3594   1
  -1  -2  -5 3767.35 14.9810  -2
   1   2  -5 3767.35 14.9810   1
   1  -2   4 2611.06 13.3127  -2
  -1   2   4 2611.06 13.3127   1
   1  -2   3 2908.46 13.1754  -2
  -1   2   3 2908.46 13.1754   1
   1  -2   2 630.763 6.44722  -2
  -1   2   2 630.763 6.44722   1
   1  -2   1 2212.88 12.5491  -2
  -1   2   1 2212.88 12.5491   1
  -1  -2   0 13715.3 29.8547  -2
   1   2   0 13715.3 29.8547   1
  -1  -2   1 2415.77 13.9586  -2
   1   2   1 2415.77 13.9586   1
  -1  -2   2 608.728 10.6056  -2
   1   2   2 608.728 10.6056   1
  -1  -2   3 2832.95 15.5025  -2
   1   2   3 2832.95 15.5025   1
   1  -2  -4 2679.02 12.4072  -2
  -1   2  -4 2679.02 12.4072   1
  -1  -2   5 3539.86 14.8560  -2
   1   2   5 3539.86 14.8560   1
   1  -2  -6 2109.91 11.7593  -2
  -1   2  -6 2109.91 11.7593   1
   1  -2  -7 1588.04 11.2558  -2
  -1   2  -7 1588.04 11.2558   1
  -1  -2   8 230.036 4.96847  -2
   1   2   8 230.036 4.96847   1
   1  -2  -9 335.354 8.22963  -2
  -1   2  -9 335.354 8.22963   1
   1  -2 -10 46.4161 5.47074  -2
  -1   2 -10 46.4161 5.47074   1
  -1  -2  11 39.2297 8.27547  -2
   1   2  11 39.2297 8.27547   1
   1  -2 -12 49.0373 11.6077  -2
  -1   2 -12 49.0373 11.6077   1
   1  -2 -13 31.1318 17.4717  -2
  -1   2 -13 31.1318 17.4717   1
   1  -2 -14 18.3888 21.6384  -2
  -1   2 -14 18.3888 21.6384   1
  -1  -3 -14 54.7783 37.7700  -2
   1   3 -14 54.7783 37.7700   1
  -1  -3 -13 46.0050 13.9730  -2
   1   3 -13 46.0050 13.9730   1
  -1  -3 -12 157.179 16.1158  -2
   1   3 -12 157.179 16.1158   1
   1  -3  11 188.469 15.1361  -2
  -1   3  11 188.469 15.1361   1
   1  -3  10 302.500 12.6621  -2
  -1   3  10 302.500 12.6621   1
  -1  -3  -9 243.453 6.91193  -2
   1   3  -9 243.453 6.91193   1
  -1  -3  -8 498.112 6.87740  -2
   1   3  -8 498.112 6.87740   1
   1  -3   7 717.607 7.83657  -2
  -1   3   7 717.607 7.83657   1
  -1  -3  -6 282.656 5.80352  -2
   1   3  -6 282.656 5.80352   1
  -1  -3  -5 985.251 9.75327  -2
   1   3  -5 985.251 9.75327   1
   1  -3   4 2645.26 14.8392  -2
  -1   3   4 2645.26 14.8392   1
   1  -3   3 2158.74 12.9153  -2
  -1   3   3 2158.74 12.9153   1
   1  -3   2 5092.85 23.3142  -2
  -1   3   2 5092.85 23.3142   1
  -1  -3  -1 1405.23 13.8690  -2
   1   3  -1 1405.23 13.8690   1
  -1  -3   0 3331.90 20.1468  -2
   1   3   0 3331.90 20.1468   1
  -1  -3   1 1546.20 14.0004  -2
   1   3   1 1546.20 14.0004   1
  -1  -3   2 5195.98 30.1797  -2
   1   3   2 5195.98 30.1797   1
  -1  -3   3 2062.70 18.8414  -2
   1   3   3 2062.70 18.8414   1
   1  -3  -4 2661.51 15.7322  -2
  -1   3  -4 2661.51 15.7322   1
  -1  -3   5 1042.52 9.92761  -2
   1   3   5 1042.52 9.92761   1
  -1  -3   6 290.430 5.98264  -2
   1   3   6 290.430 5.98264   1
  -1  -3   7 685.662 8.59113  -2
   1   3   7 685.662 8.59113   1
   1  -3  -8 499.391 7.76663  -2
  -1   3  -8 499.391 7.76663   1
   1  -3  -9 189.860 7.61082  -2
  -1   3  -9 189.860 7.61082   1
   1  -3 -10 267.064 9.74147  -2
  -1   3 -10 267.064 9.74147   1
   1  -3 -11 184.766 20.7512  -2
  -1   3 -11 184.766 20.7512   1
   1  -3 -12 151.477 15.2363  -2
  -1   3 -12 151.477 15.2363   1
   1  -3 -13 55.4613 22.1967  -2
  -1   3 -13 55.4613 22.1967   1
   1  -3 -14 100.869 31.8305  -2
  -1   3 -14 100.869 31.8305   1
  -1  -4 -13 26.3016 14.7757  -2
   1   4 -13 26.3016 14.7757   1
  -1  -4 -12 30.6499 14.4832  -2
   1   4 -12 30.6499 14.4832   1
  -1  -4 -11 85.3408 17.5535  -2
   1   4 -11 85.3408 17.5535   1
  -1  -4 -10 44.6232 7.44580  -2
   1   4 -10 44.6232 7.44580   1
  -1  -4  -9 220.297 7.96883  -2
   1   4  -9 220.297 7.96883   1
  -1  -4  -8 231.408 6.89683  -2
   1   4  -8 231.408 6.89683   1
   1  -4   7 728.105 9.74062  -2
  -1   4   7 728.105 9.74062   1
   1  -4   6 1146.43 11.3756  -2
  -1   4   6 1146.43 11.3756   1
   1  -4   5 1443.63 12.3107  -2
  -1   4   5 1443.63 12.3107   1
  -1  -4  -4 2370.57 15.5508  -2
   1   4  -4 2370.57 15.5508   1
  -1  -4  -3 1903.17 15.9712  -2
   1   4  -3 1903.17 15.9712   1
   1  -4   2 2682.93 22.2833  -2
  -1   4   2 2682.93 22.2833   1
   1  -4   1 1534.57 15.5934  -2
  -1   4   1 1534.57 15.5934   1
   1  -4   0 3656.17 22.7216  -2
  -1   4   0 3656.17 22.7216   1
  -1  -4   1 1585.43 16.2343  -2
   1   4   1 1585.43 16.2343   1
  -1  -4   2 2677.44 25.3723  -2
   1   4   2 2677.44 25.3723   1
  -1  -4   3 1971.03 20.7204  -2
   1   4   3 1971.03 20.7204   1
  -1  -4   4 2407.87 17.3645  -2
   1   4   4 2407.87 17.3645   1
  -1  -4   5 1527.81 14.3156  -2
   1   4   5 1527.81 14.3156   1
  -1  -4   6 1079.16 11.3768  -2
   1   4   6 1079.16 11.3768   1
   1  -4  -7 673.509 9.57320  -2
  -1   4  -7 673.509 9.57320   1
  -1  -4   8 262.744 7.18184  -2
   1   4   8 262.744 7.18184   1
  -1  -4   9 225.017 10.6199  -2
   1   4   9 225.017 10.6199   1
  -1  -4  10 57.0412 13.5732  -2
   1   4  10 57.0412 13.5732   1
  -1  -4  11 92.7126 15.2251  -2
   1   4  11 92.7126 15.2251   1
   1  -4 -12 71.9761 15.2216  -2
  -1   4 -12 71.9761 15.2216   1
   1  -4 -13 65.3522 30.4817  -2
  -1   4 -13 65.3522 30.4817   1
   1  -4 -14 45.0811 30.6104  -2
  -1   4 -14 45.0811 30.6104   1
  -1  -5 -13 14.0061 27.7846  -2
   1   5 -13 14.0061 27.7846   1
  -1  -5 -12 128.445 21.2236  -2
   1   5 -12 128.445 21.2236   1
  -1  -5 -11 127.232 20.2509  -2
   1   5 -11 127.232 20.2509   1
  -1  -5 -10 258.314 16.1931  -2
   1   5 -10 258.314 16.1931   1
  -1  -5  -9 478.257 15.1972  -2
   1   5  -9 478.257 15.1972   1
   1  -5   8 245.178 9.65038  -2
  -1   5   8 245.178 9.65038   1
  -1  -5  -7 377.831 9.45735  -2
   1   5  -7 377.831 9.45735   1
   1  -5   6 273.445 7.34604  -2
  -1   5   6 273.445 7.34604   1
   1  -5   5 331.158 7.78944  -2
  -1   5   5 331.158 7.78944   1
  -1  -5  -4 904.746 12.0517  -2
   1   5  -4 904.746 12.0517   1
   1  -5   3 581.562 10.3420  -2
  -1   5   3 581.562 10.3420   1
  -1  -5  -2 1505.37 20.5897  -2
   1   5  -2 1505.37 20.5897   1
  -1  -5  -1 454.140 10.5360  -2
   1   5  -1 454.140 10.5360   1
  -1  -5   0 2402.32 20.9989  -2
   1   5   0 2402.32 20.9989   1
   1  -5  -1 466.292 10.9064  -2
  -1   5  -1 466.292 10.9064   1
   1  -5  -2 1442.73 19.4143  -2
  -1   5  -2 1442.73 19.4143   1
  -1  -5   3 518.862 11.8150  -2
   1   5   3 518.862 11.8150   1
  -1  -5   4 869.929 12.7001  -2
   1   5   4 869.929 12.7001   1
  -1  -5   5 335.121 7.75669  -2
   1   5   5 335.121 7.75669   1
   1  -5  -6 280.089 7.27330  -2
  -1   5  -6 280.089 7.27330   1
  -1  -5   7 395.541 8.48303  -2
   1   5   7 395.541 8.48303   1
   1  -5  -8 245.119 9.17600  -2
  -1   5  -8 245.119 9.17600   1
   1  -5  -9 452.437 15.7886  -2
  -1   5  -9 452.437 15.7886   1
   1  -5 -10 270.809 17.2950  -2
  -1   5 -10 270.809 17.2950   1
   1  -5 -11 131.163 20.7428  -2
  -1   5 -11 131.163 20.7428   1
   1  -5 -12 128.296 21.1364  -2
  -1   5 -12 128.296 21.1364   1
   1  -5 -13 92.8097 32.8170  -2
  -1   5 -13 92.8097 32.8170   1
  -1  -6 -12 75.7139 30.6953  -2
   1   6 -12 75.7139 30.6953   1
  -1  -6 -11 89.6954 29.2824  -2
   1   6 -11 89.6954 29.2824   1
  -1  -6 -10 147.071 15.1627  -2
   1   6 -10 147.071 15.1627   1
  -1  -6  -9 190.572 13.5499  -2
   1   6  -9 190.572 13.5499   1
  -1  -6  -8 290.218 17.1503  -2
   1   6  -8 290.218 17.1503   1
   1  -6   7 149.918 10.2679  -2
  -1   6   7 149.918 10.2679   1
   1  -6   6 360.326 12.7627  -2
  -1   6   6 360.326 12.7627   1
  -1  -6  -5 184.145 10.6186  -2
   1   6  -5 184.145 10.6186   1
   1  -6   4 192.505 9.64556  -2
  -1   6   4 192.505 9.64556   1
   1  -6   3 322.675 10.1059  -2
  -1   6   3 322.675 10.1059   1
   1  -6   2 405.919 14.3945  -2
  -1   6   2 405.919 14.3945   1
   1  -6   1 178.716 8.70151  -2
  -1   6   1 178.716 8.70151   1
   1  -6   0 324.903 10.0987  -2
  -1   6   0 324.903 10.0987   1
   1  -6  -1 174.080 8.71395  -2
  -1   6  -1 174.080 8.71395   1
  -1  -6   2 411.260 12.9514  -2
   1   6   2 411.260 12.9514   1
  -1  -6   3 276.225 11.0257  -2
   1   6   3 276.225 11.0257   1
  -1  -6   4 215.426 9.64557  -2
   1   6   4 215.426 9.64557   1
  -1  -6   5 162.663 8.22890  -2
   1   6   5 162.663 8.22890   1
   1  -6  -6 301.040 10.6509  -2
  -1   6  -6 301.040 10.6509   1
  -1  -6   7 139.123 8.95274  -2
   1   6   7 139.123 8.95274   1
  -1  -6   8 265.914 12.8949  -2
   1   6   8 265.914 12.8949   1
   1  -6  -9 224.158 17.6622  -2
  -1   6  -9 224.158 17.6622   1
   1  -6 -10 147.128 16.2511  -2
  -1   6 -10 147.128 16.2511   1
   1  -6 -11 63.8564 14.3463  -2
  -1   6 -11 63.8564 14.3463   1
  -1  -7 -10 40.4572 15.7059  -2
   1   7 -10 40.4572 15.7059   1
  -1  -7  -9 122.216 18.2461  -2
   1   7  -9 122.216 18.2461   1
   1  -7   8 118.900 15.2893  -2
  -1   7   8 118.900 15.2893   1
   1  -7   7 653.201 21.4380  -2
  -1   7   7 653.201 21.4380   1
  -1  -7  -6 398.183 23.0661  -2
   1   7  -6 398.183 23.0661   1
   1  -7   5 1154.85 33.8732  -2
  -1   7   5 1154.85 33.8732   1
  -1  -7  -4 395.789 19.6137  -2
   1   7  -4 395.789 19.6137   1
  -1  -7  -3 486.129 18.8633  -2
   1   7  -3 486.129 18.8633   1
  -1  -7  -2 325.562 19.6068  -2
   1   7  -2 325.562 19.6068   1
   1  -7   1 652.558 22.6851  -2
  -1   7   1 652.558 22.6851   1
  -1  -7   0 480.608 19.8990  -2
   1   7   0 480.608 19.8990   1
   1  -7  -1 621.365 19.5760  -2
  -1   7  -1 621.365 19.5760   1
   1  -7  -2 333.022 18.4962  -2
  -1   7  -2 333.022 18.4962   1
  -1  -7   3 422.506 25.2218  -2
   1   7   3 422.506 25.2218   1
   1  -7  -4 405.277 21.7319  -2
  -1   7  -4 405.277 21.7319   1
   1  -7  -5 1143.25 25.3808  -2
  -1   7  -5 1143.25 25.3808   1
   1  -7  -6 340.840 16.8837  -2
  -1   7  -6 340.840 16.8837   1
  -1  -7   7 547.958 20.6514  -2
   1   7   7 547.958 20.6514   1
   1  -7  -8 122.811 16.4141  -2
  -1   7  -8 122.811 16.4141   1
   1  -7  -9 111.063 16.2608  -2
  -1   7  -9 111.063 16.2608   1
   1  -7 -10 31.1791 16.5045  -2
  -1   7 -10 31.1791 16.5045   1
  -1  -8  -9 59.7229 22.8181  -2
   1   8  -9 59.7229 22.8181   1
  -1  -8  -8 155.300 27.9799  -2
   1   8  -8 155.300 27.9799   1
   1  -8   7 20.2122 15.1210  -2
  -1   8   7 20.2122 15.1210   1
   1  -8   6 183.836 20.2591  -2
  -1   8   6 183.836 20.2591   1
  -1  -8  -5 74.6315 14.2377  -2
   1   8  -5 74.6315 14.2377   1
  -1  -8  -4 344.311 20.7764  -2
   1   8  -4 344.311 20.7764   1
  -1  -8  -3 319.572 20.2116  -2
   1   8  -3 319.572 20.2116   1
   1  -8   2 455.087 29.3625  -2
  -1   8   2 455.087 29.3625   1
  -1  -8  -1 449.225 25.0876  -2
   1   8  -1 449.225 25.0876   1
   1  -8   0 1049.14 35.9705  -2
  -1   8   0 1049.14 35.9705   1
  -1  -8   1 494.743 26.5000  -2
   1   8   1 494.743 26.5000   1
  -1  -8   2 490.622 36.6579  -2
   1   8   2 490.622 36.6579   1
  -1  -8   3 318.550 31.2361  -2
   1   8   3 318.550 31.2361   1
  -1  -8   4 389.439 26.3907  -2
   1   8   4 389.439 26.3907   1
   1  -8  -5 73.7146 14.8248  -2
  -1   8  -5 73.7146 14.8248   1
   1  -8  -6 219.981 18.3190  -2
  -1   8  -6 219.981 18.3190   1
   1  -8  -7 21.5617 13.7702  -2
  -1   8  -7 21.5617 13.7702   1
   1  -8  -8 127.769 26.2714  -2
  -1   8  -8 127.769 26.2714   1
   1  -8  -9 76.8916 23.5874  -2
  -1   8  -9 76.8916 23.5874   1
   1  -8 -10 35.2784 23.0725  -2
  -1   8 -10 35.2784 23.0725   1
   1  -9   6 43.9963 17.4992  -2
  -1   9   6 43.9963 17.4992   1
  -1  -9  -5 193.298 21.9174  -2
   1   9  -5 193.298 21.9174   1
  -1  -9  -4 116.783 18.9204  -2
   1   9  -4 116.783 18.9204   1
   1  -9   3 286.222 24.1629  -2
  -1   9   3 286.222 24.1629   1
   1  -9   2 60.8709 23.4932  -2
  -1   9   2 60.8709 23.4932   1
  -1  -9  -1 80.1672 17.3653  -2
   1   9  -1 80.1672 17.3653   1
  -1  -9   0 10.2986 14.5244  -2
   1   9   0 10.2986 14.5244   1
   1  -9  -1 103.957 18.1371  -2
  -1   9  -1 103.957 18.1371   1
  -1  -9   2 32.8730 21.0846  -2
   1   9   2 32.8730 21.0846   1
  -1  -9   3 269.958 32.7095  -2
   1   9   3 269.958 32.7095   1
  -1  -9   4 147.309 20.9952  -2
   1   9   4 147.309 20.9952   1
  -1  -9   5 231.424 23.0431  -2
   1   9   5 231.424 23.0431   1
  -1  -9   6 31.0764 21.7497  -2
   1   9   6 31.0764 21.7497   1
   2  10   0-15.0256 20.1133  -2
  -2 -10   0-15.0256 20.1133   1
   2   9   4 40.0399 20.8644  -2
  -2  -9   4 40.0399 20.8644   1
   2   9   3 45.0218 17.6766  -2
  -2  -9   3 45.0218 17.6766   1
   2   9   2 376.918 22.5751  -2
  -2  -9   2 376.918 22.5751   1
   2   9   1 42.1826 16.1839  -2
  -2  -9   1 42.1826 16.1839   1
   2   9   0 541.891 31.7374  -2
  -2  -9   0 541.891 31.7374   1
  -2   9   1 31.6538 15.0810  -2
   2  -9   1 31.6538 15.0810   1
   2   9  -2 373.937 21.5283  -2
  -2  -9  -2 373.937 21.5283   1
  -2   9   3 59.6737 11.8913  -2
   2  -9   3 59.6737 11.8913   1
   2   9  -4 31.5837 12.7662  -2
  -2  -9  -4 31.5837 12.7662   1
  -2   9   5 60.4872 20.8419  -2
   2  -9   5 60.4872 20.8419   1
  -2   9   6-3.70996 23.5894  -2
   2  -9   6-3.70996 23.5894   1
   2   8   8 87.6766 34.2143  -2
  -2  -8   8 87.6766 34.2143   1
   2   8   7 84.9968 23.8341  -2
  -2  -8   7 84.9968 23.8341   1
   2   8   6 344.764 25.3199  -2
  -2  -8   6 344.764 25.3199   1
   2   8   5 98.6675 18.6427  -2
  -2  -8   5 98.6675 18.6427   1
   2   8   4 474.540 26.8399  -2
  -2  -8   4 474.540 26.8399   1
  -2   8  -3 248.214 21.9822  -2
   2  -8  -3 248.214 21.9822   1
  -2   8  -2 376.276 16.7473  -2
   2  -8  -2 376.276 16.7473   1
   2   8   1 578.095 19.7604  -2
  -2  -8   1 578.095 19.7604   1
   2   8   0 41.5317 11.7560  -2
  -2  -8   0 41.5317 11.7560   1
  -2   8   1 562.762 20.2749  -2
   2  -8   1 562.762 20.2749   1
   2   8  -2 378.277 16.9071  -2
  -2  -8  -2 378.277 16.9071   1
   2   8  -3 228.166 14.8562  -2
  -2  -8  -3 228.166 14.8562   1
  -2   8   4 468.165 18.6788  -2
   2  -8   4 468.165 18.6788   1
   2   8  -5 86.6913 13.8124  -2
  -2  -8  -5 86.6913 13.8124   1
  -2   8   6 369.653 29.4231  -2
   2  -8   6 369.653 29.4231   1
  -2   8   7 73.1399 21.5817  -2
   2  -8   7 73.1399 21.5817   1
  -2   8   8 98.3958 36.9309  -2
   2  -8   8 98.3958 36.9309   1
   2   7   9-5.25628 29.2551  -2
  -2  -7   9-5.25628 29.2551   1
   2   7   8 191.644 20.8208  -2
  -2  -7   8 191.644 20.8208   1
   2   7   7 114.517 18.3751  -2
  -2  -7   7 114.517 18.3751   1
   2   7   6 40.4855 15.9580  -2
  -2  -7   6 40.4855 15.9580   1
   2   7   5 324.027 22.2956  -2
  -2  -7   5 324.027 22.2956   1
   2   7   4 272.909 20.6201  -2
  -2  -7   4 272.909 20.6201   1
   2   7   3 394.878 15.5426  -2
  -2  -7   3 394.878 15.5426   1
   2   7   2 1094.32 25.3835  -2
  -2  -7   2 1094.32 25.3835   1
   2   7   1 93.5594 8.96073  -2
  -2  -7   1 93.5594 8.96073   1
  -2   7   0 1093.31 20.2799  -2
   2  -7   0 1093.31 20.2799   1
   2   7  -1 85.0389 9.31856  -2
  -2  -7  -1 85.0389 9.31856   1
  -2   7   2 1040.34 22.6563  -2
   2  -7   2 1040.34 22.6563   1
   2   7  -3 386.603 15.9687  -2
  -2  -7  -3 386.603 15.9687   1
   2   7  -4 271.437 14.5998  -2
  -2  -7  -4 271.437 14.5998   1
  -2   7   5 354.134 14.8674  -2
   2  -7   5 354.134 14.8674   1
  -2   7   6 69.6289 16.3115  -2
   2  -7   6 69.6289 16.3115   1
  -2   7   7 111.790 21.9902  -2
   2  -7   7 111.790 21.9902   1
  -2   7   8 160.712 25.1637  -2
   2  -7   8 160.712 25.1637   1
  -2   7   9 14.0733 29.5848  -2
   2  -7   9 14.0733 29.5848   1
  -2   7  10 100.586 36.3837  -2
   2  -7  10 100.586 36.3837   1
   2   6  11 66.6035 32.5313  -2
  -2  -6  11 66.6035 32.5313   1
   2   6  10 40.5058 29.6163  -2
  -2  -6  10 40.5058 29.6163   1
   2   6   9 206.736 24.4653  -2
  -2  -6   9 206.736 24.4653   1
   2   6   8 141.665 21.8630  -2
  -2  -6   8 141.665 21.8630   1
   2   6   7 258.130 24.5319  -2
  -2  -6   7 258.130 24.5319   1
   2   6   6 479.084 23.3965  -2
  -2  -6   6 479.084 23.3965   1
   2   6   5 56.3974 13.9583  -2
  -2  -6   5 56.3974 13.9583   1
   2   6   4 633.460 24.3665  -2
  -2  -6   4 633.460 24.3665   1
   2   6   3 177.153 10.2006  -2
  -2  -6   3 177.153 10.2006   1
   2   6   2 281.334 13.3294  -2
  -2  -6   2 281.334 13.3294   1
  -2   6  -1 849.660 15.3124  -2
   2  -6  -1 849.660 15.3124   1
  -2   6   0 94.9869 7.32974  -2
   2  -6   0 94.9869 7.32974   1
  -2   6   1 914.872 17.3290  -2
   2  -6   1 914.872 17.3290   1
  -2   6   2 264.217 12.3804  -2
   2  -6   2 264.217 12.3804   1
  -2   6   3 195.147 10.9050  -2
   2  -6   3 195.147 10.9050   1
   2   6  -4 679.777 16.5674  -2
  -2  -6  -4 679.777 16.5674   1
  -2   6   5 40.2425 8.97432  -2
   2  -6   5 40.2425 8.97432   1
  -2   6   6 527.758 23.5570  -2
   2  -6   6 527.758 23.5570   1
  -2   6   7 237.856 19.3412  -2
   2  -6   7 237.856 19.3412   1
  -2   6   8 129.450 21.7652  -2
   2  -6   8 129.450 21.7652   1
  -2   6   9 152.958 24.7407  -2
   2  -6   9 152.958 24.7407   1
  -2   6  10 51.9041 29.2684  -2
   2  -6  10 51.9041 29.2684   1
   2   5  12 43.1085 29.5600  -2
  -2  -5  12 43.1085 29.5600   1
   2   5  11 5.91424 25.4811  -2
  -2  -5  11 5.91424 25.4811   1
   2   5  10 109.325 21.1096  -2
  -2  -5  10 109.325 21.1096   1
   2   5   9 192.556 17.7403  -2
  -2  -5   9 192.556 17.7403   1
   2   5   8 102.311 15.1462  -2
  -2  -5   8 102.311 15.1462   1
   2   5   7 645.311 29.3258  -2
  -2  -5   7 645.311 29.3258   1
   2   5   6 19.6759 15.0046  -2
  -2  -5   6 19.6759 15.0046   1
   2   5   5 1312.47 36.4488  -2
  -2  -5   5 1312.47 36.4488   1
   2   5   4 132.443 12.3414  -2
  -2  -5   4 132.443 12.3414   1
   2   5   3 1222.86 17.0508  -2
  -2  -5   3 1222.86 17.0508   1
   2   5   2 2154.03 26.8198  -2
  -2  -5   2 2154.03 26.8198   1
  -2   5  -1 238.649 8.68342  -2
   2  -5  -1 238.649 8.68342   1
  -2   5   0 2636.62 20.9433  -2
   2  -5   0 2636.62 20.9433   1
   2   5  -1 235.305 9.27627  -2
  -2  -5  -1 235.305 9.27627   1
   2   5  -2 2099.53 20.2655  -2
  -2  -5  -2 2099.53 20.2655   1
  -2   5   3 1117.76 15.5293  -2
   2  -5   3 1117.76 15.5293   1
   2   5  -4 147.502 7.91633  -2
  -2  -5  -4 147.502 7.91633   1
  -2   5   5 1313.01 17.1311  -2
   2  -5   5 1313.01 17.1311   1
  -2   5   6 15.1931 8.17816  -2
   2  -5   6 15.1931 8.17816   1
  -2   5   7 589.906 23.3022  -2
   2  -5   7 589.906 23.3022   1
  -2   5   8 85.0183 14.9785  -2
   2  -5   8 85.0183 14.9785   1
  -2   5   9 139.996 22.0900  -2
   2  -5   9 139.996 22.0900   1
  -2   5  10 118.707 21.9448  -2
   2  -5  10 118.707 21.9448   1
   2   4  12 5.64870 24.7084  -2
  -2  -4  12 5.64870 24.7084   1
   2   4  11 221.272 24.3750  -2
  -2  -4  11 221.272 24.3750   1
   2   4  10 91.3450 19.1472  -2
  -2  -4  10 91.3450 19.1472   1
   2   4   9 236.215 16.8433  -2
  -2  -4   9 236.215 16.8433   1
   2   4   8 57.9366 12.6841  -2
  -2  -4   8 57.9366 12.6841   1
   2   4   7 107.460 12.9271  -2
  -2  -4   7 107.460 12.9271   1
   2   4   6 458.298 18.1085  -2
  -2  -4   6 458.298 18.1085   1
   2   4   5 241.249 14.4935  -2
  -2  -4   5 241.249 14.4935   1
   2   4   4 742.962 25.0834  -2
  -2  -4   4 742.962 25.0834   1
   2   4   3 2155.15 29.8986  -2
  -2  -4   3 2155.15 29.8986   1
  -2   4  -2 907.053 11.9120  -2
   2  -4  -2 907.053 11.9120   1
  -2   4  -1 6702.37 33.0691  -2
   2  -4  -1 6702.37 33.0691   1
  -2   4   0 1197.89 17.4847  -2
   2  -4   0 1197.89 17.4847   1
  -2   4   1 6627.24 34.0159  -2
   2  -4   1 6627.24 34.0159   1
   2   4  -2 909.366 12.4113  -2
  -2  -4  -2 909.366 12.4113   1
  -2   4   3 2328.46 19.1823  -2
   2  -4   3 2328.46 19.1823   1
  -2   4   4 694.323 11.4215  -2
   2  -4   4 694.323 11.4215   1
  -2   4   5 269.011 9.19984  -2
   2  -4   5 269.011 9.19984   1
  -2   4   6 406.260 13.2782  -2
   2  -4   6 406.260 13.2782   1
  -2   4   7 98.8312 9.33535  -2
   2  -4   7 98.8312 9.33535   1
  -2   4   8 82.4691 9.22256  -2
   2  -4   8 82.4691 9.22256   1
  -2   4   9 307.716 31.7233  -2
   2  -4   9 307.716 31.7233   1
  -2   4  10 73.6748 25.0090  -2
   2  -4  10 73.6748 25.0090   1
  -2   3 -13 61.1397 17.8725  -2
   2  -3 -13 61.1397 17.8725   1
   2   3  12 35.5934 10.7704  -2
  -2  -3  12 35.5934 10.7704   1
   2   3  11 13.9104 9.53404  -2
  -2  -3  11 13.9104 9.53404   1
   2   3  10 176.705 12.2307  -2
  -2  -3  10 176.705 12.2307   1
   2   3   9 267.774 10.6055  -2
  -2  -3   9 267.774 10.6055   1
   2   3   8 265.725 10.9505  -2
  -2  -3   8 265.725 10.9505   1
   2   3   7 1433.40 19.0856  -2
  -2  -3   7 1433.40 19.0856   1
   2   3   6 51.8274 7.01132  -2
  -2  -3   6 51.8274 7.01132   1
   2   3   5 4427.69 29.0410  -2
  -2  -3   5 4427.69 29.0410   1
   2   3   4 332.545 13.2944  -2
  -2  -3   4 332.545 13.2944   1
  -2   3  -3 3346.40 24.1673  -2
   2  -3  -3 3346.40 24.1673   1
   2  -3  -2 1115.23 13.9571   1
   2   3   2 2294.87 17.1619  -2
  -2  -3   2 2294.87 17.1619   1
   2  -3  -1 384.544 10.9798   1
  -2   3  -1 957.468 17.5314  -2
   2  -3  -1 957.468 17.5314   1
   2   3   0 278.973 8.14336  -2
  -2  -3   0 278.973 8.14336   1
  -2   3   1 849.910 11.9335  -2
   2  -3   1 849.910 11.9335   1
   2   3  -2 2277.00 18.8120  -2
  -2  -3  -2 2277.00 18.8120   1
   2   3  -3 3550.21 19.9976  -2
  -2  -3  -3 3550.21 19.9976   1
   2   3  -4 338.681 7.49836  -2
  -2  -3  -4 338.681 7.49836   1
  -2   3   5 4441.73 25.7909  -2
   2  -3   5 4441.73 25.7909   1
  -2   3   6 56.8825 7.24002  -2
   2  -3   6 56.8825 7.24002   1
   2   3  -7 1524.58 18.2230  -2
  -2  -3  -7 1524.58 18.2230   1
   2   3  -8 294.901 11.6800  -2
  -2  -3  -8 294.901 11.6800   1
   2   3  -9 291.300 16.9957  -2
  -2  -3  -9 291.300 16.9957   1
   2   3 -10 195.175 18.1014  -2
  -2  -3 -10 195.175 18.1014   1
   2   3 -11 21.0824 21.2101  -2
  -2  -3 -11 21.0824 21.2101   1
   2   3 -12 34.5701 23.2997  -2
  -2  -3 -12 34.5701 23.2997   1
   2   3 -13 78.1578 36.3495  -2
  -2  -3 -13 78.1578 36.3495   1
   2   3 -14 13.3812 35.8378  -2
  -2  -3 -14 13.3812 35.8378   1
  -2   2 -13 130.722 16.8830  -2
   2  -2 -13 130.722 16.8830   1
  -2   2 -12 7.76465 9.83017  -2
   2  -2 -12 7.76465 9.83017   1
   2   2  11 350.078 14.4015  -2
  -2  -2  11 350.078 14.4015   1
  -2   2 -10 47.7573 7.14894  -2
   2  -2 -10 47.7573 7.14894   1
  -2   2  -9 1154.84 14.0374  -2
   2  -2  -9 1154.84 14.0374   1
   2   2   8 91.4751 6.07610  -2
  -2  -2   8 91.4751 6.07610   1
  -2   2  -7 479.062 8.68060  -2
   2  -2  -7 479.062 8.68060   1
  -2   2  -6 540.226 9.35562  -2
   2  -2  -6 540.226 9.35562   1
  -2   2  -5 808.329 10.0222  -2
   2  -2  -5 808.329 10.0222   1
   2   2   4 536.469 10.0097  -2
  -2  -2   4 536.469 10.0097   1
   2   2   3 2467.77 15.8838  -2
  -2  -2   3 2467.77 15.8838   1
   2   2   2 1873.78 11.6686  -2
  -2  -2   2 1873.78 11.6686   1
  -2   2  -1 39.3606 5.38444  -2
   2  -2  -1 39.3606 5.38444   1
  -2  -2   0 132.634 11.4456   1
  -2   2   0 318.397 6.81776  -2
   2  -2   0 318.397 6.81776   1
  -2  -2  -1 44.3622 8.63109   1
  -2   2   1 79.6176 5.64264  -2
   2  -2   1 79.6176 5.64264   1
   2   2  -2 2017.70 15.2117  -2
  -2  -2  -2 2017.70 15.2117   1
   2   2  -3 2589.52 18.1548  -2
  -2  -2  -3 2589.52 18.1548   1
   2   2  -4 532.585 10.6932  -2
  -2  -2  -4 532.585 10.6932   1
   2   2  -5 833.740 12.0855  -2
  -2  -2  -5 833.740 12.0855   1
   2   2  -6 601.600 13.1651  -2
  -2  -2  -6 601.600 13.1651   1
  -2   2   7 570.051 12.3350  -2
   2  -2   7 570.051 12.3350   1
   2   2  -8 112.904 8.24626  -2
  -2  -2  -8 112.904 8.24626   1
  -2   2   9 1175.54 22.8539  -2
   2  -2   9 1175.54 22.8539   1
  -2   2  10 38.0309 10.9784  -2
   2  -2  10 38.0309 10.9784   1
   2   2 -11 345.078 20.0862  -2
  -2  -2 -11 345.078 20.0862   1
  -2   2  12 36.1343 22.0254  -2
   2  -2  12 36.1343 22.0254   1
   2   2 -13 108.464 39.6516  -2
  -2  -2 -13 108.464 39.6516   1
   2   2 -14 28.4398 35.6899  -2
  -2  -2 -14 28.4398 35.6899   1
   2   1  13 77.6313 13.9805  -2
  -2  -1  13 77.6313 13.9805   1
  -2   1 -12 14.0493 9.70375  -2
   2  -1 -12 14.0493 9.70375   1
  -2   1 -11 21.7812 8.32234  -2
   2  -1 -11 21.7812 8.32234   1
  -2   1 -10 55.9953 6.49621  -2
   2  -1 -10 55.9953 6.49621   1
   2   1   9 764.998 11.5588  -2
  -2  -1   9 764.998 11.5588   1
   2   1   8 25.5906 5.04436  -2
  -2  -1   8 25.5906 5.04436   1
  -2   1  -7 3017.27 17.3658  -2
   2  -1  -7 3017.27 17.3658   1
   2   1   6 88.0644 4.90450  -2
  -2  -1   6 88.0644 4.90450   1
   2   1   5 5868.31 20.3860  -2
  -2  -1   5 5868.31 20.3860   1
  -2   1  -4 202.351 5.91197  -2
   2  -1  -4 202.351 5.91197   1
  -2   1  -3 1724.32 8.71593  -2
   2  -1  -3 1724.32 8.71593   1
  -2  -1   2 321.764 11.3667   1
  -2   1  -2 515.396 5.00398  -2
   2  -1  -2 515.396 5.00398   1
  -2  -1   1 6765.41 33.3396   1
   2   1   1 14558.3 32.3135  -2
  -2  -1   1 14558.3 32.3135   1
  -2  -1   0 124.891 5.47756   1
   2   1   0 230.951 7.48464  -2
  -2  -1   0 230.951 7.48464   1
  -2  -1  -1 7279.58 53.0038   1
   2   1  -1 14462.4 38.4220  -2
  -2  -1  -1 14462.4 38.4220   1
  -2  -1  -2 172.545 5.57743   1
  -2   1   2 483.133 7.31088  -2
   2  -1   2 483.133 7.31088   1
  -2   1   3 1958.55 12.6293  -2
   2  -1   3 1958.55 12.6293   1
  -2  -1  -4 104.794 6.91744   1
  -2   1   4 221.424 6.66651  -2
   2  -1   4 221.424 6.66651   1
  -2   1   5 5897.14 25.6397  -2
   2  -1   5 5897.14 25.6397   1
  -2   1   6 72.2701 4.24244  -2
   2  -1   6 72.2701 4.24244   1
   2   1  -7 2990.34 15.4742  -2
  -2  -1  -7 2990.34 15.4742   1
  -2   1   8 10.1726 4.27687  -2
   2  -1   8 10.1726 4.27687   1
  -2   1   9 760.778 11.7056  -2
   2  -1   9 760.778 11.7056   1
   2   1 -10 49.1926 7.31519  -2
  -2  -1 -10 49.1926 7.31519   1
   2   1 -11 25.0696 7.37186  -2
  -2  -1 -11 25.0696 7.37186   1
  -2   1  12 0.94947 21.5274  -2
   2  -1  12 0.94947 21.5274   1
   2   1 -13 54.5774 36.3483  -2
  -2  -1 -13 54.5774 36.3483   1
   2   1 -14 46.4347 34.3775  -2
  -2  -1 -14 46.4347 34.3775   1
  -2   0 -14 17.7558 14.9185  -2
   2   0 -14 17.7558 14.9185   1
  -2   0 -13 172.872 16.4067  -2
   2   0 -13 172.872 16.4067   1
   2   0  12 19.1162 9.90061  -2
  -2   0  12 19.1162 9.90061   1
  -2   0 -11 386.290 13.5275  -2
   2   0 -11 386.290 13.5275   1
   2   0  10 19.0393 5.28631  -2
  -2   0  10 19.0393 5.28631   1
   2   0   9 1018.90 11.3766  -2
  -2   0   9 1018.90 11.3766   1
   2   0   8 29.6455 4.08618  -2
  -2   0   8 29.6455 4.08618   1
  -2   0  -7 5.31487 3.50311  -2
   2   0  -7 5.31487 3.50311   1
   2   0   6 409.718 5.91639  -2
  -2   0   6 409.718 5.91639   1
   2   0   5 335.544 5.71971  -2
  -2   0   5 335.544 5.71971   1
  -2   0  -4 232.277 4.88581  -2
   2   0  -4 232.277 4.88581   1
  -2   0   3 3606.20 23.1079   1
   2   0   3 7746.09 23.5153  -2
  -2   0   3 7746.09 23.5153   1
  -2   0   2 1794.36 23.5933   1
   2   0   2 2446.33 12.0491  -2
  -2   0   2 2446.33 12.0491   1
  -2   0   1 10931.4 49.6123   1
  -2   0  -1 19655.9 29.0124  -2
   2   0  -1 19655.9 29.0124   1
  -2   0   0 23.0814 4.65971   1
  -2   0   0 38.0741 2.93413  -2
   2   0   0 38.0741 2.93413   1
   2   0   1 9486.24 22.1859   1
   2   0  -1 20170.4 41.9169  -2
  -2   0  -1 20170.4 41.9169   1
  -2   0   2 2448.67 11.7009  -2
   2   0   2 2448.67 11.7009   1
  -2   0   3 7973.93 29.3296  -2
   2   0   3 7973.93 29.3296   1
   2   0  -4 235.268 3.77908  -2
  -2   0  -4 235.268 3.77908   1
  -2   0   5 329.185 4.94236  -2
   2   0   5 329.185 4.94236   1
  -2   0   6 399.795 5.97473  -2
   2   0   6 399.795 5.97473   1
  -2   0   7 8.06749 3.47445  -2
   2   0   7 8.06749 3.47445   1
   2   0  -8 21.5141 3.93767  -2
  -2   0  -8 21.5141 3.93767   1
  -2   0   9 1043.32 10.3757  -2
   2   0   9 1043.32 10.3757   1
   2   0 -10 16.3670 5.11032  -2
  -2   0 -10 16.3670 5.11032   1
  -2   0  11 378.788 9.72801  -2
   2   0  11 378.788 9.72801   1
  -2   0  12 0.53892 21.4798  -2
   2   0  12 0.53892 21.4798   1
  -2   0  13 138.616 28.8609  -2
   2   0  13 138.616 28.8609   1
   2   0 -14 10.4094 33.8055  -2
  -2   0 -14 10.4094 33.8055   1
  -2  -1 -15 84.1832 36.3746  -2
   2   1 -15 84.1832 36.3746   1
  -2  -1 -14 11.0461 14.7333  -2
   2   1 -14 11.0461 14.7333   1
   2  -1  13 76.5933 14.6619  -2
  -2   1  13 76.5933 14.6619   1
   2  -1  12 13.1988 8.11914  -2
  -2   1  12 13.1988 8.11914   1
  -2  -1 -11 45.5815 6.53787  -2
   2   1 -11 45.5815 6.53787   1
  -2  -1 -10 60.6676 5.59451  -2
   2   1 -10 60.6676 5.59451   1
   2  -1   9 773.317 10.0312  -2
  -2   1   9 773.317 10.0312   1
  -2  -1  -8 15.5303 4.40210  -2
   2   1  -8 15.5303 4.40210   1
   2  -1   7 2941.05 14.7447  -2
  -2   1   7 2941.05 14.7447   1
   2   1  -6 30.5303 3.55848   1
   2  -1   6 67.6265 3.46907  -2
  -2   1   6 67.6265 3.46907   1
  -2   1   5 2633.48 19.1066   1
   2  -1   5 5559.04 16.3975  -2
  -2   1   5 5559.04 16.3975   1
   2  -1   4 204.480 3.40081  -2
  -2   1   4 204.480 3.40081   1
   2  -1   3 1890.09 8.92620  -2
  -2   1   3 1890.09 8.92620   1
   2   1  -2 330.830 4.79830   1
   2  -1   2 477.612 5.72409  -2
  -2   1   2 477.612 5.72409   1
   2   1  -1 6462.89 33.4860   1
   2  -1   1 14041.9 24.2874  -2
  -2   1   1 14041.9 24.2874   1
   2   1   0 100.383 5.46706   1
  -2  -1   0 237.393 4.74599  -2
   2   1   0 237.393 4.74599   1
   2   1   1 7882.50 43.1011   1
   2  -1  -1 15222.8 26.6535  -2
  -2   1  -1 15222.8 26.6535   1
   2   1   2 181.330 8.68034   1
   2  -1  -2 519.180 4.99189  -2
  -2   1  -2 519.180 4.99189   1
  -2   1  -3 860.295 16.8144   1
  -2  -1   3 1775.74 10.1809  -2
   2   1   3 1775.74 10.1809   1
  -2   1  -4 97.6620 3.63224   1
   2  -1  -4 188.839 4.32703  -2
  -2   1  -4 188.839 4.32703   1
  -2  -1   5 5510.62 12.3589  -2
   2   1   5 5510.62 12.3589   1
   2  -1  -6 78.7801 3.53780  -2
  -2   1  -6 78.7801 3.53780   1
  -2  -1   7 2942.75 13.7324  -2
   2   1   7 2942.75 13.7324   1
  -2  -1   8 16.4907 3.94334  -2
   2   1   8 16.4907 3.94334   1
   2  -1  -9 747.987 10.5452  -2
  -2   1  -9 747.987 10.5452   1
   2  -1 -10 65.9482 6.78118  -2
  -2   1 -10 65.9482 6.78118   1
  -2  -1  11 37.4826 7.32164  -2
   2   1  11 37.4826 7.32164   1
   2  -1 -12 11.3155 9.20023  -2
  -2   1 -12 11.3155 9.20023   1
   2  -1 -13 65.7000 18.9545  -2
  -2   1 -13 65.7000 18.9545   1
   2  -1 -14 22.8534 20.9478  -2
  -2   1 -14 22.8534 20.9478   1
  -2  -2 -14 17.8679 15.7581  -2
   2   2 -14 17.8679 15.7581   1
  -2  -2 -13 112.745 18.7544  -2
   2   2 -13 112.745 18.7544   1
  -2  -2 -12 14.6133 10.7231  -2
   2   2 -12 14.6133 10.7231   1
  -2  -2 -11 404.582 13.9453  -2
   2   2 -11 404.582 13.9453   1
  -2  -2 -10 55.8660 6.61699  -2
   2   2 -10 55.8660 6.61699   1
   2  -2   9 1104.04 10.5350  -2
  -2   2   9 1104.04 10.5350   1
  -2   2   8-2.33615 2.79752   1
   2  -2   8 93.9154 3.96321  -2
  -2   2   8 93.9154 3.96321   1
   2  -2   7 511.807 5.25351  -2
  -2   2   7 511.807 5.25351   1
  -2  -2  -6 528.921 5.31202  -2
   2   2  -6 528.921 5.31202   1
   2  -2   5 807.050 6.80380  -2
  -2   2   5 807.050 6.80380   1
   2  -2   4 522.730 5.62096  -2
  -2   2   4 522.730 5.62096   1
  -2   2   3 1193.35 10.0814   1
   2  -2   3 2647.52 11.8619  -2
  -2   2   3 2647.52 11.8619   1
   2  -2   2 1984.65 13.2528  -2
  -2   2   2 1984.65 13.2528   1
  -2  -2  -1 78.8868 4.53541  -2
   2   2  -1 78.8868 4.53541   1
   2   2   0 179.775 8.31268   1
   2  -2   0 313.253 6.21013  -2
  -2   2   0 313.253 6.21013   1
   2  -2  -1 43.2303 4.53968  -2
  -2   2  -1 43.2303 4.53968   1
   2   2   2 806.014 28.0543   1
   2  -2  -2 1921.29 11.6836  -2
  -2   2  -2 1921.29 11.6836   1
  -2  -2   3 2536.61 13.0212  -2
   2   2   3 2536.61 13.0212   1
   2  -2  -4 545.315 5.96591  -2
  -2   2  -4 545.315 5.96591   1
  -2  -2   5 826.532 6.33194  -2
   2   2   5 826.532 6.33194   1
  -2  -2   6 518.860 5.65854  -2
   2   2   6 518.860 5.65854   1
  -2  -2   7 457.593 5.47339  -2
   2   2   7 457.593 5.47339   1
   2   2   8 65.2564 4.83188   1
  -2  -2   8 79.5776 3.57345  -2
   2   2   8 79.5776 3.57345   1
   2  -2  -9 1120.83 14.5910  -2
  -2   2  -9 1120.83 14.5910   1
  -2  -2  10 43.4451 7.51266  -2
   2   2  10 43.4451 7.51266   1
   2  -2 -11 356.918 12.4257  -2
  -2   2 -11 356.918 12.4257   1
   2  -2 -12 19.6998 10.2022  -2
  -2   2 -12 19.6998 10.2022   1
   2  -2 -13 152.048 21.6444  -2
  -2   2 -13 152.048 21.6444   1
   2  -2 -14-19.4228 27.4543  -2
  -2   2 -14-19.4228 27.4543   1
  -2  -3 -14 9.64132 33.1469  -2
   2   3 -14 9.64132 33.1469   1
  -2  -3 -13 59.8980 17.4736  -2
   2   3 -13 59.8980 17.4736   1
  -2  -3 -12 67.7737 13.1217  -2
   2   3 -12 67.7737 13.1217   1
  -2  -3 -11-0.20966 9.92336  -2
   2   3 -11-0.20966 9.92336   1
   2  -3  10 221.844 9.52043  -2
  -2   3  10 221.844 9.52043   1
  -2  -3  -9 291.170 7.47057  -2
   2   3  -9 291.170 7.47057   1
   2  -3   8 306.153 5.76570  -2
  -2   3   8 306.153 5.76570   1
  -2   3   7 599.344 21.3894   1
   2  -3   7 1561.35 9.87964  -2
  -2   3   7 1561.35 9.87964   1
   2  -3   6 55.7418 3.74817  -2
  -2   3   6 55.7418 3.74817   1
   2  -3   5 4576.90 17.3425  -2
  -2   3   5 4576.90 17.3425   1
   2  -3   4 340.559 4.77935  -2
  -2   3   4 340.559 4.77935   1
   2  -3   3 3635.06 14.8202  -2
  -2   3   3 3635.06 14.8202   1
  -2   3   2 1387.82 16.5285   1
   2  -3   2 2373.26 16.7344  -2
  -2   3   2 2373.26 16.7344   1
   2  -3   1 908.742 9.02975  -2
  -2   3   1 908.742 9.02975   1
  -2  -3   0 309.821 6.35245  -2
   2   3   0 309.821 6.35245   1
  -2  -3   1 1023.98 11.5645  -2
   2   3   1 1023.98 11.5645   1
   2  -3  -2 2498.07 16.2723  -2
  -2   3  -2 2498.07 16.2723   1
   2  -3  -3 3563.90 19.7976  -2
  -2   3  -3 3563.90 19.7976   1
   2  -3  -4 357.506 6.67435  -2
  -2   3  -4 357.506 6.67435   1
  -2  -3   5 4455.10 17.0459  -2
   2   3   5 4455.10 17.0459   1
   2  -3  -6 42.6118 3.83377  -2
  -2   3  -6 42.6118 3.83377   1
   2  -3  -7 1423.77 9.73615  -2
  -2   3  -7 1423.77 9.73615   1
  -2  -3   8 251.386 6.63469  -2
   2   3   8 251.386 6.63469   1
   2  -3  -9 267.445 8.25422  -2
  -2   3  -9 267.445 8.25422   1
  -2  -3  10 167.503 7.98255  -2
   2   3  10 167.503 7.98255   1
   2  -3 -11 10.2339 8.81886  -2
  -2   3 -11 10.2339 8.81886   1
   2  -3 -12 54.9600 12.0239  -2
  -2   3 -12 54.9600 12.0239   1
   2  -3 -13 48.6049 19.1397  -2
  -2   3 -13 48.6049 19.1397   1
   2  -3 -14 39.4204 30.2629  -2
  -2   3 -14 39.4204 30.2629   1
  -2  -4 -13 118.158 39.1260  -2
   2   4 -13 118.158 39.1260   1
  -2  -4 -12 20.8702 14.5280  -2
   2   4 -12 20.8702 14.5280   1
  -2  -4 -11 299.682 21.2639  -2
   2   4 -11 299.682 21.2639   1
  -2  -4 -10 98.4420 7.92166  -2
   2   4 -10 98.4420 7.92166   1
  -2  -4  -9 326.886 8.39229  -2
   2   4  -9 326.886 8.39229   1
   2  -4   8 90.4295 5.96500  -2
  -2   4   8 90.4295 5.96500   1
  -2  -4  -7 114.661 5.23454  -2
   2   4  -7 114.661 5.23454   1
   2  -4   6 403.135 6.43650  -2
  -2   4   6 403.135 6.43650   1
   2  -4   5 284.715 5.71367  -2
  -2   4   5 284.715 5.71367   1
  -2  -4  -4 719.401 8.10073  -2
   2   4  -4 719.401 8.10073   1
  -2  -4  -3 2462.51 15.2344  -2
   2   4  -3 2462.51 15.2344   1
  -2  -4  -2 973.443 10.9957  -2
   2   4  -2 973.443 10.9957   1
  -2  -4  -1 7244.98 30.6962  -2
   2   4  -1 7244.98 30.6962   1
   2  -4   0 1300.50 14.4098  -2
  -2   4   0 1300.50 14.4098   1
  -2  -4   1 7510.55 34.5271  -2
   2   4   1 7510.55 34.5271   1
  -2  -4   2 994.953 12.9356  -2
   2   4   2 994.953 12.9356   1
  -2  -4   3 2402.55 19.0995  -2
   2   4   3 2402.55 19.0995   1
   2  -4  -4 762.984 10.8746  -2
  -2   4  -4 762.984 10.8746   1
   2  -4  -5 254.841 6.63504  -2
  -2   4  -5 254.841 6.63504   1
  -2  -4   6 478.304 7.55675  -2
   2   4   6 478.304 7.55675   1
  -2  -4   7 106.194 5.04850  -2
   2   4   7 106.194 5.04850   1
  -2  -4   8 54.3392 5.50201  -2
   2   4   8 54.3392 5.50201   1
   2  -4  -9 264.374 10.4791  -2
  -2   4  -9 264.374 10.4791   1
   2  -4 -10 111.050 13.4483  -2
  -2   4 -10 111.050 13.4483   1
  -2  -4  11 236.728 18.3513  -2
   2   4  11 236.728 18.3513   1
   2  -4 -12 23.7810 13.6791  -2
  -2   4 -12 23.7810 13.6791   1
   2  -4 -13 98.8698 33.4944  -2
  -2   4 -13 98.8698 33.4944   1
   2  -4 -14-15.8243 30.7190  -2
  -2   4 -14-15.8243 30.7190   1
  -2  -5 -12 86.3195 26.2582  -2
   2   5 -12 86.3195 26.2582   1
  -2  -5 -11 3.16923 15.0838  -2
   2   5 -11 3.16923 15.0838   1
   2  -5  10 134.125 10.9029  -2
  -2   5  10 134.125 10.9029   1
  -2  -5  -9 226.145 10.6455  -2
   2   5  -9 226.145 10.6455   1
  -2  -5  -8 131.961 9.65393  -2
   2   5  -8 131.961 9.65393   1
   2  -5   7 739.821 12.7655  -2
  -2   5   7 739.821 12.7655   1
   2  -5   6 20.5456 4.69452  -2
  -2   5   6 20.5456 4.69452   1
   2  -5   5 1366.26 12.0466  -2
  -2   5   5 1366.26 12.0466   1
   2  -5   4 162.799 5.75245  -2
  -2   5   4 162.799 5.75245   1
  -2  -5  -3 1227.62 13.0300  -2
   2   5  -3 1227.62 13.0300   1
  -2  -5  -2 2302.60 18.9148  -2
   2   5  -2 2302.60 18.9148   1
  -2  -5  -1 245.239 8.57162  -2
   2   5  -1 245.239 8.57162   1
  -2  -5   0 2829.76 21.4723  -2
   2   5   0 2829.76 21.4723   1
   2  -5  -1 258.572 9.68303  -2
  -2   5  -1 258.572 9.68303   1
   2  -5  -2 2347.05 21.7708  -2
  -2   5  -2 2347.05 21.7708   1
  -2  -5   3 1287.43 17.8431  -2
   2   5   3 1287.43 17.8431   1
  -2  -5   4 148.282 7.02596  -2
   2   5   4 148.282 7.02596   1
   2  -5  -5 1406.23 13.8492  -2
  -2   5  -5 1406.23 13.8492   1
  -2  -5   6 15.7986 4.73277  -2
   2   5   6 15.7986 4.73277   1
   2  -5  -7 669.018 12.2120  -2
  -2   5  -7 669.018 12.2120   1
  -2  -5   8 128.780 9.83885  -2
   2   5   8 128.780 9.83885   1
  -2  -5   9 226.577 14.3015  -2
   2   5   9 226.577 14.3015   1
  -2  -5  10 145.702 15.7586  -2
   2   5  10 145.702 15.7586   1
   2  -5 -11 19.2175 14.0277  -2
  -2   5 -11 19.2175 14.0277   1
   2  -5 -12 60.9443 18.1597  -2
  -2   5 -12 60.9443 18.1597   1
  -2  -6 -12 36.8988 26.2171  -2
   2   6 -12 36.8988 26.2171   1
  -2  -6 -11 147.416 28.0081  -2
   2   6 -11 147.416 28.0081   1
  -2  -6 -10 23.1781 11.3074  -2
   2   6 -10 23.1781 11.3074   1
  -2  -6  -9 242.740 15.6225  -2
   2   6  -9 242.740 15.6225   1
  -2  -6  -8 175.470 14.5089  -2
   2   6  -8 175.470 14.5089   1
   2  -6   7 323.666 14.5944  -2
  -2   6   7 323.666 14.5944   1
   2  -6   6 649.996 15.9674  -2
  -2   6   6 649.996 15.9674   1
   2  -6   5 46.0184 8.00086  -2
  -2   6   5 46.0184 8.00086   1
  -2  -6  -4 784.155 16.6156  -2
   2   6  -4 784.155 16.6156   1
   2  -6   3 225.318 10.6650  -2
  -2   6   3 225.318 10.6650   1
  -2  -6  -2 295.387 11.3506  -2
   2   6  -2 295.387 11.3506   1
  -2  -6  -1 997.204 19.4956  -2
   2   6  -1 997.204 19.4956   1
   2  -6   0 118.145 9.10331  -2
  -2   6   0 118.145 9.10331   1
   2  -6  -1 973.966 17.7316  -2
  -2   6  -1 973.966 17.7316   1
  -2  -6   2 314.210 11.1747  -2
   2   6   2 314.210 11.1747   1
  -2  -6   3 180.990 10.0581  -2
   2   6   3 180.990 10.0581   1
  -2  -6   4 701.647 13.7334  -2
   2   6   4 701.647 13.7334   1
  -2  -6   5 58.1439 6.36640  -2
   2   6   5 58.1439 6.36640   1
  -2  -6   6 583.727 15.1305  -2
   2   6   6 583.727 15.1305   1
  -2  -6   7 279.719 12.7985  -2
   2   6   7 279.719 12.7985   1
  -2  -6   8 156.507 10.3128  -2
   2   6   8 156.507 10.3128   1
   2  -6  -9 256.420 17.5634  -2
  -2   6  -9 256.420 17.5634   1
   2  -6 -10 29.8199 12.9411  -2
  -2   6 -10 29.8199 12.9411   1
   2  -6 -11 69.0405 20.6038  -2
  -2   6 -11 69.0405 20.6038   1
  -2  -7 -10 174.268 31.4196  -2
   2   7 -10 174.268 31.4196   1
  -2  -7  -9 1.69341 18.2475  -2
   2   7  -9 1.69341 18.2475   1
   2  -7   8 285.336 18.8901  -2
  -2   7   8 285.336 18.8901   1
  -2  -7  -7 170.227 16.9359  -2
   2   7  -7 170.227 16.9359   1
   2  -7   6 68.5421 11.2494  -2
  -2   7   6 68.5421 11.2494   1
  -2  -7  -5 404.651 18.7403  -2
   2   7  -5 404.651 18.7403   1
  -2  -7  -4 322.557 17.3412  -2
   2   7  -4 322.557 17.3412   1
  -2  -7  -3 462.023 19.6285  -2
   2   7  -3 462.023 19.6285   1
  -2  -7  -2 1238.41 32.0576  -2
   2   7  -2 1238.41 32.0576   1
   2  -7   1 74.4379 14.0863  -2
  -2   7   1 74.4379 14.0863   1
  -2  -7   0 1332.92 30.0244  -2
   2   7   0 1332.92 30.0244   1
  -2  -7   1 116.343 13.3168  -2
   2   7   1 116.343 13.3168   1
   2  -7  -2 1374.32 31.5693  -2
  -2   7  -2 1374.32 31.5693   1
   2  -7  -3 410.393 19.8951  -2
  -2   7  -3 410.393 19.8951   1
  -2  -7   4 312.610 18.0138  -2
   2   7   4 312.610 18.0138   1
  -2  -7   5 387.608 18.2886  -2
   2   7   5 387.608 18.2886   1
  -2  -7   6 76.2521 10.2232  -2
   2   7   6 76.2521 10.2232   1
  -2  -7   7 157.470 12.9340  -2
   2   7   7 157.470 12.9340   1
   2  -7  -8 271.518 15.4876  -2
  -2   7  -8 271.518 15.4876   1
   2  -7  -9 4.47004 13.4581  -2
  -2   7  -9 4.47004 13.4581   1
   2  -7 -10 178.888 26.8338  -2
  -2   7 -10 178.888 26.8338   1
  -2  -8  -9 57.6117 21.5331  -2
   2   8  -9 57.6117 21.5331   1
   2  -8   8 148.089 18.8997  -2
  -2   8   8 148.089 18.8997   1
   2  -8   7 79.5492 15.9222  -2
  -2   8   7 79.5492 15.9222   1
   2  -8   6 502.612 20.8959  -2
  -2   8   6 502.612 20.8959   1
  -2  -8  -5 120.911 15.3313  -2
   2   8  -5 120.911 15.3313   1
  -2  -8  -4 628.013 24.3648  -2
   2   8  -4 628.013 24.3648   1
  -2  -8  -3 275.543 18.6309  -2
   2   8  -3 275.543 18.6309   1
   2  -8   2 485.913 29.9489  -2
  -2   8   2 485.913 29.9489   1
  -2  -8  -1 741.311 35.3059  -2
   2   8  -1 741.311 35.3059   1
  -2  -8   0 35.1352 13.7080  -2
   2   8   0 35.1352 13.7080   1
  -2  -8   1 764.662 31.6674  -2
   2   8   1 764.662 31.6674   1
   2  -8  -2 496.381 27.5617  -2
  -2   8  -2 496.381 27.5617   1
  -2  -8   3 292.375 29.2610  -2
   2   8   3 292.375 29.2610   1
   2  -8  -4 606.842 28.1437  -2
  -2   8  -4 606.842 28.1437   1
   2  -8  -5 137.223 15.8015  -2
  -2   8  -5 137.223 15.8015   1
   2  -8  -6 425.914 21.3690  -2
  -2   8  -6 425.914 21.3690   1
  -2  -8   7 61.0066 15.1237  -2
   2   8   7 61.0066 15.1237   1
   2  -8  -8 99.0077 24.7258  -2
  -2   8  -8 99.0077 24.7258   1
   2  -8  -9 25.3115 21.6825  -2
  -2   8  -9 25.3115 21.6825   1
  -2  -9  -6 6.42334 22.6185  -2
   2   9  -6 6.42334 22.6185   1
  -2  -9  -5 92.5331 18.4838  -2
   2   9  -5 92.5331 18.4838   1
  -2  -9  -4 51.6381 17.0291  -2
   2   9  -4 51.6381 17.0291   1
  -2  -9  -3 48.3308 17.1620  -2
   2   9  -3 48.3308 17.1620   1
   2  -9   2 590.673 45.8424  -2
  -2   9   2 590.673 45.8424   1
   2  -9   1 53.9204 28.7178  -2
  -2   9   1 53.9204 28.7178   1
  -2  -9   0 673.443 29.2251  -2
   2   9   0 673.443 29.2251   1
  -2  -9   1 24.0680 15.0955  -2
   2   9   1 24.0680 15.0955   1
  -2  -9   2 499.582 29.3132  -2
   2   9   2 499.582 29.3132   1
  -2  -9   3 66.5036 23.4486  -2
   2   9   3 66.5036 23.4486   1
  -2  -9   4 54.1121 16.6511  -2
   2   9   4 54.1121 16.6511   1
  -2  -9   5 99.6780 24.7358  -2
   2   9   5 99.6780 24.7358   1
   3   9   3 118.448 26.5146  -2
  -3  -9   3 118.448 26.5146   1
   3   9   2 150.799 19.9824  -2
  -3  -9   2 150.799 19.9824   1
   3   9   1 119.114 18.3818  -2
  -3  -9   1 119.114 18.3818   1
   3   9   0 49.6819 16.0040  -2
  -3  -9   0 49.6819 16.0040   1
   3   9  -1 116.282 15.8991  -2
  -3  -9  -1 116.282 15.8991   1
   3   9  -2 141.058 16.6776  -2
  -3  -9  -2 141.058 16.6776   1
   3   9  -3 105.154 15.5797  -2
  -3  -9  -3 105.154 15.5797   1
   3   9  -4 174.635 18.8919  -2
  -3  -9  -4 174.635 18.8919   1
   3   9  -5 82.7149 18.9137  -2
  -3  -9  -5 82.7149 18.9137   1
   3   8   8 11.7529 31.6897  -2
  -3  -8   8 11.7529 31.6897   1
   3   8   7 59.3827 32.6002  -2
  -3  -8   7 59.3827 32.6002   1
   3   8   6 31.5079 21.8473  -2
  -3  -8   6 31.5079 21.8473   1
   3   8   5 152.401 19.5542  -2
  -3  -8   5 152.401 19.5542   1
   3   8   4 129.923 22.0323  -2
  -3  -8   4 129.923 22.0323   1
   3   8   3 268.140 25.2154  -2
  -3  -8   3 268.140 25.2154   1
   3   8   2 592.728 26.5649  -2
  -3  -8   2 592.728 26.5649   1
   3   8   1 534.192 25.1894  -2
  -3  -8   1 534.192 25.1894   1
  -3   8   0 638.427 19.0124  -2
   3  -8   0 638.427 19.0124   1
   3   8  -1 510.737 18.0691  -2
  -3  -8  -1 510.737 18.0691   1
  -3   8   2 545.363 17.8121  -2
   3  -8   2 545.363 17.8121   1
  -3   8   3 259.301 14.7581  -2
   3  -8   3 259.301 14.7581   1
   3   8  -4 155.030 13.3604  -2
  -3  -8  -4 155.030 13.3604   1
  -3   8   5 165.619 13.7379  -2
   3  -8   5 165.619 13.7379   1
   3   8  -6 22.7604 15.4973  -2
  -3  -8  -6 22.7604 15.4973   1
  -3   8   7 60.4324 21.2611  -2
   3  -8   7 60.4324 21.2611   1
  -3   8   8 17.7370 32.8474  -2
   3  -8   8 17.7370 32.8474   1
   3   7   9 78.8419 21.7670  -2
  -3  -7   9 78.8419 21.7670   1
   3   7   8 109.265 23.2571  -2
  -3  -7   8 109.265 23.2571   1
   3   7   7 141.485 18.0853  -2
  -3  -7   7 141.485 18.0853   1
   3   7   6 391.786 22.9753  -2
  -3  -7   6 391.786 22.9753   1
   3   7   5 102.638 17.0967  -2
  -3  -7   5 102.638 17.0967   1
   3   7   4 680.218 31.6990  -2
  -3  -7   4 680.218 31.6990   1
   3   7   3 193.417 22.1762  -2
  -3  -7   3 193.417 22.1762   1
   3   7   2 485.808 14.6035  -2
  -3  -7   2 485.808 14.6035   1
   3  -7  -1 209.529 16.0689   1
  -3   7  -1 421.001 13.6877  -2
   3  -7  -1 421.001 13.6877   1
   3  -7   0 223.631 17.5319   1
   3   7   0 459.595 15.4517  -2
  -3  -7   0 459.595 15.4517   1
   3  -7   1 203.608 18.0787   1
  -3   7   1 460.599 16.1044  -2
   3  -7   1 460.599 16.1044   1
  -3   7   2 527.085 16.2333  -2
   3  -7   2 527.085 16.2333   1
   3   7  -3 221.397 12.9447  -2
  -3  -7  -3 221.397 12.9447   1
   3   7  -4 695.763 18.6677  -2
  -3  -7  -4 695.763 18.6677   1
  -3   7   5 138.398 12.3251  -2
   3  -7   5 138.398 12.3251   1
  -3   7   6 438.558 19.4625  -2
   3  -7   6 438.558 19.4625   1
  -3   7   7 130.384 22.4698  -2
   3  -7   7 130.384 22.4698   1
  -3   7   8 118.034 23.0347  -2
   3  -7   8 118.034 23.0347   1
  -3   7   9 41.0216 31.2496  -2
   3  -7   9 41.0216 31.2496   1
   3   6  10 195.972 34.6989  -2
  -3  -6  10 195.972 34.6989   1
   3   6   9 101.551 17.2201  -2
  -3  -6   9 101.551 17.2201   1
   3   6   8 193.029 23.0540  -2
  -3  -6   8 193.029 23.0540   1
   3   6   7 193.444 22.6993  -2
  -3  -6   7 193.444 22.6993   1
   3   6   6 333.758 25.0956  -2
  -3  -6   6 333.758 25.0956   1
   3   6   5 397.429 25.3445  -2
  -3  -6   5 397.429 25.3445   1
   3   6   4 469.737 20.9179  -2
  -3  -6   4 469.737 20.9179   1
   3   6   3 509.607 25.6139  -2
  -3  -6   3 509.607 25.6139   1
   3  -6  -2 346.654 11.1579   1
   3   6   2 803.296 29.2754  -2
  -3  -6   2 803.296 29.2754   1
   3  -6  -1 117.515 12.1839   1
   3   6   1 259.126 10.6116  -2
  -3  -6   1 259.126 10.6116   1
   3  -6   0 976.981 29.8146   1
  -3   6   0 2113.11 25.8783  -2
   3  -6   0 2113.11 25.8783   1
  -3   6   1 286.969 12.5760  -2
   3  -6   1 286.969 12.5760   1
   3  -6   2 333.864 21.3419   1
   3   6  -2 798.270 20.4445  -2
  -3  -6  -2 798.270 20.4445   1
   3   6  -3 536.066 15.1139  -2
  -3  -6  -3 536.066 15.1139   1
   3   6  -4 440.141 14.7110  -2
  -3  -6  -4 440.141 14.7110   1
   3   6  -5 409.477 14.5378  -2
  -3  -6  -5 409.477 14.5378   1
   3   6  -6 337.623 16.5402  -2
  -3  -6  -6 337.623 16.5402   1
  -3   6   7 162.509 21.9099  -2
   3  -6   7 162.509 21.9099   1
  -3   6   8 149.515 22.4267  -2
   3  -6   8 149.515 22.4267   1
  -3   6   9 101.085 21.8478  -2
   3  -6   9 101.085 21.8478   1
   3   5  12 48.2079 29.0300  -2
  -3  -5  12 48.2079 29.0300   1
   3   5  11 124.650 30.7511  -2
  -3  -5  11 124.650 30.7511   1
   3   5  10 78.7797 19.3297  -2
  -3  -5  10 78.7797 19.3297   1
   3   5   9 131.119 16.3836  -2
  -3  -5   9 131.119 16.3836   1
   3   5   8 154.788 15.8792  -2
  -3  -5   8 154.788 15.8792   1
   3   5   7 49.0371 13.1404  -2
  -3  -5   7 49.0371 13.1404   1
   3   5   6 46.9092 12.6280  -2
  -3  -5   6 46.9092 12.6280   1
   3   5   5 154.270 18.2337  -2
  -3  -5   5 154.270 18.2337   1
   3   5   4 295.055 14.9430  -2
  -3  -5   4 295.055 14.9430   1
   3   5   3 557.026 21.3044  -2
  -3  -5   3 557.026 21.3044   1
   3  -5  -2 149.228 6.92198   1
  -3   5  -2 302.260 10.8936  -2
   3  -5  -2 302.260 10.8936   1
   3  -5  -1 834.498 15.3528   1
   3   5   1 2149.92 22.9154  -2
  -3  -5   1 2149.92 22.9154   1
   3  -5   0 159.888 12.2280   1
   3   5   0 358.687 15.8419  -2
  -3  -5   0 358.687 15.8419   1
   3  -5   1 1186.24 29.8968   1
  -3   5   1 2150.94 24.6919  -2
   3  -5   1 2150.94 24.6919   1
  -3   5   2 309.235 9.51908  -2
   3  -5   2 309.235 9.51908   1
   3   5  -3 572.788 11.8350  -2
  -3  -5  -3 572.788 11.8350   1
   3   5  -4 348.797 10.3271  -2
  -3  -5  -4 348.797 10.3271   1
   3   5  -5 150.716 8.62817  -2
  -3  -5  -5 150.716 8.62817   1
   3  -5   6 2.26142 14.5630   1
  -3   5   6 28.4168 15.6972  -2
   3  -5   6 28.4168 15.6972   1
  -3   5   7 84.5705 18.2089  -2
   3  -5   7 84.5705 18.2089   1
  -3   5   8 154.324 20.8483  -2
   3  -5   8 154.324 20.8483   1
  -3   5   9 132.243 21.3710  -2
   3  -5   9 132.243 21.3710   1
  -3   5  10 70.8645 30.9131  -2
   3  -5  10 70.8645 30.9131   1
   3   4  13 11.0878 26.6245  -2
  -3  -4  13 11.0878 26.6245   1
   3   4  12 49.0903 27.3558  -2
  -3  -4  12 49.0903 27.3558   1
   3   4  11 44.4558 18.1746  -2
  -3  -4  11 44.4558 18.1746   1
   3   4  10 103.513 19.5124  -2
  -3  -4  10 103.513 19.5124   1
   3   4   9 196.704 16.2524  -2
  -3  -4   9 196.704 16.2524   1
   3   4   8 230.446 16.0993  -2
  -3  -4   8 230.446 16.0993   1
   3   4   7 731.018 21.6374  -2
  -3  -4   7 731.018 21.6374   1
   3   4   6 175.368 13.6977  -2
  -3  -4   6 175.368 13.6977   1
   3   4   5 1639.52 27.1128  -2
  -3  -4   5 1639.52 27.1128   1
   3   4   4 681.922 15.4510  -2
  -3  -4   4 681.922 15.4510   1
   3   4   3 3180.41 23.1677  -2
  -3  -4   3 3180.41 23.1677   1
   3  -4  -2 815.720 10.0422   1
   3   4   2 1924.72 22.0598  -2
  -3  -4   2 1924.72 22.0598   1
   3  -4  -1 188.847 8.82579   1
   3   4   1 493.713 15.3003  -2
  -3  -4   1 493.713 15.3003   1
  -3   4   0 6045.81 56.3221  -2
   3  -4   0 6045.81 56.3221   1
   3  -4   1 297.037 15.6254   1
  -3   4   1 534.711 14.1189  -2
   3  -4   1 534.711 14.1189   1
   3  -4   2 917.518 29.1956   1
   3   4  -2 2077.09 19.7327  -2
  -3  -4  -2 2077.09 19.7327   1
   3  -4   3 1451.64 39.8059   1
   3   4  -3 3125.73 23.6013  -2
  -3  -4  -3 3125.73 23.6013   1
   3  -4   4 199.087 20.3833   1
   3   4  -4 738.798 12.2035  -2
  -3  -4  -4 738.798 12.2035   1
  -3   4   5 1552.05 16.9318  -2
   3  -4   5 1552.05 16.9318   1
  -3   4   6 163.686 9.41591  -2
   3  -4   6 163.686 9.41591   1
   3  -4   7 209.380 27.9611   1
  -3   4   7 759.458 18.8268  -2
   3  -4   7 759.458 18.8268   1
   3  -4   8 100.626 24.2128   1
  -3   4   8 273.943 13.7661  -2
   3  -4   8 273.943 13.7661   1
   3  -4   9 106.674 26.0471   1
  -3   4   9 203.452 20.3977  -2
   3  -4   9 203.452 20.3977   1
   3  -4  10 40.4081 24.0114   1
  -3   4  11-3.66903 31.5813  -2
   3  -4  11-3.66903 31.5813   1
   3   3  13 104.273 16.4273  -2
  -3  -3  13 104.273 16.4273   1
   3   3  12 40.6559 12.5712  -2
  -3  -3  12 40.6559 12.5712   1
   3  -3 -11 124.104 18.8884   1
  -3   3 -11 231.511 15.6833  -2
   3  -3 -11 231.511 15.6833   1
  -3  -3  10 18.2937 17.0916   1
   3   3  10 120.466 12.1558  -2
  -3  -3  10 120.466 12.1558   1
   3   3   9 456.053 14.8690  -2
  -3  -3   9 456.053 14.8690   1
   3   3   8 131.176 9.31621  -2
  -3  -3   8 131.176 9.31621   1
   3   3   7 176.564 9.30644  -2
  -3  -3   7 176.564 9.30644   1
   3   3   6 390.741 10.8167  -2
  -3  -3   6 390.741 10.8167   1
   3   3   5 803.851 15.9908  -2
  -3  -3   5 803.851 15.9908   1
   3   3   4 825.431 11.6189  -2
  -3  -3   4 825.431 11.6189   1
   3   3   3 1270.12 12.5362  -2
  -3  -3   3 1270.12 12.5362   1
   3  -3  -2 680.445 12.8242   1
   3   3   2 2304.25 19.1968  -2
  -3  -3   2 2304.25 19.1968   1
   3  -3  -1 1273.52 13.1097   1
   3   3   1 4430.34 31.9074  -2
  -3  -3   1 4430.34 31.9074   1
  -3  -3   0 1691.90 38.5240   1
  -3   3   0 3811.27 33.3254  -2
   3  -3   0 3811.27 33.3254   1
   3  -3   1 2725.04 39.5205   1
  -3   3   1 4403.27 28.1663  -2
   3  -3   1 4403.27 28.1663   1
  -3  -3  -2 1471.81 22.9803   1
  -3   3   2 2455.66 24.5373  -2
   3  -3   2 2455.66 24.5373   1
  -3  -3  -3 209.424 13.9880   1
  -3   3   3 1193.79 15.9279  -2
   3  -3   3 1193.79 15.9279   1
  -3  -3  -4 494.285 14.4622   1
  -3   3   4 822.789 13.2489  -2
   3  -3   4 822.789 13.2489   1
   3  -3   5 389.976 28.0903   1
   3   3  -5 776.124 14.0962  -2
  -3  -3  -5 776.124 14.0962   1
  -3   3   6 393.822 10.7339  -2
   3  -3   6 393.822 10.7339   1
   3  -3   7 65.3298 20.2547   1
  -3   3   7 162.803 10.9608  -2
   3  -3   7 162.803 10.9608   1
   3   3  -8 138.491 10.3379  -2
  -3  -3  -8 138.491 10.3379   1
  -3   3   9 479.155 20.0817  -2
   3  -3   9 479.155 20.0817   1
   3   3 -10 104.034 19.3281  -2
  -3  -3 -10 104.034 19.3281   1
  -3  -3 -11 56.0428 26.8138   1
   3   3 -11 196.384 26.5556  -2
  -3  -3 -11 196.384 26.5556   1
  -3  -3 -12 28.9490 24.7322   1
  -3  -3 -13 5.16094 26.8157   1
   3   3 -14 8.14743 37.1669  -2
  -3  -3 -14 8.14743 37.1669   1
   3  -2 -14 13.2264 13.5306   1
  -3  -2  13 27.4044 14.1131   1
  -3   2 -13 66.5289 18.6551  -2
   3  -2 -13 66.5289 18.6551   1
  -3  -2  12 23.1767 8.89357   1
  -3   2 -12 51.4172 17.4129  -2
   3  -2 -12 51.4172 17.4129   1
  -3  -2  11 11.4859 8.06476   1
  -3   2 -11 11.6554 15.6837  -2
   3  -2 -11 11.6554 15.6837   1
   3  -2 -10 15.4251 8.63399   1
  -3   2 -10 83.6732 11.4381  -2
   3  -2 -10 83.6732 11.4381   1
   3  -2  -9 183.723 6.77253   1
  -3  -2   8 92.2972 7.06595   1
  -3   2  -8 192.042 10.3006  -2
   3  -2  -8 192.042 10.3006   1
   3  -2  -7 954.259 12.8908   1
  -3   2  -7 1921.55 25.5166  -2
   3  -2  -7 1921.55 25.5166   1
  -3  -2   6 605.203 12.8847   1
   3   2   6 1162.88 14.0806  -2
  -3  -2   6 1162.88 14.0806   1
   3  -2  -5 1023.12 12.0997   1
   3   2   5 2690.72 27.3503  -2
  -3  -2   5 2690.72 27.3503   1
   3  -2  -4 323.221 7.19358   1
   3   2   4 627.556 13.8852  -2
  -3  -2   4 627.556 13.8852   1
  -3  -2   3 794.519 22.2867   1
  -3   2  -3 1638.29 11.3595  -2
   3  -2  -3 1638.29 11.3595   1
  -3  -2   2 413.534 12.1051   1
   3   2   2 716.861 10.0799  -2
  -3  -2   2 716.861 10.0799   1
  -3  -2   1 157.296 8.28657   1
   3   2   1 312.053 13.4598  -2
  -3  -2   1 312.053 13.4598   1
   3  -2   0 787.005 14.1459   1
   3   2   0 1453.60 22.0282  -2
  -3  -2   0 1453.60 22.0282   1
   3  -2   1 101.467 5.96541   1
   3   2  -1 243.941 9.76136  -2
  -3  -2  -1 243.941 9.76136   1
  -3  -2  -2 246.342 9.01993   1
   3   2  -2 752.040 10.6960  -2
  -3  -2  -2 752.040 10.6960   1
   3  -2   3 767.621 12.6265   1
  -3   2   3 1732.76 17.9564  -2
   3  -2   3 1732.76 17.9564   1
   3  -2   4 257.800 22.6155   1
   3   2  -4 700.864 11.4553  -2
  -3  -2  -4 700.864 11.4553   1
  -3  -2  -5 1606.32 22.7971   1
  -3   2   5 3043.98 30.4359  -2
   3  -2   5 3043.98 30.4359   1
   3  -2   6 406.278 10.5972   1
  -3   2   6 1135.75 23.8774  -2
   3  -2   6 1135.75 23.8774   1
  -3  -2  -7 820.264 17.8169   1
  -3   2   7 1772.72 38.9570  -2
   3  -2   7 1772.72 38.9570   1
  -3  -2  -8 103.394 7.84465   1
   3  -2   9 164.878 11.4855   1
   3  -2  10 55.6921 17.2528   1
   3   2 -10 116.162 22.1716  -2
  -3  -2 -10 116.162 22.1716   1
   3  -2  11 6.95159 10.4529   1
   3  -2  12 37.6250 18.1814   1
  -3  -2 -13 16.9693 25.5253   1
  -3  -2 -14-5.61650 26.5705   1
  -3   1 -14 21.4546 18.7590  -2
   3  -1 -14 21.4546 18.7590   1
   3  -1 -13 72.1091 12.3990   1
  -3   1 -13 131.630 20.6003  -2
   3  -1 -13 131.630 20.6003   1
  -3  -1  12 0.74995 9.19133   1
  -3   1 -12 40.0151 16.7848  -2
   3  -1 -12 40.0151 16.7848   1
  -3  -1  11 168.391 12.4530   1
  -3   1 -11 410.096 26.0136  -2
   3  -1 -11 410.096 26.0136   1
  -3  -1  10 113.784 10.2617   1
   3   1  10 220.707 12.3456  -2
  -3  -1  10 220.707 12.3456   1
  -3  -1   9 161.337 7.05019   1
  -3   1  -9 461.151 23.8079  -2
   3  -1  -9 461.151 23.8079   1
  -3  -1   8 117.134 5.78875   1
  -3   1  -8 247.241 18.2739  -2
   3  -1  -8 247.241 18.2739   1
   3  -1  -7 105.488 5.75244   1
  -3   1  -7 282.557 12.8634  -2
   3  -1  -7 282.557 12.8634   1
   3  -1  -6 54.7193 4.36589   1
   3   1   6 117.245 10.7319  -2
  -3  -1   6 117.245 10.7319   1
   3  -1  -5 326.431 5.05602   1
   3   1   5 483.838 19.1786  -2
  -3  -1   5 483.838 19.1786   1
   3  -1  -4 277.214 4.55909   1
   3   1   4 519.114 18.9606  -2
  -3  -1   4 519.114 18.9606   1
  -3  -1   3 1666.74 12.4275   1
   3   1   3 2466.73 13.4119  -2
  -3  -1   3 2466.73 13.4119   1
   3  -1  -2 738.741 8.53623   1
  -3   1  -2 1481.16 9.76654  -2
   3  -1  -2 1481.16 9.76654   1
  -3  -1   1 1417.60 15.1609   1
  -3   1  -1 2607.72 11.7646  -2
   3  -1  -1 2607.72 11.7646   1
   3  -1   0 593.621 8.09972   1
  -3   1   0 1165.60 17.4092  -2
   3  -1   0 1165.60 17.4092   1
  -3  -1  -1 1355.76 19.9204   1
   3   1  -1 3188.39 15.7284  -2
  -3  -1  -1 3188.39 15.7284   1
  -3  -1  -2 750.736 9.28439   1
  -3   1   2 1482.65 12.7670  -2
   3  -1   2 1482.65 12.7670   1
  -3  -1  -3 846.249 11.6046   1
  -3   1   3 2498.96 24.9896  -2
   3  -1   3 2498.96 24.9896   1
  -3  -1  -4 210.097 6.12655   1
  -3   1   4 474.228 17.2863  -2
   3  -1   4 474.228 17.2863   1
  -3  -1  -5 103.097 4.78619   1
  -3   1   5 429.416 17.3437  -2
   3  -1   5 429.416 17.3437   1
   3  -1   6 78.9764 5.38254   1
   3  -1   7 157.542 6.67490   1
   3  -1   8 102.882 6.11574   1
  -3  -1  -9 245.149 8.31230   1
   3  -1  10 50.3754 11.4076   1
  -3  -1 -11 170.776 14.7462   1
   3  -1  12 51.8357 18.5212   1
  -3  -1 -13 23.0813 26.6001   1
  -3  -1 -14 35.9554 28.4720   1
   3   0 -14 3.78521 18.5913   1
  -3   0 -14 13.2543 17.7908  -2
   3   0 -14 13.2543 17.7908   1
  -3   0  13 7.49345 10.4180   1
  -3   0 -13 49.9729 17.9966  -2
   3   0 -13 49.9729 17.9966   1
  -3   0  12 10.6265 9.25038   1
  -3   0 -12 33.8167 16.3998  -2
   3   0 -12 33.8167 16.3998   1
  -3   0  11 38.9838 7.80381   1
  -3   0 -11 84.1994 17.8476  -2
   3   0 -11 84.1994 17.8476   1
  -3   0  10-8.42393 5.16482   1
  -3   0 -10 66.7050 15.9108  -2
   3   0 -10 66.7050 15.9108   1
   3   0  -9 748.383 8.63750   1
   3   0  -8 19.1482 3.66830   1
  -3   0  -8 162.301 10.2414  -2
   3   0  -8 162.301 10.2414   1
   3   0  -7 1926.69 11.5891   1
   3   0  -6 903.354 7.98653   1
   3   0  -5 2056.37 7.90062   1
   3   0  -4 37.5930 3.09055   1
  -3   0   3 1649.90 12.7656   1
  -3   0  -3 3764.25 22.6545  -2
   3   0  -3 3764.25 22.6545   1
  -3   0   2 1703.75 18.1994   1
  -3   0  -2 2862.16 13.9950  -2
   3   0  -2 2862.16 13.9950   1
  -3   0   1 378.889 12.3663   1
  -3   0  -1 457.557 6.20108  -2
   3   0  -1 457.557 6.20108   1
  -3   0   0 12.6761 4.69022   1
  -3   0   0 20.2094 3.93954  -2
   3   0   0 20.2094 3.93954   1
   3   0   1 95.6815 3.40710   1
   3   0  -1 460.454 6.00549  -2
  -3   0  -1 460.454 6.00549   1
  -3   0  -2 1235.20 13.3168   1
   3   0  -2 2819.10 12.8387  -2
  -3   0  -2 2819.10 12.8387   1
   3   0   3 2117.75 11.0037   1
   3   0  -3 3863.42 52.4559  -2
  -3   0  -3 3863.42 52.4559   1
  -3   0  -4 585.794 7.18058   1
   3   0   5 3100.41 12.0399   1
   3   0   6 797.785 6.28769   1
  -3   0  -7 1183.82 8.77858   1
  -3   0  -8 122.177 3.80226   1
  -3   0  -9 246.763 6.00202   1
  -3   0 -10 40.4540 3.98200   1
  -3   0 -11 25.6922 5.24434   1
   3   0  12 1.14477 9.55277   1
  -3   0 -13 23.0708 25.0038   1
  -3   0 -14-8.33249 26.1401   1
   3   1 -14 34.1108 23.2379   1
  -3  -1 -14 22.6893 18.1542  -2
   3   1 -14 22.6893 18.1542   1
   3   1 -13 50.3349 23.5998   1
  -3  -1 -13 98.4697 20.6650  -2
   3   1 -13 98.4697 20.6650   1
   3   1 -12 4.71819 7.46025   1
   3   1 -11 209.095 7.93776   1
  -3  -1 -11 393.762 25.7298  -2
   3   1 -11 393.762 25.7298   1
   3   1 -10 135.253 5.41816   1
   3   1  -9 180.425 5.90109   1
  -3  -1  -9 433.976 24.9114  -2
   3   1  -9 433.976 24.9114   1
   3   1  -8 115.266 4.76527   1
   3   1  -7 133.029 4.30921   1
  -3   1   6 54.0879 2.85764   1
  -3   1   5 329.483 6.37310   1
  -3   1   4 280.170 6.16817   1
  -3  -1  -4 475.205 13.1283  -2
   3   1  -4 475.205 13.1283   1
  -3   1   3 1662.34 19.0723   1
  -3  -1  -3 2512.77 19.3432  -2
   3   1  -3 2512.77 19.3432   1
  -3   1   2 653.243 8.49652   1
   3  -1   2 1374.85 10.0261  -2
  -3   1   2 1374.85 10.0261   1
  -3   1   1 1874.23 12.4994   1
  -3  -1  -1 3241.92 15.4636  -2
   3   1  -1 3241.92 15.4636   1
  -3   1   0 581.151 12.5525   1
  -3  -1   0 1115.21 10.9689  -2
   3   1   0 1115.21 10.9689   1
  -3   1  -1 1008.94 10.8914   1
  -3  -1   1 2615.40 13.0260  -2
   3   1   1 2615.40 13.0260   1
   3   1   2 795.131 8.36933   1
   3  -1  -2 1473.94 7.57955  -2
  -3   1  -2 1473.94 7.57955   1
   3   1   3 804.540 10.6067   1
   3  -1  -3 2456.04 15.0280  -2
  -3   1  -3 2456.04 15.0280   1
   3   1   4 222.262 5.44736   1
   3  -1  -4 485.253 6.99214  -2
  -3   1  -4 485.253 6.99214   1
  -3   1  -5 118.614 3.14274   1
  -3   1  -6 49.2824 2.36605   1
  -3   1  -7 130.465 4.97871   1
  -3   1  -8 83.9477 3.62798   1
  -3   1  -9 252.223 7.36176   1
  -3   1 -10 51.8624 5.21818   1
  -3   1 -11 157.475 10.0693   1
   3   1  12 34.0180 13.6604   1
  -3   1 -13 25.6463 16.5204   1
  -3   1 -14 34.3949 23.1443   1
   3   2 -15 12.0174 25.2387   1
   3   2 -14 21.2063 23.6147   1
   3   2 -13 47.2972 23.8439   1
  -3  -2 -13 32.8974 19.6542  -2
   3   2 -13 32.8974 19.6542   1
  -3   2  12 16.7962 8.24601   1
  -3  -2 -12 22.7949 18.2962  -2
   3   2 -12 22.7949 18.2962   1
  -3   2  11 5.81807 6.96637   1
  -3  -2 -11 5.89184 17.6769  -2
   3   2 -11 5.89184 17.6769   1
  -3   2  10 32.0122 5.49893   1
  -3  -2 -10 96.2066 19.0025  -2
   3   2 -10 96.2066 19.0025   1
  -3   2   9 219.429 7.77150   1
  -3  -2  -9 366.836 15.1863  -2
   3   2  -9 366.836 15.1863   1
  -3   2   8 89.2321 3.80356   1
  -3  -2  -8 195.483 12.2606  -2
   3   2  -8 195.483 12.2606   1
  -3   2   7 943.746 7.99798   1
  -3  -2  -7 1904.45 42.2390  -2
   3   2  -7 1904.45 42.2390   1
  -3   2   6 663.072 7.16339   1
  -3  -2  -6 1027.63 18.2983  -2
   3   2  -6 1027.63 18.2983   1
  -3   2   5 1200.08 10.7834   1
   3  -2   5 2782.53 19.4878  -2
  -3   2   5 2782.53 19.4878   1
  -3   2   4 375.056 7.94203   1
  -3  -2  -4 672.033 8.39053  -2
   3   2  -4 672.033 8.39053   1
  -3   2   3 839.726 13.2595   1
   3  -2   3 1643.45 10.6771  -2
  -3   2   3 1643.45 10.6771   1
   3   2  -2 454.822 20.1144   1
   3  -2   2 724.032 7.04464  -2
  -3   2   2 724.032 7.04464   1
   3   2  -1 148.145 6.41586   1
   3  -2   1 234.507 5.23941  -2
  -3   2   1 234.507 5.23941   1
  -3   2   0 765.416 11.9363   1
  -3  -2   0 1487.59 11.5060  -2
   3   2   0 1487.59 11.5060   1
  -3   2  -1 125.280 8.87083   1
  -3  -2   1 300.485 5.84519  -2
   3   2   1 300.485 5.84519   1
   3   2   2 257.669 9.81486   1
   3  -2  -2 729.140 7.67378  -2
  -3   2  -2 729.140 7.67378   1
   3   2   3 778.301 15.1802   1
  -3  -2   3 1685.42 10.6645  -2
   3   2   3 1685.42 10.6645   1
   3   2   4 222.579 4.92303   1
  -3  -2   4 601.713 8.57428  -2
   3   2   4 601.713 8.57428   1
  -3   2  -5 1453.93 9.17100   1
  -3  -2   5 2645.52 17.7058  -2
   3   2   5 2645.52 17.7058   1
  -3   2  -6 410.499 5.51332   1
  -3  -2   6 1002.45 11.7864  -2
   3   2   6 1002.45 11.7864   1
   3   2   7 653.689 6.36809   1
  -3  -2   7 1486.26 14.1449  -2
   3   2   7 1486.26 14.1449   1
  -3   2  -8 74.5033 3.27770   1
   3   2   9 144.579 7.81792   1
  -3  -2   9 332.421 28.8323  -2
   3   2   9 332.421 28.8323   1
  -3   2 -10 48.8097 6.37947   1
  -3   2 -11 18.8843 7.35440   1
   3   2  12 29.8261 13.5104   1
  -3   2 -13 14.9405 16.4509   1
  -3   2 -14 29.4057 22.6553   1
   3   3 -14 9.66235 23.7861   1
   3   3 -13 44.8137 24.5933   1
  -3  -3 -13 64.8147 22.1128  -2
   3   3 -13 64.8147 22.1128   1
   3   3 -12 21.6075 9.89443   1
  -3  -3 -12 69.3472 20.4041  -2
   3   3 -12 69.3472 20.4041   1
   3   3 -11 146.559 13.1674   1
  -3  -3 -11 236.617 26.2656  -2
   3   3 -11 236.617 26.2656   1
  -3   3  10 27.4912 4.54056   1
  -3  -3 -10 89.9356 12.0233  -2
   3   3 -10 89.9356 12.0233   1
  -3   3   9 222.495 7.56626   1
  -3  -3  -9 493.743 15.1027  -2
   3   3  -9 493.743 15.1027   1
  -3   3   8 97.6106 4.86380   1
  -3  -3  -8 133.462 9.53244  -2
   3   3  -8 133.462 9.53244   1
  -3   3   7 60.6803 4.36050   1
  -3  -3  -7 156.577 6.14412  -2
   3   3  -7 156.577 6.14412   1
   3   3  -6 171.574 6.98763   1
   3  -3   6 402.607 8.29622  -2
  -3   3   6 402.607 8.29622   1
   3   3  -5 287.754 7.15815   1
   3  -3   5 785.464 10.8813  -2
  -3   3   5 785.464 10.8813   1
  -3   3   4 182.561 3.96426   1
   3  -3   4 844.297 10.2926  -2
  -3   3   4 844.297 10.2926   1
  -3   3   3 726.182 15.0590   1
   3  -3   3 1219.96 12.0392  -2
  -3   3   3 1219.96 12.0392   1
   3   3  -2 877.279 30.2316   1
   3  -3   2 2498.11 16.2443  -2
  -3   3   2 2498.11 16.2443   1
   3   3  -1 1468.54 16.6040   1
  -3  -3  -1 4575.41 21.3131  -2
   3   3  -1 4575.41 21.3131   1
   3   3   0 2072.59 21.4419   1
  -3  -3   0 3992.33 26.1740  -2
   3   3   0 3992.33 26.1740   1
   3   3   1 3091.85 35.3876   1
   3  -3  -1 4512.95 20.9230  -2
  -3   3  -1 4512.95 20.9230   1
  -3   3  -2 1499.41 36.3396   1
  -3  -3   2 2426.48 14.0307  -2
   3   3   2 2426.48 14.0307   1
   3   3   3 275.620 14.4264   1
  -3  -3   3 1350.60 12.6707  -2
   3   3   3 1350.60 12.6707   1
  -3   3  -4 551.319 15.8076   1
  -3  -3   4 862.822 11.0165  -2
   3   3   4 862.822 11.0165   1
  -3   3  -5 360.894 8.27571   1
   3  -3  -5 791.642 10.7338  -2
  -3   3  -5 791.642 10.7338   1
  -3   3  -6 161.710 5.09630   1
  -3  -3   6 377.879 10.1967  -2
   3   3   6 377.879 10.1967   1
   3   3   7 85.7402 4.62852   1
  -3  -3   7 155.523 6.91416  -2
   3   3   7 155.523 6.91416   1
  -3   3  -8 33.8471 5.13368   1
   3  -3  -8 115.616 14.7447  -2
  -3   3  -8 115.616 14.7447   1
  -3   3  -9 210.021 7.83219   1
   3  -3  -9 417.550 22.2978  -2
  -3   3  -9 417.550 22.2978   1
   3   3  10 80.8588 8.14012   1
   3  -3 -10 63.6914 25.7218  -2
  -3   3 -10 63.6914 25.7218   1
  -3   3 -11 100.162 11.4664   1
   3  -3 -12 33.8946 21.5950  -2
  -3   3 -12 33.8946 21.5950   1
  -3   3 -13 62.9462 24.2937   1
   3  -3 -14 52.1225 32.4027  -2
  -3   3 -14 52.1225 32.4027   1
   3   4 -12 25.4947 15.1199   1
  -3  -4 -12 64.8463 22.3809  -2
   3   4 -12 64.8463 22.3809   1
   3   4 -11 21.4867 14.4563   1
  -3  -4 -11 18.2836 13.4856  -2
   3   4 -11 18.2836 13.4856   1
   3   4 -10 85.5415 7.68679   1
   3  -4  10 167.121 16.5727  -2
  -3   4  10 167.121 16.5727   1
  -3   4   9 60.7606 8.59738   1
   3  -4   9 228.180 11.8458  -2
  -3   4   9 228.180 11.8458   1
  -3   4   8 144.725 9.54299   1
  -3  -4  -8 296.684 9.89942  -2
   3   4  -8 296.684 9.89942   1
  -3   4   7 392.340 15.6074   1
   3  -4   7 792.626 9.98402  -2
  -3   4   7 792.626 9.98402   1
   3   4  -6 53.0844 9.15321   1
  -3  -4  -6 165.545 6.80036  -2
   3   4  -6 165.545 6.80036   1
  -3   4   5 598.438 18.1005   1
   3  -4   5 1658.52 11.6334  -2
  -3   4   5 1658.52 11.6334   1
  -3   4   4 392.589 16.1693   1
   3  -4   4 803.773 9.47062  -2
  -3   4   4 803.773 9.47062   1
  -3  -4  -3 3385.01 21.0536  -2
   3   4  -3 3385.01 21.0536   1
  -3   4   2 1024.24 15.4330   1
  -3  -4  -2 2207.89 16.1590  -2
   3   4  -2 2207.89 16.1590   1
  -3  -4  -1 588.937 8.48717  -2
   3   4  -1 588.937 8.48717   1
   3  -4   0 6554.87 27.2981  -2
  -3   4   0 6554.87 27.2981   1
  -3   4  -1 285.528 18.0499   1
  -3  -4   1 552.164 10.1961  -2
   3   4   1 552.164 10.1961   1
  -3  -4   2 2163.37 15.6848  -2
   3   4   2 2163.37 15.6848   1
  -3  -4   3 3396.79 18.6972  -2
   3   4   3 3396.79 18.6972   1
   3  -4  -4 751.653 10.5602  -2
  -3   4  -4 751.653 10.5602   1
  -3   4  -5 839.265 18.3531   1
  -3  -4   5 1692.87 14.1457  -2
   3   4   5 1692.87 14.1457   1
   3   4   6 82.4385 7.76024   1
  -3  -4   6 182.825 7.37745  -2
   3   4   6 182.825 7.37745   1
  -3   4  -7 256.969 11.7517   1
   3  -4  -7 799.449 12.3793  -2
  -3   4  -7 799.449 12.3793   1
  -3   4  -8 149.482 9.72370   1
  -3  -4   8 268.639 16.9032  -2
   3   4   8 268.639 16.9032   1
  -3   4  -9 154.369 9.39262   1
   3  -4  -9 212.293 19.2752  -2
  -3   4  -9 212.293 19.2752   1
  -3   4 -10 43.2134 12.6093   1
   3  -4 -10 152.858 22.9659  -2
  -3   4 -10 152.858 22.9659   1
  -3   4 -11 19.3174 13.4934   1
  -3  -4  11 26.1108 16.9120  -2
   3   4  11 26.1108 16.9120   1
  -3  -4  12 55.2263 22.7664  -2
   3   4  12 55.2263 22.7664   1
   3  -4 -13 45.9691 31.0270  -2
  -3   4 -13 45.9691 31.0270   1
   3   5 -12 12.8699 17.2036   1
   3   5 -11 58.6992 18.5216   1
   3   5 -10 27.3425 16.1291   1
  -3  -5 -10 81.5739 15.9631  -2
   3   5 -10 81.5739 15.9631   1
   3  -5   9 201.672 11.4501  -2
  -3   5   9 201.672 11.4501   1
   3  -5   8 166.755 9.53522  -2
  -3   5   8 166.755 9.53522   1
   3  -5   7 86.2324 7.78466  -2
  -3   5   7 86.2324 7.78466   1
  -3   5   6 23.0550 13.6815   1
   3  -5   6 51.2394 7.19728  -2
  -3   5   6 51.2394 7.19728   1
   3  -5   5 184.599 7.25859  -2
  -3   5   5 184.599 7.25859   1
  -3   5   4 48.1256 8.33422   1
   3  -5   4 395.563 8.78531  -2
  -3   5   4 395.563 8.78531   1
   3  -5   3 614.163 8.94933  -2
  -3   5   3 614.163 8.94933   1
   3  -5   2 346.482 7.82580  -2
  -3   5   2 346.482 7.82580   1
  -3  -5  -1 2423.71 17.7610  -2
   3   5  -1 2423.71 17.7610   1
  -3  -5   0 391.397 10.1881  -2
   3   5   0 391.397 10.1881   1
  -3  -5   1 2393.14 19.6167  -2
   3   5   1 2393.14 19.6167   1
  -3  -5   2 347.319 9.25877  -2
   3   5   2 347.319 9.25877   1
  -3   5  -3 183.621 21.7217   1
  -3  -5   3 622.714 12.4392  -2
   3   5   3 622.714 12.4392   1
  -3  -5   4 345.264 8.78758  -2
   3   5   4 345.264 8.78758   1
   3  -5  -5 174.513 6.85333  -2
  -3   5  -5 174.513 6.85333   1
   3  -5  -6 66.3041 7.44627  -2
  -3   5  -6 66.3041 7.44627   1
  -3   5  -7 39.3472 17.9231   1
  -3  -5   7 42.6658 10.1181  -2
   3   5   7 42.6658 10.1181   1
  -3   5  -8 117.073 16.6298   1
  -3  -5   8 180.117 12.4546  -2
   3   5   8 180.117 12.4546   1
  -3  -5   9 136.439 15.2362  -2
   3   5   9 136.439 15.2362   1
  -3   5 -10 64.0614 17.7865   1
  -3  -5  10 82.3621 18.5050  -2
   3   5  10 82.3621 18.5050   1
  -3   5 -11 68.9643 17.7137   1
   3  -5 -11 105.677 23.5801  -2
  -3   5 -11 105.677 23.5801   1
   3  -5 -12 4.13777 29.2276  -2
  -3   5 -12 4.13777 29.2276   1
   3   6 -12-4.81149 18.4391   1
   3   6 -11 30.8671 18.0541   1
   3  -6  10 137.912 23.4653  -2
  -3   6  10 137.912 23.4653   1
   3  -6   9 147.803 11.9710  -2
  -3   6   9 147.803 11.9710   1
  -3  -6  -8 222.879 14.2347  -2
   3   6  -8 222.879 14.2347   1
  -3  -6  -7 212.071 15.2195  -2
   3   6  -7 212.071 15.2195   1
   3  -6   6 421.380 14.3733  -2
  -3   6   6 421.380 14.3733   1
   3  -6   5 501.806 14.8678  -2
  -3   6   5 501.806 14.8678   1
   3  -6   4 563.787 15.3672  -2
  -3   6   4 563.787 15.3672   1
   3  -6   3 638.860 14.8826  -2
  -3   6   3 638.860 14.8826   1
   3  -6   2 986.770 20.7802  -2
  -3   6   2 986.770 20.7802   1
  -3  -6  -1 313.834 13.9071  -2
   3   6  -1 313.834 13.9071   1
   3  -6   0 2451.72 24.1984  -2
  -3   6   0 2451.72 24.1984   1
  -3  -6   1 309.659 12.5596  -2
   3   6   1 309.659 12.5596   1
  -3  -6   2 890.032 17.8249  -2
   3   6   2 890.032 17.8249   1
   3  -6  -3 573.198 17.4952  -2
  -3   6  -3 573.198 17.4952   1
  -3  -6   4 496.636 17.2255  -2
   3   6   4 496.636 17.2255   1
  -3  -6   5 449.475 14.6032  -2
   3   6   5 449.475 14.6032   1
  -3  -6   6 338.391 13.8139  -2
   3   6   6 338.391 13.8139   1
  -3  -6   7 205.592 14.1293  -2
   3   6   7 205.592 14.1293   1
  -3  -6   8 203.494 14.4115  -2
   3   6   8 203.494 14.4115   1
  -3  -6   9 126.688 11.3827  -2
   3   6   9 126.688 11.3827   1
   3  -6 -10 151.785 19.1114  -2
  -3   6 -10 151.785 19.1114   1
  -3   6 -11 28.9230 18.9869   1
  -3  -7  -9 76.4389 16.4156  -2
   3   7  -9 76.4389 16.4156   1
   3  -7   8 176.464 16.5831  -2
  -3   7   8 176.464 16.5831   1
  -3  -7  -7 158.255 15.6963  -2
   3   7  -7 158.255 15.6963   1
   3  -7   6 520.769 17.3530  -2
  -3   7   6 520.769 17.3530   1
   3  -7   5 203.427 13.1882  -2
  -3   7   5 203.427 13.1882   1
  -3  -7  -4 928.501 25.2345  -2
   3   7  -4 928.501 25.2345   1
  -3  -7  -3 272.779 17.0732  -2
   3   7  -3 272.779 17.0732   1
  -3  -7  -2 667.673 22.4251  -2
   3   7  -2 667.673 22.4251   1
  -3  -7  -1 625.260 30.0947  -2
   3   7  -1 625.260 30.0947   1
  -3  -7   0 584.521 18.6050  -2
   3   7   0 584.521 18.6050   1
  -3  -7   1 535.383 17.9845  -2
   3   7   1 535.383 17.9845   1
  -3  -7   2 645.211 21.0625  -2
   3   7   2 645.211 21.0625   1
  -3  -7   3 285.556 19.8948  -2
   3   7   3 285.556 19.8948   1
  -3  -7   4 827.988 23.8125  -2
   3   7   4 827.988 23.8125   1
   3  -7  -5 147.079 12.0288  -2
  -3   7  -5 147.079 12.0288   1
  -3  -7   6 482.477 15.8276  -2
   3   7   6 482.477 15.8276   1
  -3  -7   7 141.966 12.4499  -2
   3   7   7 141.966 12.4499   1
  -3  -7   8 135.546 12.5370  -2
   3   7   8 135.546 12.5370   1
   3  -7  -9 73.0059 15.3380  -2
  -3   7  -9 73.0059 15.3380   1
   3  -7 -10 40.8378 21.0854  -2
  -3   7 -10 40.8378 21.0854   1
   3  -8   8 58.0560 16.0486  -2
  -3   8   8 58.0560 16.0486   1
   3  -8   7 82.4226 15.5893  -2
  -3   8   7 82.4226 15.5893   1
   3  -8   6 30.9159 13.7237  -2
  -3   8   6 30.9159 13.7237   1
   3  -8   5 209.424 19.4385  -2
  -3   8   5 209.424 19.4385   1
  -3  -8  -4 211.549 17.1341  -2
   3   8  -4 211.549 17.1341   1
  -3  -8  -3 314.756 19.5481  -2
   3   8  -3 314.756 19.5481   1
  -3  -8  -2 739.783 25.6069  -2
   3   8  -2 739.783 25.6069   1
   3  -8   1 687.342 33.8836  -2
  -3   8   1 687.342 33.8836   1
  -3  -8   0 855.475 26.8629  -2
   3   8   0 855.475 26.8629   1
  -3  -8   1 640.277 23.9710  -2
   3   8   1 640.277 23.9710   1
  -3  -8   2 733.308 25.1010  -2
   3   8   2 733.308 25.1010   1
  -3  -8   3 316.676 28.9198  -2
   3   8   3 316.676 28.9198   1
  -3  -8   4 164.116 24.4734  -2
   3   8   4 164.116 24.4734   1
   3  -8  -5 207.345 16.3382  -2
  -3   8  -5 207.345 16.3382   1
   3  -8  -6 20.4516 10.4394  -2
  -3   8  -6 20.4516 10.4394   1
  -3  -8   7 110.873 16.3558  -2
   3   8   7 110.873 16.3558   1
   3  -8  -8 68.1362 23.2026  -2
  -3   8  -8 68.1362 23.2026   1
   3  -9   5 114.187 18.8801  -2
  -3   9   5 114.187 18.8801   1
  -3  -9  -4 221.911 21.7538  -2
   3   9  -4 221.911 21.7538   1
  -3  -9  -3 121.973 18.7943  -2
   3   9  -3 121.973 18.7943   1
  -3  -9  -2 175.139 20.5410  -2
   3   9  -2 175.139 20.5410   1
   3  -9   1 131.043 28.9605  -2
  -3   9   1 131.043 28.9605   1
  -3  -9   0 65.6477 16.4094  -2
   3   9   0 65.6477 16.4094   1
  -3  -9   1 153.836 16.9457  -2
   3   9   1 153.836 16.9457   1
  -3  -9   2 172.432 17.7206  -2
   3   9   2 172.432 17.7206   1
  -3  -9   3 121.322 24.9208  -2
   3   9   3 121.322 24.9208   1
  -3  -9   4 238.530 29.4479  -2
   3   9   4 238.530 29.4479   1
   4   9   2-10.7168 30.6650  -2
  -4  -9   2-10.7168 30.6650   1
  -4   9  -1 264.015 22.0391  -2
   4  -9  -1 264.015 22.0391   1
   4   9   0 59.6145 16.4623  -2
  -4  -9   0 59.6145 16.4623   1
   4   9  -1 305.494 19.5235  -2
  -4  -9  -1 305.494 19.5235   1
   4   9  -2 51.4143 14.2894  -2
  -4  -9  -2 51.4143 14.2894   1
   4   9  -3 161.388 18.4605  -2
  -4  -9  -3 161.388 18.4605   1
   4   9  -4 29.8267 15.1324  -2
  -4  -9  -4 29.8267 15.1324   1
   4   9  -5 0.16857 21.1826  -2
  -4  -9  -5 0.16857 21.1826   1
   4   8   7 239.035 39.9123  -2
  -4  -8   7 239.035 39.9123   1
   4   8   6 5.23511 22.1569  -2
  -4  -8   6 5.23511 22.1569   1
  -4  -8   5 128.445 25.8741   1
   4   8   5 312.955 41.8461  -2
  -4  -8   5 312.955 41.8461   1
   4   8   4 111.281 21.5512  -2
  -4  -8   4 111.281 21.5512   1
   4   8   3 383.441 23.2492  -2
  -4  -8   3 383.441 23.2492   1
   4   8   2 230.740 20.0260  -2
  -4  -8   2 230.740 20.0260   1
   4   8   1 113.157 17.1679  -2
  -4  -8   1 113.157 17.1679   1
  -4   8   0 258.554 19.6722  -2
   4  -8   0 258.554 19.6722   1
   4   8  -1 121.268 14.8725  -2
  -4  -8  -1 121.268 14.8725   1
   4  -8   2 89.8516 15.9364   1
   4   8  -2 230.270 16.7667  -2
  -4  -8  -2 230.270 16.7667   1
   4  -8   3 110.178 19.0047   1
  -4   8   3 437.271 19.8361  -2
   4  -8   3 437.271 19.8361   1
   4  -8   4 15.1684 15.9534   1
   4   8  -4 118.662 14.9433  -2
  -4  -8  -4 118.662 14.9433   1
   4  -8   5 94.3476 21.7621   1
   4   8  -5 305.137 17.8634  -2
  -4  -8  -5 305.137 17.8634   1
   4  -8   6 2.47805 12.1766   1
  -4   8   6 41.0336 22.0810  -2
   4  -8   6 41.0336 22.0810   1
   4  -8   7 43.9706 22.9492   1
  -4   8   7 201.901 40.6593  -2
   4  -8   7 201.901 40.6593   1
   4   7   9 78.1586 32.4682  -2
  -4  -7   9 78.1586 32.4682   1
   4   7   8 54.5968 21.6194  -2
  -4  -7   8 54.5968 21.6194   1
   4   7   7 42.8851 20.8355  -2
  -4  -7   7 42.8851 20.8355   1
   4   7   6 168.497 18.3512  -2
  -4  -7   6 168.497 18.3512   1
   4   7   5 23.9027 17.9951  -2
  -4  -7   5 23.9027 17.9951   1
   4   7   4 465.864 27.2688  -2
  -4  -7   4 465.864 27.2688   1
   4   7   3 224.982 18.5813  -2
  -4  -7   3 224.982 18.5813   1
   4  -7  -2 230.391 8.98126   1
   4   7   2 628.596 24.2184  -2
  -4  -7   2 628.596 24.2184   1
   4  -7  -1 310.169 12.3293   1
   4   7   1 935.035 27.7539  -2
  -4  -7   1 935.035 27.7539   1
   4  -7   0 151.215 15.7307   1
  -4   7   0 455.199 21.2146  -2
   4  -7   0 455.199 21.2146   1
   4  -7   1 295.530 19.1314   1
   4   7  -1 912.368 23.4176  -2
  -4  -7  -1 912.368 23.4176   1
   4  -7   2 171.694 18.4738   1
   4   7  -2 692.941 21.1410  -2
  -4  -7  -2 692.941 21.1410   1
   4  -7   3 50.7189 14.9699   1
   4   7  -3 241.629 15.7840  -2
  -4  -7  -3 241.629 15.7840   1
   4  -7   4 133.000 20.8671   1
   4   7  -4 469.398 18.6466  -2
  -4  -7  -4 469.398 18.6466   1
   4  -7   5 11.9261 16.0599   1
   4   7  -5 50.3458 12.2853  -2
  -4  -7  -5 50.3458 12.2853   1
   4  -7   6 66.9009 14.2636   1
  -4   7   6 162.599 23.0364  -2
   4  -7   6 162.599 23.0364   1
   4  -7   7 26.1417 19.4495   1
  -4   7   7 66.7966 30.7303  -2
   4  -7   7 66.7966 30.7303   1
   4  -7   8 17.4974 15.0161   1
  -4  -6  10 30.3290 22.6950   1
  -4  -6   9 14.6966 14.2285   1
  -4  -6   8 51.1131 14.7117   1
   4   6   8 147.905 29.6127  -2
  -4  -6   8 147.905 29.6127   1
  -4  -6   7 96.0552 16.0891   1
   4   6   7 253.198 33.5305  -2
  -4  -6   7 253.198 33.5305   1
   4   6   6 90.2911 19.3251  -2
  -4  -6   6 90.2911 19.3251   1
   4   6   5 309.285 24.0251  -2
  -4  -6   5 309.285 24.0251   1
   4   6   4 143.289 28.8582  -2
  -4  -6   4 143.289 28.8582   1
   4   6   3 443.337 36.3909  -2
  -4  -6   3 443.337 36.3909   1
   4  -6  -2 85.3651 5.25020   1
   4   6   2 339.872 17.9023  -2
  -4  -6   2 339.872 17.9023   1
   4  -6  -1 63.0504 6.43525   1
   4   6   1 190.502 13.6093  -2
  -4  -6   1 190.502 13.6093   1
   4  -6   0 48.8734 9.16996   1
  -4   6   0 118.278 13.7798  -2
   4  -6   0 118.278 13.7798   1
   4  -6   1 66.2248 11.4479   1
   4   6  -1 182.538 12.9154  -2
  -4  -6  -1 182.538 12.9154   1
   4  -6   2 108.649 15.4463   1
   4   6  -2 341.278 15.1594  -2
  -4  -6  -2 341.278 15.1594   1
   4  -6   3 213.137 15.0552   1
   4   6  -3 441.070 19.2806  -2
  -4  -6  -3 441.070 19.2806   1
  -4  -6  -4 103.598 13.4487   1
  -4   6   4 176.890 15.6692  -2
   4  -6   4 176.890 15.6692   1
   4  -6   5 166.994 16.1246   1
   4   6  -5 318.315 18.0663  -2
  -4  -6  -5 318.315 18.0663   1
   4  -6   6 29.4600 11.5973   1
   4   6  -6 66.1611 18.9217  -2
  -4  -6  -6 66.1611 18.9217   1
  -4  -6  -7 108.268 15.8799   1
  -4   6   7 186.637 33.2326  -2
   4  -6   7 186.637 33.2326   1
   4  -6   8 45.4784 15.3438   1
   4  -6   9 43.0202 22.6605   1
  -4  -5  11 34.9183 23.5648   1
  -4  -5  10 19.6961 11.0755   1
  -4  -5   9 67.9094 12.2215   1
  -4  -5   8 133.214 14.1114   1
  -4  -5   7 12.7054 11.2246   1
   4   5   7 66.9942 23.9232  -2
  -4  -5   7 66.9942 23.9232   1
  -4  -5   6 373.110 21.9258   1
   4   5   6 958.912 43.4879  -2
  -4  -5   6 958.912 43.4879   1
   4   5   5 248.749 16.1173  -2
  -4  -5   5 248.749 16.1173   1
   4   5   4 901.323 18.7185  -2
  -4  -5   4 901.323 18.7185   1
   4   5   3 354.098 12.5909  -2
  -4  -5   3 354.098 12.5909   1
  -4  -5   2 233.638 9.92564   1
   4   5   2 446.270 14.2885  -2
  -4  -5   2 446.270 14.2885   1
   4  -5  -1 445.394 13.4161   1
   4   5   1 1622.59 21.7621  -2
  -4  -5   1 1622.59 21.7621   1
   4  -5   0 286.374 13.8608   1
  -4   5   0 736.131 25.3605  -2
   4  -5   0 736.131 25.3605   1
   4  -5   1 833.633 20.1532   1
   4   5  -1 1713.85 35.1556  -2
  -4  -5  -1 1713.85 35.1556   1
  -4  -5  -2 160.661 11.9527   1
   4   5  -2 487.205 13.7630  -2
  -4  -5  -2 487.205 13.7630   1
   4  -5   3 174.756 13.0883   1
   4   5  -3 387.718 12.8463  -2
  -4  -5  -3 387.718 12.8463   1
  -4  -5  -4 341.975 14.0970   1
  -4   5   4 834.234 23.7725  -2
   4  -5   4 834.234 23.7725   1
  -4  -5  -5 123.985 9.44827   1
  -4   5   5 274.643 22.6921  -2
   4  -5   5 274.643 22.6921   1
  -4  -5  -6 448.013 22.0578   1
  -4   5   6 908.956 33.2231  -2
   4  -5   6 908.956 33.2231   1
  -4  -5  -7 15.4443 8.92239   1
   4  -5   8 190.032 20.0770   1
   4  -5   9 32.5733 21.6208   1
   4  -5  10 4.76149 21.4450   1
  -4  -4  12 32.7626 12.2000   1
  -4  -4  11 23.7107 9.35599   1
  -4  -4  10 162.431 11.3196   1
  -4  -4   9 59.9035 8.59464   1
  -4  -4   8 67.2584 8.48224   1
  -4  -4   7 119.932 8.40033   1
  -4  -4   6 13.9606 5.83115   1
  -4  -4   5 95.4834 6.56082   1
   4   4   5 430.907 28.6790  -2
  -4  -4   5 430.907 28.6790   1
  -4  -4   4 195.053 9.47163   1
   4   4   4 399.453 15.7819  -2
  -4  -4   4 399.453 15.7819   1
  -4  -4   3 137.031 7.60211   1
   4   4   3 510.502 28.8548  -2
  -4  -4   3 510.502 28.8548   1
  -4  -4   2 1210.38 15.9846   1
   4   4   2 3354.82 33.8772  -2
  -4  -4   2 3354.82 33.8772   1
  -4  -4   1 31.0393 4.67520   1
   4   4   1 102.635 9.30671  -2
  -4  -4   1 102.635 9.30671   1
   4  -4   0 4824.00 36.9183   1
  -4   4   0 11253.6 84.2603  -2
   4  -4   0 11253.6 84.2603   1
   4  -4   1 32.8083 7.24952   1
  -4   4   1 89.5048 16.2448  -2
   4  -4   1 89.5048 16.2448   1
  -4  -4  -2 1728.58 27.7439   1
   4   4  -2 3325.50 28.5425  -2
  -4  -4  -2 3325.50 28.5425   1
  -4  -4  -3 322.415 12.0639   1
   4   4  -3 466.335 14.3997  -2
  -4  -4  -3 466.335 14.3997   1
   4  -4   4 184.647 7.61024   1
  -4   4   4 439.944 30.3872  -2
   4  -4   4 439.944 30.3872   1
  -4  -4  -5 312.350 8.75246   1
  -4   4   5 464.739 31.5497  -2
   4  -4   5 464.739 31.5497   1
   4  -4   6 27.0723 6.58374   1
   4   4  -6 71.8562 24.9633  -2
  -4  -4  -6 71.8562 24.9633   1
   4  -4   7 144.386 10.6356   1
   4  -4   8 69.2809 12.2925   1
   4  -4   9-5.20714 13.9994   1
   4  -4  10 70.7321 17.0295   1
  -4  -4 -11-5.34428 17.9635   1
  -4  -3  13 26.1241 11.4268   1
  -4  -3  12 33.1752 9.72926   1
  -4  -3  11 28.8107 9.37614   1
  -4  -3  10 18.8192 7.46712   1
  -4  -3   9 15.1092 7.17383   1
  -4  -3   8 247.543 10.2867   1
  -4  -3   7 313.283 10.2593   1
  -4  -3   6 437.927 8.42947   1
   4  -3  -5 494.607 8.83845   1
  -4  -3   4 605.346 8.77257   1
  -4  -3   3 561.667 9.47082   1
   4   3   3 1031.30 32.9305  -2
  -4  -3   3 1031.30 32.9305   1
  -4  -3   2 1404.09 24.4894   1
   4   3   2 2641.62 24.5254  -2
  -4  -3   2 2641.62 24.5254   1
   4  -3  -1 285.451 5.24106   1
   4   3   1 463.755 9.87863  -2
  -4  -3   1 463.755 9.87863   1
  -4  -3   0 3526.98 26.6266   1
   4   3   0 7517.59 89.0368  -2
  -4  -3   0 7517.59 89.0368   1
  -4  -3  -1 149.303 7.07176   1
   4   3  -1 667.288 19.4933  -2
  -4  -3  -1 667.288 19.4933   1
   4  -3   2 1256.44 16.4521   1
   4   3  -2 3190.97 30.2561  -2
  -4  -3  -2 3190.97 30.2561   1
   4  -3   3 438.572 10.5754   1
  -4   3   3 1332.02 34.0386  -2
   4  -3   3 1332.02 34.0386   1
   4  -3   4 1191.23 13.5864   1
  -4  -3  -5 146.307 7.84401   1
  -4  -3  -6 239.282 9.41193   1
  -4  -3  -7 336.426 10.2262   1
  -4  -3  -8 324.454 12.0398   1
   4  -3   9 118.223 14.6167   1
  -4  -3 -10 52.6502 15.1805   1
  -4  -3 -11 76.0311 15.8817   1
  -4  -3 -12 23.4515 25.2132   1
  -4  -3 -13-13.8938 27.4400   1
   4  -2 -14 14.3924 15.2298   1
  -4  -2  13 19.5146 9.79495   1
   4  -2 -12 102.828 11.8056   1
   4  -2 -11 34.5757 7.13611   1
  -4  -2  10 187.604 8.63396   1
  -4  -2   9 93.2765 6.30428   1
   4  -2  -8 183.378 6.40555   1
  -4  -2   7 79.6102 4.57763   1
  -4  -2   6 78.1784 3.88257   1
  -4  -2   5 146.612 4.60790   1
   4  -2  -4 1079.90 8.74147   1
  -4  -2   3 122.920 4.81639   1
  -4  -2   2 906.694 10.8674   1
   4   2   2 1849.99 35.7514  -2
  -4  -2   2 1849.99 35.7514   1
   4  -2  -1 292.969 6.28438   1
   4   2   1 321.784 10.8333  -2
  -4  -2   1 321.784 10.8333   1
   4  -2   0 4024.14 23.0671   1
   4   2   0 7600.31 47.7533  -2
  -4  -2   0 7600.31 47.7533   1
   4  -2   1 30.7852 4.40580   1
   4   2  -1 308.100 12.3415  -2
  -4  -2  -1 308.100 12.3415   1
  -4  -2  -2 920.073 14.0275   1
   4   2  -2 1893.55 17.9082  -2
  -4  -2  -2 1893.55 17.9082   1
   4  -2   3 167.611 5.19236   1
  -4  -2  -4 383.359 6.40210   1
  -4  -2  -5 160.342 6.09773   1
  -4  -2  -6 49.6985 4.84056   1
   4  -2   7 154.458 9.09994   1
  -4  -2  -8 431.747 12.6484   1
  -4  -2  -9 31.4455 8.75756   1
   4  -2  10 294.421 18.5775   1
   4  -2  11 25.1667 12.0140   1
  -4  -2 -12 98.2947 31.8855   1
  -4  -2 -13 11.2470 27.4163   1
   4  -1 -14 21.0435 14.7303   1
   4  -1 -13 12.5815 9.03173   1
  -4  -1  12 9.82528 7.68171   1
  -4  -1  11 12.6643 6.53429   1
   4  -1 -10 32.3804 5.94773   1
  -4  -1   9 250.307 8.06615   1
   4  -1  -8 836.854 10.9381   1
  -4  -1   7 275.023 6.55098   1
  -4  -1   6 1589.46 10.5574   1
  -4  -1   5 595.340 8.16129   1
   4  -1  -4 2549.52 11.7090   1
   4  -1  -3 731.835 5.19009   1
  -4  -1   2 985.599 6.29500   1
   4   1   2 1629.00 29.6571  -2
  -4  -1   2 1629.00 29.6571   1
   4  -1  -1 465.580 6.63700   1
   4   1   1 639.386 11.3393  -2
  -4  -1   1 639.386 11.3393   1
   4  -1   0 240.290 5.95236   1
   4   1   0 475.328 8.55978  -2
  -4  -1   0 475.328 8.55978   1
  -4  -1  -1 146.042 4.61163   1
  -4   1   1 569.709 10.2775  -2
   4  -1   1 569.709 10.2775   1
  -4  -1  -2 621.020 6.33666   1
  -4   1   2 1545.33 28.3757  -2
   4  -1   2 1545.33 28.3757   1
  -4  -1  -3 290.710 4.89663   1
  -4  -1  -4 3535.44 19.6747   1
   4  -1   5 388.385 7.45521   1
  -4  -1  -6 1439.36 12.0152   1
   4  -1   7 269.648 8.27550   1
   4  -1   8 287.815 9.13139   1
   4  -1   9 33.4188 7.35757   1
  -4  -1 -10-4.37995 10.0411   1
   4  -1  11 8.70894 10.7208   1
   4  -1  12 8.04721 10.9605   1
  -4  -1 -13 10.9590 24.3776   1
   4   0 -14 14.9829 14.1261   1
  -4   0  13 17.9383 9.14899   1
   4   0 -12 161.190 11.1522   1
   4   0 -11 107.180 8.82954   1
   4   0 -10 158.654 7.32882   1
   4   0  -9 12.5397 4.21515   1
   4   0  -8 124.319 5.19876   1
  -4   0   7 164.891 5.65367   1
   4   0  -6 4.02370 2.22951   1
   4   0  -5 31.5460 2.96338   1
  -4   0   4 880.502 8.60702   1
   4   0  -3 29.7149 2.90872   1
   4   0  -2 3349.51 16.6998   1
  -4   0  -2 6711.81 35.5833  -2
   4   0  -2 6711.81 35.5833   1
  -4   0   1 985.013 13.1658   1
  -4   0  -1 1894.01 13.5551  -2
   4   0  -1 1894.01 13.5551   1
   4   0   0 4713.29 18.9994   1
  -4   0   0 9082.24 37.9247  -2
   4   0   0 9082.24 37.9247   1
  -4   0  -1 1007.80 7.78850   1
   4   0  -1 1904.03 16.4620  -2
  -4   0  -1 1904.03 16.4620   1
   4   0   2 3582.77 12.2202   1
  -4   0  -3 69.3487 2.57609   1
   4   0   4 1214.15 12.0333   1
  -4   0  -5 2.00815 3.41401   1
   4   0   6 109.458 9.28279   1
   4   0   7 37.1872 7.39442   1
   4   0   8 113.644 8.65785   1
  -4   0  -9 2.88862 7.56587   1
  -4   0 -10 109.097 15.5557   1
  -4   0 -11 31.1241 11.1617   1
  -4   0 -12 129.320 14.6650   1
  -4   0 -13-1.35255 24.0710   1
   4   1 -14 8.73856 21.9090   1
  -4   1  13 3.29026 8.76830   1
   4   1 -12 21.3947 8.87717   1
   4   1 -11 12.4368 4.60338   1
  -4   1  10 37.1309 4.35478   1
   4   1  -9 242.456 6.37369   1
   4   1  -8 850.941 10.0116   1
   4   1  -7 253.670 4.84913   1
   4   1  -6 1633.51 14.4905   1
  -4   1   5 608.280 6.48706   1
   4   1  -4 2655.42 14.9757   1
  -4   1   3 794.558 7.98421   1
  -4   1   2 897.134 7.68285   1
  -4  -1  -2 1538.90 28.2080  -2
   4   1  -2 1538.90 28.2080   1
   4   1  -1 410.307 9.49226   1
   4  -1   1 593.788 8.84523  -2
  -4   1   1 593.788 8.84523   1
  -4   1   0 244.513 8.56795   1
   4  -1   0 470.810 9.02919  -2
  -4   1   0 470.810 9.02919   1
  -4   1  -1 187.736 6.06645   1
  -4  -1   1 627.779 9.09570  -2
   4   1   1 627.779 9.09570   1
  -4   1  -2 643.584 5.68419   1
   4  -1  -2 1703.99 19.7934  -2
  -4   1  -2 1703.99 19.7934   1
  -4   1  -3 293.977 5.16642   1
  -4   1  -4 3475.70 12.8266   1
   4   1   5 334.300 4.34485   1
  -4   1  -6 1503.58 10.2772   1
  -4   1  -7 230.111 5.72871   1
  -4   1  -8 258.377 6.48521   1
  -4   1  -9 39.0476 4.46036   1
   4   1  10 5.76649 3.96378   1
  -4   1 -11 2.98621 12.5309   1
  -4   1 -12 2.49476 12.9866   1
  -4   1 -13 6.34281 15.9552   1
   4   2 -14 37.1820 24.2496   1
   4   2 -13 23.1685 12.1034   1
   4   2 -12 100.261 11.6456   1
   4   2 -11 43.9917 7.71780   1
   4   2 -10 197.088 8.81587   1
  -4   2   9 73.4690 3.60134   1
  -4   2   8 197.317 5.27005   1
  -4   2   7 75.4665 4.02563   1
   4   2  -6 77.5965 4.85887   1
  -4   2   5 145.649 4.29107   1
  -4   2   4 988.194 7.61259   1
  -4   2   3 136.837 4.79386   1
  -4  -2  -3 314.716 9.66649  -2
   4   2  -3 314.716 9.66649   1
  -4   2   2 884.483 18.3843   1
   4  -2   2 1858.17 11.9747  -2
  -4   2   2 1858.17 11.9747   1
   4   2  -1 262.821 9.94447   1
   4  -2   1 308.940 6.35401  -2
  -4   2   1 308.940 6.35401   1
   4   2   0 4010.84 36.2249   1
  -4  -2   0 7848.30 27.7688  -2
   4   2   0 7848.30 27.7688   1
   4   2   1 50.3510 4.83360   1
  -4  -2   1 343.471 7.75635  -2
   4   2   1 343.471 7.75635   1
  -4   2  -2 952.510 12.1754   1
  -4  -2   2 1912.80 13.2685  -2
   4   2   2 1912.80 13.2685   1
   4   2   3 163.454 4.11155   1
  -4  -2   3 269.823 13.8442  -2
   4   2   3 269.823 13.8442   1
  -4   2  -4 438.063 4.49271   1
   4   2   5 153.045 4.88649   1
   4   2   6 51.0957 3.54367   1
  -4   2  -7 145.236 4.18221   1
  -4   2  -8 333.876 5.17617   1
  -4   2  -9 29.7722 5.43730   1
  -4   2 -10 292.594 12.6345   1
   4   2  11 15.1865 16.0373   1
  -4   2 -12 117.623 21.2566   1
  -4   2 -13 9.96567 16.8647   1
  -4   2 -14 19.8860 24.8760   1
   4   3 -14 19.8648 25.0958   1
   4   3 -13 26.0953 23.3655   1
  -4   3  12 21.3112 10.6647   1
   4   3 -11 42.3596 8.49162   1
  -4   3  10 22.0434 4.35377   1
  -4   3   9 17.0892 5.03326   1
  -4   3   8 288.326 7.48575   1
   4   3  -7 313.417 5.86662   1
  -4   3   6 391.178 4.64814   1
  -4   3   5 363.130 6.64630   1
  -4   3   4 671.803 8.99048   1
  -4  -3  -4 1902.69 25.0055  -2
   4   3  -4 1902.69 25.0055   1
  -4   3   3 549.739 10.1275   1
   4  -3   3 1049.46 14.5235  -2
  -4   3   3 1049.46 14.5235   1
  -4   3   2 1445.53 13.8030   1
  -4  -3  -2 2867.45 17.6758  -2
   4   3  -2 2867.45 17.6758   1
   4   3  -1 394.632 10.6518   1
  -4  -3  -1 553.195 9.63578  -2
   4   3  -1 553.195 9.63578   1
   4   3   0 3483.00 28.9200   1
  -4  -3   0 7529.92 27.7134  -2
   4   3   0 7529.92 27.7134   1
   4   3   1 122.648 5.94504   1
  -4  -3   1 487.302 8.05702  -2
   4   3   1 487.302 8.05702   1
  -4   3  -2 1204.04 14.7762   1
   4  -3  -2 2714.57 17.0074  -2
  -4   3  -2 2714.57 17.0074   1
  -4   3  -3 438.671 8.48279   1
  -4  -3   3 1059.40 15.5186  -2
   4   3   3 1059.40 15.5186   1
  -4   3  -4 1099.98 10.1234   1
  -4  -3   4 1793.24 32.8940  -2
   4   3   4 1793.24 32.8940   1
   4   3   5 131.278 3.80143   1
   4   3   6 206.255 3.60286   1
   4   3   7 302.640 8.02467   1
   4   3   8 286.860 9.58943   1
  -4   3  -9 102.017 5.81190   1
  -4   3 -10 35.0752 8.62322   1
   4   3  11 58.4803 14.8164   1
   4   3  12 13.6141 17.0262   1
  -4   3 -13-5.47381 22.5919   1
  -4   4  12 22.3752 16.2418   1
   4   4 -11 19.8199 8.19111   1
  -4   4  10 176.352 7.94902   1
   4   4  -9 90.6518 6.53614   1
  -4   4   8 77.7253 5.93047   1
  -4   4   7 133.459 5.51080   1
  -4   4   6 5.48515 3.49207   1
  -4   4   5 117.197 5.14880   1
  -4  -4  -5 414.623 28.4489  -2
   4   4  -5 414.623 28.4489   1
  -4   4   4 209.579 8.76761   1
  -4  -4  -4 442.108 14.1108  -2
   4   4  -4 442.108 14.1108   1
   4   4  -3 154.576 11.3472   1
  -4  -4  -3 497.207 11.8056  -2
   4   4  -3 497.207 11.8056   1
   4   4  -2 1492.78 26.6456   1
  -4  -4  -2 3477.87 22.1959  -2
   4   4  -2 3477.87 22.1959   1
   4   4  -1 22.8923 5.25642   1
  -4  -4  -1 77.6214 7.60744  -2
   4   4  -1 77.6214 7.60744   1
   4   4   0 5337.90 38.9789   1
   4  -4   0 11626.7 42.5966  -2
  -4   4   0 11626.7 42.5966   1
   4   4   1 51.6825 6.75961   1
  -4  -4   1 133.206 6.84460  -2
   4   4   1 133.206 6.84460   1
   4   4   2 1900.31 27.2168   1
  -4  -4   2 3577.33 20.0523  -2
   4   4   2 3577.33 20.0523   1
  -4   4  -3 327.893 10.6612   1
  -4  -4   3 493.356 10.2775  -2
   4   4   3 493.356 10.2775   1
  -4   4  -4 168.776 8.25779   1
  -4  -4   4 419.897 10.2277  -2
   4   4   4 419.897 10.2277   1
  -4   4  -5 319.976 6.59773   1
  -4  -4   5 482.309 18.2730  -2
   4   4   5 482.309 18.2730   1
  -4   4  -6 24.2681 4.53485   1
  -4  -4   6 37.0690 12.3761  -2
   4   4   6 37.0690 12.3761   1
  -4   4  -7 149.146 8.14918   1
  -4   4  -8 87.7631 7.30190   1
  -4   4  -9 19.5020 7.36365   1
  -4   4 -10 89.7396 11.1759   1
   4   4  11 6.01338 12.8179   1
  -4   4 -12 79.4138 26.0018   1
  -4   5  11 78.7271 12.5875   1
  -4   5  10 43.2644 9.10623   1
  -4   5   9 66.0636 7.33614   1
  -4   5   8 168.221 9.77832   1
  -4  -5  -8 358.364 31.5598  -2
   4   5  -8 358.364 31.5598   1
  -4   5   7 18.9294 5.24318   1
  -4  -5  -7 36.5868 22.9244  -2
   4   5  -7 36.5868 22.9244   1
  -4   5   6 454.021 11.5167   1
  -4  -5  -6 949.360 30.4196  -2
   4   5  -6 949.360 30.4196   1
  -4   5   5 99.6424 7.49800   1
   4  -5   5 282.734 14.6187  -2
  -4   5   5 282.734 14.6187   1
   4   5  -4 521.431 19.6986   1
   4  -5   4 970.373 15.1991  -2
  -4   5   4 970.373 15.1991   1
   4   5  -3 199.817 22.7017   1
   4  -5   3 405.939 10.5581  -2
  -4   5   3 405.939 10.5581   1
  -4  -5  -2 517.173 10.0025  -2
   4   5  -2 517.173 10.0025   1
  -4   5   1 484.124 18.1935   1
  -4  -5  -1 1807.82 16.6788  -2
   4   5  -1 1807.82 16.6788   1
  -4   5   0 256.928 18.3728   1
  -4  -5   0 796.783 14.9662  -2
   4   5   0 796.783 14.9662   1
  -4   5  -1 703.361 29.5543   1
  -4  -5   1 1776.63 16.9678  -2
   4   5   1 1776.63 16.9678   1
  -4   5  -2 155.540 11.3109   1
  -4  -5   2 518.970 10.3969  -2
   4   5   2 518.970 10.3969   1
  -4   5  -3 147.072 12.4712   1
  -4  -5   3 399.249 9.74367  -2
   4   5   3 399.249 9.74367   1
  -4   5  -4 381.286 16.3096   1
  -4  -5   4 1002.01 15.0461  -2
   4   5   4 1002.01 15.0461   1
  -4   5  -5 161.591 10.7548   1
  -4  -5   5 283.451 10.8247  -2
   4   5   5 283.451 10.8247   1
  -4   5  -6 546.636 14.2561   1
   4  -5  -6 1081.58 31.8591  -2
  -4   5  -6 1081.58 31.8591   1
  -4   5  -7 27.3775 7.47502   1
  -4   5  -8 226.796 13.1903   1
  -4   5  -9 34.0959 10.6732   1
  -4   5 -10 14.1102 10.1019   1
   4   5  11 56.9061 15.6615   1
   4   6 -11-0.72949 16.5256   1
  -4   6  10 34.9359 15.8068   1
  -4   6   9 12.6366 7.01754   1
  -4   6   8 58.2187 8.48270   1
  -4   6   7 129.351 11.7668   1
  -4   6   6 46.9566 9.54967   1
  -4  -6  -6 96.2981 15.4755  -2
   4   6  -6 96.2981 15.4755   1
  -4   6   5 134.408 17.0445   1
  -4  -6  -5 420.114 15.9124  -2
   4   6  -5 420.114 15.9124   1
  -4   6   4 77.3548 14.6428   1
  -4  -6  -4 210.180 13.0104  -2
   4   6  -4 210.180 13.0104   1
  -4  -6  -3 532.970 17.1479  -2
   4   6  -3 532.970 17.1479   1
  -4  -6  -2 359.654 13.4973  -2
   4   6  -2 359.654 13.4973   1
   4  -6   1 191.946 11.4065  -2
  -4   6   1 191.946 11.4065   1
  -4  -6   0 130.931 11.1658  -2
   4   6   0 130.931 11.1658   1
  -4  -6   1 219.385 12.2894  -2
   4   6   1 219.385 12.2894   1
  -4  -6   2 372.037 11.7521  -2
   4   6   2 372.037 11.7521   1
  -4   6  -3 181.537 24.2567   1
  -4  -6   3 503.829 14.4758  -2
   4   6   3 503.829 14.4758   1
  -4   6  -4 76.8114 21.0719   1
  -4  -6   4 217.437 13.1863  -2
   4   6   4 217.437 13.1863   1
  -4   6  -5 130.292 26.5711   1
   4  -6  -5 350.878 16.7270  -2
  -4   6  -5 350.878 16.7270   1
  -4   6  -6 13.5976 21.3752   1
  -4  -6   6 103.606 12.7794  -2
   4   6   6 103.606 12.7794   1
  -4   6  -7 136.877 13.4281   1
  -4  -6   7 246.420 18.7601  -2
   4   6   7 246.420 18.7601   1
  -4   6  -8 66.6957 11.6050   1
  -4  -6   8 123.298 20.0850  -2
   4   6   8 123.298 20.0850   1
  -4   6  -9 78.1986 12.4497   1
  -4  -6   9 69.7128 22.5940  -2
   4   6   9 69.7128 22.5940   1
  -4   6 -10 55.1946 15.7326   1
   4   7 -11 37.5008 20.7479   1
  -4   7  10-5.48241 15.3115   1
  -4   7   9 57.0536 9.55404   1
  -4   7   8 3.95377 9.29767   1
   4   7  -7 26.4565 10.8399   1
   4  -7   7 58.4422 20.5176  -2
  -4   7   7 58.4422 20.5176   1
  -4  -7  -6 192.504 12.5520  -2
   4   7  -6 192.504 12.5520   1
  -4  -7  -5 50.4657 10.1539  -2
   4   7  -5 50.4657 10.1539   1
  -4  -7  -4 545.775 19.3086  -2
   4   7  -4 545.775 19.3086   1
  -4  -7  -3 267.333 15.9613  -2
   4   7  -3 267.333 15.9613   1
  -4  -7  -2 791.552 22.0657  -2
   4   7  -2 791.552 22.0657   1
  -4  -7  -1 1089.62 32.6278  -2
   4   7  -1 1089.62 32.6278   1
  -4  -7   0 512.702 25.2925  -2
   4   7   0 512.702 25.2925   1
  -4  -7   1 1140.67 25.4464  -2
   4   7   1 1140.67 25.4464   1
  -4  -7   2 739.134 27.9960  -2
   4   7   2 739.134 27.9960   1
  -4  -7   3 299.524 18.0561  -2
   4   7   3 299.524 18.0561   1
  -4  -7   4 532.336 25.8936  -2
   4   7   4 532.336 25.8936   1
  -4  -7   5 23.8635 12.3606  -2
   4   7   5 23.8635 12.3606   1
  -4  -7   6 160.587 15.4176  -2
   4   7   6 160.587 15.4176   1
  -4   7  -7 25.7616 22.6717   1
  -4  -7   7 22.7875 11.8987  -2
   4   7   7 22.7875 11.8987   1
  -4   7  -8 11.9958 15.9337   1
  -4  -7   8 43.0651 15.4046  -2
   4   7   8 43.0651 15.4046   1
  -4   7  -9 39.5156 13.9322   1
   4   8  -8 23.4949 14.8179   1
   4  -8   7 288.651 20.2627  -2
  -4   8   7 288.651 20.2627   1
  -4  -8  -6 39.2625 14.5566  -2
   4   8  -6 39.2625 14.5566   1
   4  -8   5 385.807 17.6992  -2
  -4   8   5 385.807 17.6992   1
  -4  -8  -4 129.981 16.9604  -2
   4   8  -4 129.981 16.9604   1
  -4  -8  -3 515.967 20.8943  -2
   4   8  -3 515.967 20.8943   1
  -4  -8  -2 268.345 17.2572  -2
   4   8  -2 268.345 17.2572   1
  -4  -8  -1 95.5206 19.0670  -2
   4   8  -1 95.5206 19.0670   1
  -4  -8   0 331.182 23.6387  -2
   4   8   0 331.182 23.6387   1
  -4  -8   1 108.241 14.4620  -2
   4   8   1 108.241 14.4620   1
  -4  -8   2 290.491 17.7355  -2
   4   8   2 290.491 17.7355   1
   4  -8  -3 498.441 25.4944  -2
  -4   8  -3 498.441 25.4944   1
   4  -8  -4 131.965 18.5216  -2
  -4   8  -4 131.965 18.5216   1
  -4  -8   5 367.472 16.9921  -2
   4   8   5 367.472 16.9921   1
  -4  -8   6 29.9315 11.5481  -2
   4   8   6 29.9315 11.5481   1
  -4  -8   7 281.683 17.7297  -2
   4   8   7 281.683 17.7297   1
   4  -9   4 58.8551 24.1760  -2
  -4   9   4 58.8551 24.1760   1
  -4  -9  -3 190.584 19.7672  -2
   4   9  -3 190.584 19.7672   1
  -4  -9  -2 16.1985 15.6306  -2
   4   9  -2 16.1985 15.6306   1
   4  -9   1 390.512 35.0331  -2
  -4   9   1 390.512 35.0331   1
   4  -9   0 82.7325 25.5911  -2
  -4   9   0 82.7325 25.5911   1
   4  -9  -1 366.566 22.9873  -2
  -4   9  -1 366.566 22.9873   1
  -5  -9   2 51.0196 24.5531   1
   5   9   1 15.4582 29.2142  -2
  -5  -9   1 15.4582 29.2142   1
  -5  -9   0 10.1266 21.2398   1
  -5  -9  -1 14.8057 21.1183   1
  -5  -9  -2 10.4924 21.0174   1
  -5  -9  -3 35.7661 22.7606   1
  -5  -9  -4 8.34084 21.0296   1
  -5  -8   5-17.2123 21.0944   1
   5   8   5-14.1014 30.8316  -2
  -5  -8   5-14.1014 30.8316   1
  -5  -8   4 22.6148 23.0811   1
   5   8   4 52.2872 32.3032  -2
  -5  -8   4 52.2872 32.3032   1
   5   8   3 215.533 19.7290  -2
  -5  -8   3 215.533 19.7290   1
  -5  -8   2 46.0012 14.5914   1
   5   8   2 80.0696 33.9496  -2
  -5  -8   2 80.0696 33.9496   1
  -5  -8   1 302.979 32.1982   1
   5   8   1 590.493 39.4100  -2
  -5  -8   1 590.493 39.4100   1
  -5  -8   0 58.9611 22.4203   1
  -5   8   0 204.929 22.8528  -2
   5  -8   0 204.929 22.8528   1
  -5  -8  -1 223.253 28.4397   1
   5   8  -1 556.837 24.7722  -2
  -5  -8  -1 556.837 24.7722   1
  -5  -8  -2 20.3046 19.1447   1
   5   8  -2 141.617 17.4915  -2
  -5  -8  -2 141.617 17.4915   1
  -5  -8  -3 130.992 23.8486   1
   5   8  -3 232.081 19.4249  -2
  -5  -8  -3 232.081 19.4249   1
  -5  -8  -4 33.3202 20.5457   1
   5   8  -4 77.7873 16.3774  -2
  -5  -8  -4 77.7873 16.3774   1
  -5  -8  -5 3.11773 17.1046   1
   5   8  -5-7.16304 14.0903  -2
  -5  -8  -5-7.16304 14.0903   1
  -5  -8  -6 23.2288 12.7410   1
   5  -8   7-3.54933 11.9583   1
  -5  -7   9 46.8579 24.7100   1
  -5  -7   8 32.3967 16.7083   1
  -5  -7   7 104.565 19.3489   1
  -5  -7   6 45.8391 22.7626   1
  -5  -7   5 320.436 34.6722   1
  -5  -7   4 57.4968 14.4862   1
   5   7   4 71.7699 30.7996  -2
  -5  -7   4 71.7699 30.7996   1
  -5  -7   3 176.162 18.2094   1
   5   7   3 425.551 40.5498  -2
  -5  -7   3 425.551 40.5498   1
  -5  -7   2 78.1398 13.7822   1
   5   7   2 145.386 31.4664  -2
  -5  -7   2 145.386 31.4664   1
   5  -7  -1 52.1734 7.76236   1
   5  -7   0 46.1583 6.60608   1
  -5   7   0 163.169 20.2608  -2
   5  -7   0 163.169 20.2608   1
   5  -7   1 47.1571 14.7616   1
   5   7  -1 124.897 18.2444  -2
  -5  -7  -1 124.897 18.2444   1
   5  -7   2 38.1987 10.3242   1
   5   7  -2 141.959 16.1929  -2
  -5  -7  -2 141.959 16.1929   1
   5  -7   3 187.833 15.8681   1
   5   7  -3 456.111 21.6138  -2
  -5  -7  -3 456.111 21.6138   1
  -5  -7  -4 36.4340 10.4164   1
  -5   7   4 101.989 19.2084  -2
   5  -7   4 101.989 19.2084   1
   5  -7   5 130.930 10.7103   1
  -5  -7  -6 25.5915 9.80926   1
  -5  -7  -7 124.682 15.1933   1
   5  -7   8 36.3001 21.8393   1
  -5  -6  10 19.2389 21.5104   1
  -5  -6   9 72.1169 16.9773   1
  -5  -6   8 28.9107 11.6688   1
  -5  -6   7 42.4725 11.9671   1
  -5  -6   6 93.1456 13.0001   1
  -5  -6   5 128.225 16.4349   1
  -5  -6   4 143.604 17.1092   1
  -5  -6   3 190.878 25.1194   1
   5   6   3 519.510 37.2340  -2
  -5  -6   3 519.510 37.2340   1
  -5  -6   2 16.9168 6.18757   1
   5   6   2 48.5267 24.5672  -2
  -5  -6   2 48.5267 24.5672   1
  -5  -6   1 174.309 8.21727   1
   5  -6   0 35.0234 6.56125   1
  -5   6   0 89.5502 29.7392  -2
   5  -6   0 89.5502 29.7392   1
  -5  -6  -1 240.861 14.2639   1
   5   6  -1 593.889 36.7860  -2
  -5  -6  -1 593.889 36.7860   1
   5  -6   2 18.1730 7.79939   1
   5   6  -2 39.9384 18.2612  -2
  -5  -6  -2 39.9384 18.2612   1
  -5  -6  -3 200.510 11.1554   1
  -5   6   3 392.513 37.4993  -2
   5  -6   3 392.513 37.4993   1
   5  -6   4 73.4974 8.48855   1
  -5  -6  -5 72.8155 8.61656   1
   5  -6   6 72.2774 9.97633   1
  -5  -6  -7 56.1231 12.1568   1
   5  -6   8 24.7255 20.5066   1
   5  -6   9 13.5238 22.2550   1
  -5  -5  11 8.77642 19.6067   1
  -5  -5  10 54.1854 15.7097   1
  -5  -5   9 49.2901 11.5078   1
  -5  -5   8 102.156 13.4098   1
  -5  -5   7 132.789 13.4993   1
  -5  -5   6 0.78451 9.36444   1
  -5  -5   5 297.369 12.3409   1
  -5  -5   4 117.037 9.22843   1
  -5  -5   3 105.233 8.82599   1
   5   5   3 341.659 30.7985  -2
  -5  -5   3 341.659 30.7985   1
   5  -5  -2 419.785 9.83722   1
   5   5   2 1103.04 42.8588  -2
  -5  -5   2 1103.04 42.8588   1
  -5  -5   1 79.5730 5.95238   1
  -5   5  -1 209.961 16.3904  -2
   5  -5  -1 209.961 16.3904   1
   5  -5   0 249.490 9.88244   1
  -5  -5  -1 56.4755 11.9750   1
   5   5  -1 214.864 19.4705  -2
  -5  -5  -1 214.864 19.4705   1
  -5  -5  -2 531.350 14.1977   1
   5   5  -2 1092.42 31.6326  -2
  -5  -5  -2 1092.42 31.6326   1
  -5  -5  -3 195.888 9.36249   1
  -5  -5  -4 380.227 11.2013   1
  -5  -5  -5 245.816 10.1099   1
  -5  -5  -6 18.7946 7.17739   1
  -5  -5  -7 233.688 13.7910   1
   5  -5   8 50.0881 11.4306   1
   5  -5   9 32.7469 16.5500   1
  -5  -5 -10 120.899 26.5404   1
  -5  -4  12 4.99366 11.3390   1
  -5  -4  11 62.1751 11.1230   1
  -5  -4  10 14.1695 7.89738   1
  -5  -4   9 83.8764 9.65967   1
  -5  -4   8 205.024 11.5201   1
  -5  -4   7 21.9034 7.63845   1
   5  -4  -6 688.876 13.1475   1
  -5  -4   5 14.9751 4.76841   1
  -5  -4   4 584.895 12.7100   1
  -5  -4   3 148.070 7.02681   1
  -5  -4   2 385.345 11.0482   1
   5   4   2 1045.37 37.7801  -2
  -5  -4   2 1045.37 37.7801   1
   5  -4  -1 383.025 8.86092   1
   5   4   1 1112.04 23.2982  -2
  -5  -4   1 1112.04 23.2982   1
  -5  -4   0 64.5724 6.55586   1
   5   4   0 194.454 25.4916  -2
  -5  -4   0 194.454 25.4916   1
  -5  -4  -1 371.068 10.8980   1
   5   4  -1 1059.15 27.7706  -2
  -5  -4  -1 1059.15 27.7706   1
  -5  -4  -2 689.232 12.4032   1
   5   4  -2 1139.79 45.4670  -2
  -5  -4  -2 1139.79 45.4670   1
  -5  -4  -3 265.071 8.96546   1
  -5  -4  -4 488.409 11.5073   1
   5  -4   5 4.97600 5.44246   1
  -5  -4  -6 495.194 15.8981   1
   5  -4   7 30.3900 8.55059   1
   5  -4   8 218.948 21.6605   1
   5  -4   9 64.2298 16.9030   1
   5  -4  10 48.6622 16.7831   1
  -5  -4 -11 18.5166 21.3758   1
  -5  -3  13-8.11985 19.3021   1
   5  -3 -12 86.7010 12.1496   1
  -5  -3  11 28.7123 9.25820   1
  -5  -3  10 178.530 11.3980   1
  -5  -3   9 54.9964 8.25475   1
   5  -3  -8 361.951 12.8986   1
  -5  -3   7 107.654 6.89884   1
  -5  -3   6 101.935 5.50373   1
  -5  -3   5 315.186 7.79432   1
  -5  -3   4 41.5162 4.33561   1
  -5  -3   3 503.617 9.01844   1
  -5  -3   2 1917.99 16.9468   1
  -5  -3   1 1727.40 11.9442   1
  -5  -3   0 3022.51 22.4661   1
   5   3   0 6656.76 86.3395  -2
  -5  -3   0 6656.76 86.3395   1
   5  -3   1 2572.88 22.3016   1
   5   3  -1 4487.76 46.1997  -2
  -5  -3  -1 4487.76 46.1997   1
   5  -3   2 1449.95 14.5848   1
   5   3  -2 3345.16 64.2325  -2
  -5  -3  -2 3345.16 64.2325   1
   5  -3   3 185.499 6.62107   1
  -5  -3  -4 153.095 6.72947   1
   5  -3   5 267.928 7.49569   1
  -5  -3  -6 180.393 8.57751   1
   5  -3   7 302.688 10.4632   1
   5  -3   8 121.766 17.6272   1
  -5  -3  -9 79.9395 17.0615   1
   5  -3  10 127.300 16.4603   1
   5  -3  11 22.1451 13.3976   1
  -5  -3 -12 58.7848 29.6269   1
   5  -2 -13 11.3887 11.0950   1
   5  -2 -12 16.3665 9.38201   1
   5  -2 -11 30.8782 8.16707   1
  -5  -2  10 13.3987 5.49192   1
   5  -2  -9 4.64871 4.71836   1
  -5  -2   8 158.336 6.31137   1
  -5  -2   7 45.4272 3.61560   1
  -5  -2   6 632.730 8.81275   1
   5  -2  -5 45.4095 3.19128   1
  -5  -2   4 1650.19 14.7436   1
   5  -2  -3 79.6944 3.80237   1
  -5  -2   2 1008.49 8.74406   1
  -5  -2   1 513.286 6.75974   1
  -5  -2   0 65.5934 4.04815   1
  -5  -2  -1 730.057 8.95937   1
  -5   2   1 1359.16 30.7632  -2
   5  -2   1 1359.16 30.7632   1
  -5  -2  -2 1108.20 11.6275   1
  -5  -2  -3 244.598 6.58268   1
  -5  -2  -4 631.283 8.22575   1
  -5  -2  -5 89.1928 5.44914   1
  -5  -2  -6 847.819 12.0465   1
  -5  -2  -7 62.5851 5.72351   1
   5  -2   8 217.542 12.6640   1
  -5  -2  -9 27.2302 13.7728   1
  -5  -2 -10 4.41353 13.5982   1
  -5  -2 -11 29.0298 14.8545   1
  -5  -2 -12-10.5159 13.3975   1
  -5  -2 -13 5.98745 28.7231   1
  -5  -1  14 9.10304 19.0704   1
   5  -1 -13 24.2301 11.1552   1
   5  -1 -12 154.232 12.7771   1
  -5  -1  11 19.7949 6.22928   1
   5  -1 -10 255.543 9.58389   1
   5  -1  -9 13.2545 5.22263   1
   5  -1  -8 325.771 8.39098   1
  -5  -1   7 89.8799 3.56141   1
   5  -1  -6 59.5953 3.76130   1
  -5  -1   5 25.0286 2.76261   1
   5  -1  -4 269.744 4.80111   1
   5  -1  -3 297.355 4.45469   1
   5  -1  -2 2630.59 11.1611   1
  -5  -1   1 721.339 6.93213   1
  -5   1  -1 1036.98 24.0731  -2
   5  -1  -1 1036.98 24.0731   1
  -5  -1   0 6148.34 22.3765   1
  -5   1   0 12742.3 82.5233  -2
   5  -1   0 12742.3 82.5233   1
   5  -1   1 326.205 5.33530   1
   5   1  -1 1116.36 19.1291  -2
  -5  -1  -1 1116.36 19.1291   1
   5  -1   2 3536.51 15.3020   1
  -5  -1  -3 282.147 4.70573   1
  -5  -1  -4 688.960 11.2296   1
   5  -1   5 2.70628 4.33500   1
  -5  -1  -6 65.0018 5.50598   1
  -5  -1  -7 114.832 8.46585   1
  -5  -1  -8 194.978 12.7664   1
  -5  -1  -9 18.1431 8.21269   1
   5  -1  10 198.706 16.7335   1
   5  -1  11 75.6083 13.9203   1
  -5  -1 -12 84.9724 16.4595   1
  -5  -1 -13 11.6374 28.6626   1
  -5   0  14 6.29550 18.6374   1
   5   0 -13 0.21527 10.2355   1
   5   0 -12 1.21330 7.99362   1
   5   0 -11 18.1418 6.18016   1
   5   0 -10 63.7688 6.67083   1
   5   0  -9 4.01232 4.38349   1
   5   0  -8 553.014 9.88137   1
   5   0  -7 11.1284 2.47403   1
   5   0  -6 1596.70 9.99813   1
   5   0  -5 130.863 3.52152   1
  -5   0   4 5042.58 19.3449   1
  -5   0   3 945.936 9.75303   1
   5   0  -2 1018.06 8.39952   1
   5   0  -1 6.30198 2.34506   1
   5   0   0 5.72679 2.79693   1
  -5   0   0 13.7464 5.48483  -2
   5   0   0 13.7464 5.48483   1
   5   0   1 24.7078 2.38922   1
   5   0   2 748.226 6.26306   1
  -5   0  -3 1208.69 8.87030   1
  -5   0  -4 2533.00 11.7986   1
   5   0   5 495.833 9.61102   1
  -5   0  -6 1196.93 13.1141   1
   5   0   7 102.796 9.62555   1
   5   0   8 85.7998 8.75848   1
   5   0   9 11.9876 8.53257   1
  -5   0 -10 16.7478 15.5935   1
   5   0  11 11.8750 11.1853   1
  -5   0 -12 10.5903 13.0530   1
  -5   0 -13-8.53268 24.9838   1
   5   1 -13 0.91000 8.84823   1
   5   1 -12 150.328 12.4494   1
   5   1 -11 27.9177 7.40608   1
  -5   1  10 207.595 7.29725   1
   5   1  -9 27.2652 3.91954   1
   5   1  -8 245.979 4.76901   1
   5   1  -7 73.2037 3.92786   1
   5   1  -6 73.6517 4.29384   1
   5   1  -5 28.9132 3.46847   1
  -5   1   4 272.904 5.93020   1
  -5   1   3 288.714 5.67854   1
  -5   1   2 2627.19 13.3445   1
   5   1  -1 759.073 7.35534   1
   5   1   0 6355.20 21.3912   1
  -5  -1   0 12522.6 57.9578  -2
   5   1   0 12522.6 57.9578   1
  -5   1  -1 312.895 5.18159   1
  -5  -1   1 1041.11 18.2918  -2
   5   1   1 1041.11 18.2918   1
  -5   1  -2 3508.47 13.0726   1
  -5   1  -3 270.324 4.31374   1
   5   1   4 675.901 6.82085   1
  -5   1  -5-1.05194 2.22088   1
  -5   1  -6 64.7097 3.81662   1
  -5   1  -7 87.0206 2.96479   1
  -5   1  -8 135.672 4.64177   1
  -5   1  -9 15.6906 3.06906   1
   5   1  10 202.175 22.4552   1
   5   1  11 77.2015 19.1679   1
  -5   1 -12 91.2790 20.1999   1
  -5   1 -13 18.7506 24.2073   1
  -5   2  13 17.1891 12.5389   1
   5   2 -12 11.2425 10.5914   1
   5   2 -11 31.9435 10.7506   1
   5   2 -10 15.7834 6.61752   1
  -5   2   9-1.71048 3.21913   1
   5   2  -8 190.956 5.60465   1
  -5   2   7 40.9426 4.88499   1
  -5   2   6 717.241 9.30919   1
  -5   2   5 40.0531 3.73593   1
  -5   2   4 1444.32 10.1221   1
  -5   2   3 64.0885 3.04001   1
  -5   2   2 1091.42 11.0688   1
   5   2  -1 553.095 9.04575   1
  -5  -2  -1 1275.20 20.7297  -2
   5   2  -1 1275.20 20.7297   1
  -5   2   0 81.2549 5.94958   1
  -5  -2   0 141.343 6.71478  -2
   5   2   0 141.343 6.71478   1
  -5   2  -1 719.436 7.63629   1
  -5  -2   1 1241.64 21.0534  -2
   5   2   1 1241.64 21.0534   1
  -5   2  -2 1035.85 8.36115   1
  -5  -2   2 2052.79 32.9296  -2
   5   2   2 2052.79 32.9296   1
  -5   2  -3 247.744 4.02212   1
  -5   2  -4 563.440 5.39493   1
  -5   2  -5 88.9677 4.52473   1
  -5   2  -6 757.779 9.09094   1
  -5   2  -7 63.5130 3.85168   1
   5   2   8 181.341 5.45878   1
  -5   2  -9 22.2766 4.92416   1
  -5   2 -10 3.75339 6.33976   1
   5   2  11 25.5371 14.2796   1
  -5   2 -12 30.0335 23.5022   1
  -5   2 -13 14.7962 24.5608   1
   5   3 -14 25.9779 24.6134   1
  -5   3  13 11.3265 16.6785   1
  -5   3  12 103.595 20.5287   1
   5   3 -11 16.9431 10.6618   1
  -5   3  10 207.347 9.87515   1
  -5   3   9 65.4895 5.78968   1
  -5   3   8 335.287 8.88717   1
  -5   3   7 131.422 6.14253   1
   5   3  -6 79.8799 3.79423   1
  -5   3   5 322.868 5.67890   1
  -5   3   4 60.1624 3.96461   1
  -5   3   3 535.584 7.26470   1
  -5   3   2 1609.72 14.2726   1
  -5  -3  -2 3254.32 23.8520  -2
   5   3  -2 3254.32 23.8520   1
  -5   3   1 1942.57 18.8246   1
  -5  -3  -1 4703.48 28.9128  -2
   5   3  -1 4703.48 28.9128   1
   5   3   0 3275.27 26.1978   1
  -5  -3   0 6630.74 29.1502  -2
   5   3   0 6630.74 29.1502   1
   5   3   1 2589.44 18.5538   1
  -5  -3   1 4576.47 27.5091  -2
   5   3   1 4576.47 27.5091   1
  -5   3  -2 1571.81 11.3379   1
  -5  -3   2 3563.85 47.8666  -2
   5   3   2 3563.85 47.8666   1
  -5   3  -3 184.630 4.61868   1
   5   3   4 124.090 4.15852   1
   5   3   5 242.242 4.00104   1
   5   3   6 157.399 6.17331   1
  -5   3  -7 306.529 9.07765   1
  -5   3  -8 111.785 5.36371   1
   5   3   9 72.5856 4.91883   1
  -5   3 -10 131.518 10.5439   1
  -5   3 -11 22.2218 13.6994   1
  -5   3 -12 63.7619 19.0750   1
  -5   4  12 20.9816 15.8925   1
   5   4 -11 57.6334 9.68485   1
  -5   4  10 6.18650 8.31634   1
  -5   4   9 83.5863 7.54922   1
  -5   4   8 211.968 8.79886   1
  -5   4   7 15.4167 4.70955   1
  -5   4   6 765.813 10.7909   1
  -5   4   5 24.6089 4.02131   1
   5   4  -4 575.424 9.03625   1
   5   4  -3 164.369 6.35223   1
  -5  -4  -3 428.418 16.4068  -2
   5   4  -3 428.418 16.4068   1
   5   4  -2 400.007 9.03804   1
  -5  -4  -2 1153.63 15.2872  -2
   5   4  -2 1153.63 15.2872   1
   5   4  -1 629.801 15.3651   1
  -5  -4  -1 1129.70 13.7511  -2
   5   4  -1 1129.70 13.7511   1
  -5   4   0 98.4604 6.60968   1
  -5  -4   0 200.465 8.25456  -2
   5   4   0 200.465 8.25456   1
   5   4   1 421.332 9.09413   1
  -5  -4   1 1118.84 13.5874  -2
   5   4   1 1118.84 13.5874   1
   5   4   2 650.653 9.58478   1
  -5  -4   2 1086.60 15.1077  -2
   5   4   2 1086.60 15.1077   1
   5   4   3 260.623 5.86709   1
   5   4   4 492.211 8.06349   1
   5   4   5 1.69333 4.40533   1
  -5   4  -6 524.664 13.3719   1
   5   4   7 29.6763 6.34360   1
   5   4   8 245.858 10.4135   1
   5   4   9 74.6475 10.7984   1
  -5   4 -10 49.7217 10.0256   1
  -5   4 -11 28.7990 16.7229   1
  -5   5  12 36.5370 17.5584   1
  -5   5  11 16.6452 10.2299   1
  -5   5  10 73.6494 11.9810   1
  -5   5   9 50.0157 7.65321   1
  -5   5   8 116.838 8.33957   1
  -5   5   7 150.423 8.10278   1
  -5   5   6 5.99823 4.89717   1
  -5   5   5 334.637 10.1716   1
  -5   5   4 117.735 6.45145   1
   5   5  -3 134.001 7.63958   1
  -5  -5  -3 400.762 19.0553  -2
   5   5  -3 400.762 19.0553   1
   5   5  -2 549.806 16.0502   1
  -5  -5  -2 1206.30 19.2338  -2
   5   5  -2 1206.30 19.2338   1
   5   5  -1 131.638 19.6379   1
  -5  -5  -1 227.004 9.87356  -2
   5   5  -1 227.004 9.87356   1
   5   5   0 282.302 9.41499   1
  -5  -5   0 693.601 13.3891  -2
   5   5   0 693.601 13.3891   1
   5   5   1 69.5714 6.57028   1
  -5  -5   1 262.874 9.97036  -2
   5   5   1 262.874 9.97036   1
   5   5   2 562.182 11.5084   1
  -5  -5   2 1157.11 16.3576  -2
   5   5   2 1157.11 16.3576   1
   5   5   3 229.486 8.67686   1
  -5  -5   3 381.854 12.6253  -2
   5   5   3 381.854 12.6253   1
   5   5   4 397.785 9.15074   1
  -5   5  -5 267.474 8.31460   1
  -5   5  -6 15.0789 7.21189   1
   5   5   7 276.022 12.7367   1
  -5   5  -8 57.7946 13.5080   1
   5   5   9 55.1254 12.7053   1
   5   5  10 70.1097 15.7864   1
  -5   6  10 36.2391 16.9583   1
  -5   6   9 73.8314 9.00079   1
  -5   6   8 31.0494 7.19004   1
  -5   6   7 54.2841 7.74747   1
   5   6  -6 108.251 8.52500   1
  -5   6   5 171.676 9.48787   1
   5   6  -4 173.720 11.0349   1
   5  -6   4 264.182 23.9514  -2
  -5   6   4 264.182 23.9514   1
  -5   6   3 206.502 19.1702   1
  -5  -6  -3 473.510 21.4927  -2
   5   6  -3 473.510 21.4927   1
  -5  -6  -2 51.2839 11.1521  -2
   5   6  -2 51.2839 11.1521   1
   5  -6   1 669.551 18.9682  -2
  -5   6   1 669.551 18.9682   1
  -5  -6   0 142.681 12.4569  -2
   5   6   0 142.681 12.4569   1
   5   6   1 232.105 23.5601   1
   5  -6  -1 660.418 16.3034  -2
  -5   6  -1 660.418 16.3034   1
   5   6   2 4.45765 8.89875   1
  -5  -6   2 31.6566 11.1646  -2
   5   6   2 31.6566 11.1646   1
   5   6   3 228.267 24.9914   1
  -5  -6   3 485.267 17.8710  -2
   5   6   3 485.267 17.8710   1
  -5   6  -4 65.8989 11.1621   1
  -5   6  -5 80.5728 9.53434   1
   5   6   6 101.270 10.4617   1
   5   6   7 47.4617 8.12303   1
   5   6   8 27.3008 10.1487   1
  -5   6  -9 26.2390 13.7667   1
  -5   7   9 76.4568 13.0672   1
  -5   7   8 46.3965 9.19047   1
  -5   7   7 134.009 13.5739   1
  -5   7   6 30.2363 7.79777   1
   5   7  -5 357.237 13.2656   1
  -5   7   4 64.0807 11.1969   1
  -5  -7  -4 127.365 18.5187  -2
   5   7  -4 127.365 18.5187   1
   5   7  -3 244.719 15.3530   1
  -5  -7  -3 528.999 39.1364  -2
   5   7  -3 528.999 39.1364   1
  -5  -7  -2 142.605 13.3098  -2
   5   7  -2 142.605 13.3098   1
  -5  -7  -1 134.516 13.8006  -2
   5   7  -1 134.516 13.8006   1
  -5  -7   0 203.308 14.9703  -2
   5   7   0 203.308 14.9703   1
  -5  -7   1 148.982 14.2015  -2
   5   7   1 148.982 14.2015   1
  -5  -7   2 121.489 14.4025  -2
   5   7   2 121.489 14.4025   1
   5   7   3 264.476 27.5203   1
   5  -7  -3 493.345 24.2363  -2
  -5   7  -3 493.345 24.2363   1
   5   7   4 38.0745 18.2894   1
   5  -7  -4 133.404 27.7768  -2
  -5   7  -4 133.404 27.7768   1
  -5   7  -5 136.034 12.2123   1
  -5   7  -6 34.0838 9.56866   1
   5   7   7 171.086 11.5178   1
   5   7   8 42.4069 10.2159   1
   5   7   9 60.7601 20.0389   1
   5   8  -8 17.7440 14.7708   1
   5   8  -7 19.4983 14.4472   1
  -5   8   6 15.5277 10.2668   1
  -5   8   5 9.10238 9.99392   1
   5  -8   5 9.55768 20.7170  -2
  -5   8   5 9.55768 20.7170   1
  -5   8   4 34.7849 16.7864   1
  -5  -8  -4 95.4833 15.9487  -2
   5   8  -4 95.4833 15.9487   1
  -5  -8  -3 270.291 17.1581  -2
   5   8  -3 270.291 17.1581   1
  -5  -8  -2 133.695 14.7992  -2
   5   8  -2 133.695 14.7992   1
  -5  -8  -1 695.916 23.3216  -2
   5   8  -1 695.916 23.3216   1
  -5  -8   0 214.356 17.0479  -2
   5   8   0 214.356 17.0479   1
  -5  -8   1 681.485 19.7198  -2
   5   8   1 681.485 19.7198   1
   5  -8  -2 95.8003 14.0612  -2
  -5   8  -2 95.8003 14.0612   1
  -5  -8   3 244.371 17.0481  -2
   5   8   3 244.371 17.0481   1
   5   8   4 46.9473 18.5417   1
   5  -8  -4 106.133 17.5915  -2
  -5   8  -4 106.133 17.5915   1
   5   8   5 5.75828 11.4631   1
   5  -8  -5-3.35707 15.7204  -2
  -5   8  -5-3.35707 15.7204   1
   5   8   6 15.5541 10.7405   1
   5   8   7 15.9582 18.7144   1
  -5   9   1 26.0549 19.3007   1
   5  -9   0 50.7965 25.3913  -2
  -5   9   0 50.7965 25.3913   1
   5  -9  -1 30.6924 25.4756  -2
  -5   9  -1 30.6924 25.4756   1
   5  -9  -2 4.64392 27.1324  -2
  -5   9  -2 4.64392 27.1324   1
   6   9   0 137.657 34.2849  -2
  -6  -9   1 137.657 34.2849   1
  -6  -9   0 125.399 26.2055   1
  -6  -9  -1 33.0645 22.5781   1
  -6  -9  -2 90.0622 24.9604   1
   6   8   4 101.262 34.1857  -2
  -6  -8   5 101.262 34.1857   1
  -6  -8   4 121.471 27.2189   1
   6   8   3 173.497 36.7716  -2
  -6  -8   4 173.497 36.7716   1
   6   8   2 95.3977 22.8214  -2
  -6  -8   3 95.3977 22.8214   1
   6   8   1 145.486 31.1807  -2
  -6  -8   2 145.486 31.1807   1
   6   8   0 75.5847 18.7904  -2
  -6  -8   1 75.5847 18.7904   1
  -6  -8   0 35.3464 20.9821   1
   6   8  -1 82.1118 19.5601  -2
  -6  -8   0 82.1118 19.5601   1
  -6  -8  -1 52.2863 21.2997   1
   6   8  -2 127.297 18.2453  -2
  -6  -8  -1 127.297 18.2453   1
  -6  -8  -2 50.6989 20.5168   1
   6   8  -3 60.7055 16.9043  -2
  -6  -8  -2 60.7055 16.9043   1
  -6  -8  -3 40.0394 20.1481   1
   6   8  -4 152.870 25.8569  -2
  -6  -8  -3 152.870 25.8569   1
  -6  -8  -4 76.4724 16.4828   1
  -6   8   5 106.064 38.9374  -2
   6  -8   4 106.064 38.9374   1
  -6  -8  -5 30.3307 23.3021   1
  -6   8   6 128.803 39.2364  -2
   6  -8   5 128.803 39.2364   1
  -6  -8  -6 73.1236 24.9147   1
  -6  -7   8 43.0909 24.3656   1
  -6  -7   7 48.3816 23.8526   1
  -6  -7   6 14.5100 21.8484   1
   6   7   4 98.9938 21.9275  -2
  -6  -7   5 98.9938 21.9275   1
   6   7   3 133.755 21.9139  -2
  -6  -7   4 133.755 21.9139   1
   6   7   2 400.308 27.2003  -2
  -6  -7   3 400.308 27.2003   1
   6   7   1 353.215 24.4224  -2
  -6  -7   2 353.215 24.4224   1
   6   7   0 353.696 23.7403  -2
  -6  -7   1 353.696 23.7403   1
  -6  -7   0 173.880 24.7555   1
   6   7  -1 364.773 24.1202  -2
  -6  -7   0 364.773 24.1202   1
  -6  -7  -1 178.728 24.5207   1
   6   7  -2 420.686 21.5882  -2
  -6  -7  -1 420.686 21.5882   1
   6  -7   2 163.767 13.3420   1
   6   7  -3 489.545 22.7054  -2
  -6  -7  -2 489.545 22.7054   1
   6  -7   3 84.8859 12.5228   1
   6   7  -4 122.214 16.8923  -2
  -6  -7  -3 122.214 16.8923   1
  -6  -7  -4 45.3090 10.2370   1
  -6   7   5 157.296 21.0143  -2
   6  -7   4 157.296 21.0143   1
  -6  -7  -5 42.5478 10.8329   1
  -6   7   6 106.515 19.9805  -2
   6  -7   5 106.515 19.9805   1
  -6  -7  -6 0.60294 13.2582   1
  -6   7   7 50.3335 31.5663  -2
   6  -7   6 50.3335 31.5663   1
  -6  -7  -7 12.0504 13.8762   1
   6  -7   8-10.5523 19.5640   1
  -6  -6  10 22.9707 22.3348   1
  -6  -6   9 20.3572 16.0267   1
  -6  -6   8 43.8587 16.2616   1
  -6  -6   7 40.9790 12.4765   1
  -6  -6   6 215.152 29.3572   1
   6   6   5 267.795 32.1469  -2
  -6  -6   6 267.795 32.1469   1
  -6  -6   5 97.7417 16.8223   1
   6   6   4 227.440 30.3187  -2
  -6  -6   5 227.440 30.3187   1
   6   6   3 267.099 18.6959  -2
  -6  -6   4 267.099 18.6959   1
  -6  -6   3 189.708 24.9742   1
   6   6   2 527.614 38.8100  -2
  -6  -6   3 527.614 38.8100   1
   6  -6  -2 96.0599 8.53093   1
  -6  -6   1 58.1892 8.13472   1
   6  -6   0 77.1494 7.58497   1
   6   6  -1 249.358 29.8428  -2
  -6  -6   0 249.358 29.8428   1
   6  -6   1 30.7284 8.14694   1
   6   6  -2 189.714 16.6083  -2
  -6  -6  -1 189.714 16.6083   1
  -6  -6  -2 232.090 12.7092   1
   6   6  -3 572.337 27.0783  -2
  -6  -6  -2 572.337 27.0783   1
  -6  -6  -3 103.884 11.1284   1
  -6   6   4 338.078 23.4512  -2
   6  -6   3 338.078 23.4512   1
  -6  -6  -4 119.586 11.8302   1
   6   6  -5 243.235 22.0337  -2
  -6  -6  -4 243.235 22.0337   1
  -6  -6  -5 98.0496 9.27960   1
  -6   6   6 342.584 38.5511  -2
   6  -6   5 342.584 38.5511   1
  -6  -6  -6 154.586 15.5274   1
  -6   6   7 215.105 36.1625  -2
   6  -6   6 215.105 36.1625   1
  -6  -6  -7 37.0649 13.5613   1
   6  -6   8 51.8125 23.4416   1
  -6  -5  10 66.8282 15.9964   1
  -6  -5   9 35.3053 11.6607   1
  -6  -5   8 42.6836 11.8304   1
  -6  -5   7 190.490 15.4434   1
  -6  -5   6 80.1057 8.81855   1
  -6  -5   5 330.379 14.8283   1
   6   5   4 454.289 34.0622  -2
  -6  -5   5 454.289 34.0622   1
  -6  -5   4 41.3802 7.99538   1
   6   5   3 176.462 25.3730  -2
  -6  -5   4 176.462 25.3730   1
  -6  -5   3 65.5790 18.5850   1
   6   5   2 236.716 19.2480  -2
  -6  -5   3 236.716 19.2480   1
   6  -5  -2 76.5664 6.95956   1
   6   5   1 297.095 27.1598  -2
  -6  -5   2 297.095 27.1598   1
  -6  -5   1 131.181 13.1903   1
   6   5   0 299.092 32.7630  -2
  -6  -5   1 299.092 32.7630   1
   6  -5   0 66.8070 5.29772   1
   6   5  -1 223.019 20.2766  -2
  -6  -5   0 223.019 20.2766   1
  -6  -5  -1 97.9039 9.83410   1
   6   5  -2 234.718 20.4445  -2
  -6  -5  -1 234.718 20.4445   1
  -6  -5  -2 141.114 9.60711   1
  -6   5   3 245.917 32.5834  -2
   6  -5   2 245.917 32.5834   1
  -6  -5  -3 111.605 10.4433   1
  -6   5   4 193.546 31.1413  -2
   6  -5   3 193.546 31.1413   1
  -6  -5  -4 107.864 9.28999   1
  -6   5   5 445.076 37.5390  -2
   6  -5   4 445.076 37.5390   1
   6  -5   5 220.089 10.6200   1
  -6   5   6 378.171 36.3160  -2
   6  -5   5 378.171 36.3160   1
   6  -5   6 61.7468 8.07541   1
   6  -5   7 192.205 15.1275   1
   6  -5   8 12.1019 10.4323   1
   6  -5   9 31.3653 16.4249   1
  -6  -5 -10 21.0106 22.8041   1
  -6  -5 -11 12.0020 22.8278   1
  -6  -4  11 50.4013 22.3648   1
  -6  -4  10 27.0612 8.75878   1
  -6  -4   9 187.846 12.0038   1
  -6  -4   8 68.6839 9.26499   1
  -6  -4   7 119.333 8.07497   1
  -6  -4   6 352.902 11.3440   1
  -6  -4   5 160.915 9.50465   1
  -6  -4   4 434.453 10.9043   1
   6   4   3 862.793 38.2604  -2
  -6  -4   4 862.793 38.2604   1
  -6  -4   3 282.998 9.72138   1
   6   4   2 738.786 34.6515  -2
  -6  -4   3 738.786 34.6515   1
  -6  -4   2 374.202 17.6622   1
   6   4   1 1392.51 27.1844  -2
  -6  -4   2 1392.51 27.1844   1
   6  -4  -1 641.097 11.7083   1
   6   4   0 1399.16 28.0374  -2
  -6  -4   1 1399.16 28.0374   1
  -6  -4   0 134.162 6.51053   1
   6   4  -1 1244.36 40.0925  -2
  -6  -4   0 1244.36 40.0925   1
  -6  -4  -1 793.223 16.9661   1
   6   4  -2 1381.10 32.0125  -2
  -6  -4  -1 1381.10 32.0125   1
  -6  -4  -2 365.086 11.5399   1
   6   4  -3 703.020 41.1511  -2
  -6  -4  -2 703.020 41.1511   1
  -6  -4  -3 446.211 14.3320   1
  -6   4   4 1074.53 45.5388  -2
   6  -4   3 1074.53 45.5388   1
  -6  -4  -4 181.126 10.8703   1
  -6   4   5 346.685 32.2193  -2
   6  -4   4 346.685 32.2193   1
  -6  -4  -5 46.4280 7.07137   1
  -6  -4  -6 291.649 13.5390   1
   6  -4   7 102.329 11.8615   1
   6  -4   8 98.7505 11.5363   1
   6  -4   9 84.5714 18.7012   1
   6  -4  10 35.8481 16.6697   1
  -6  -4 -11 89.1501 25.5707   1
  -6  -3  12 17.7281 18.6794   1
  -6  -3  11 4.39726 7.77793   1
   6  -3 -10 30.3347 8.67611   1
   6  -3  -9 44.6257 8.57274   1
   6  -3  -8 101.313 7.64958   1
  -6  -3   7 180.290 7.32419   1
  -6  -3   6 185.701 7.03911   1
  -6  -3   5 434.207 9.14049   1
  -6  -3   4 381.023 8.19956   1
  -6  -3   3 435.909 9.49486   1
   6   3   2 721.467 31.4085  -2
  -6  -3   3 721.467 31.4085   1
  -6  -3   2 548.872 18.4473   1
   6   3   1 1181.33 21.1235  -2
  -6  -3   2 1181.33 21.1235   1
   6  -3  -1 693.896 11.2361   1
   6   3   0 1006.85 19.0609  -2
  -6  -3   1 1006.85 19.0609   1
   6  -3   0 124.178 6.25613   1
   6   3  -1 941.734 25.0437  -2
  -6  -3   0 941.734 25.0437   1
   6  -3   1 443.382 11.2625   1
   6   3  -2 1122.60 26.6154  -2
  -6  -3  -1 1122.60 26.6154   1
  -6  -3  -2 263.267 8.14936   1
  -6   3   3 875.815 28.8188  -2
   6  -3   2 875.815 28.8188   1
   6  -3   3 482.097 10.3113   1
   6  -3   4 142.781 6.47458   1
   6  -3   5 303.109 8.32414   1
  -6  -3  -6 82.5649 8.65951   1
   6  -3   7 403.777 15.6615   1
  -6  -3  -8 61.6464 9.19290   1
  -6  -3  -9 112.352 18.8426   1
   6  -3  10 29.5393 15.8789   1
  -6  -3 -11-3.39186 19.1816   1
  -6  -2  13 50.7539 21.8750   1
   6  -2 -12 23.0602 9.93880   1
   6  -2 -11 107.572 10.2637   1
  -6  -2  10 99.7996 9.75853   1
  -6  -2   9 214.783 10.0033   1
   6  -2  -8 70.2794 4.28222   1
  -6  -2   7 98.6125 4.95388   1
   6  -2  -6 44.6817 3.47743   1
   6  -2  -5 1.67069 3.10643   1
  -6  -2   4 210.578 6.23235   1
  -6  -2   3 540.231 7.93941   1
   6   2   2 1177.17 34.2421  -2
  -6  -2   3 1177.17 34.2421   1
   6  -2  -2 628.705 10.5868   1
   6   2   1 2645.63 25.8759  -2
  -6  -2   2 2645.63 25.8759   1
  -6  -2   1 2419.41 18.4682   1
   6   2   0 3527.58 24.8049  -2
  -6  -2   1 3527.58 24.8049   1
   6  -2   0 923.075 10.9173   1
   6   2  -1 3519.86 30.9435  -2
  -6  -2   0 3519.86 30.9435   1
  -6  -2  -1 1903.50 17.0288   1
   6   2  -2 2714.26 27.8488  -2
  -6  -2  -1 2714.26 27.8488   1
  -6  -2  -2 597.679 8.74042   1
  -6   2   3 1268.75 23.6029  -2
   6  -2   2 1268.75 23.6029   1
  -6  -2  -3 783.772 10.1271   1
   6  -2   4 64.3601 4.89850   1
   6  -2   5 16.0956 5.15271   1
  -6  -2  -6 34.0332 6.12734   1
  -6  -2  -7 71.0432 8.01550   1
   6  -2   8 11.9956 14.2221   1
   6  -2   9 325.639 23.6792   1
   6  -2  10 28.5930 13.5417   1
  -6  -2 -11 118.017 19.1214   1
  -6  -2 -12-10.1400 15.0057   1
  -6  -1  13 19.7755 19.1024   1
  -6  -1  12 1.59805 10.4973   1
   6  -1 -11 3.04012 6.71629   1
   6  -1 -10 12.7068 5.66888   1
   6  -1  -9 59.4093 6.05573   1
   6  -1  -8 2.77183 2.82582   1
  -6  -1   7 169.414 5.17854   1
   6  -1  -6 298.514 5.76075   1
  -6  -1   5 1519.48 10.8914   1
  -6  -1   4 210.685 4.58293   1
  -6  -1   3 1777.97 10.6271   1
  -6   1  -2 2408.13 22.6262  -2
   6  -1  -3 2408.13 22.6262   1
   6  -1  -2 467.745 9.20792   1
  -6   1  -1 671.000 8.58062  -2
   6  -1  -2 671.000 8.58062   1
   6  -1  -1 281.825 6.72044   1
   6   1   0 996.990 12.9771  -2
  -6  -1   1 996.990 12.9771   1
   6  -1   0 703.923 11.3933   1
   6   1  -1 998.431 12.7391  -2
  -6  -1   0 998.431 12.7391   1
   6  -1   1 189.385 5.21191   1
   6   1  -2 677.989 17.0929  -2
  -6  -1  -1 677.989 17.0929   1
  -6  -1  -2 442.024 6.74763   1
  -6  -1  -3 782.874 8.16340   1
   6  -1   4 148.022 4.27772   1
  -6  -1  -5 1118.28 13.8514   1
  -6  -1  -6 72.3260 6.36697   1
  -6  -1  -7 339.872 8.54493   1
  -6  -1  -8-6.18823 12.5102   1
  -6  -1  -9 69.4613 19.5013   1
  -6  -1 -10-5.63034 16.0858   1
  -6  -1 -11 9.12324 14.3644   1
  -6  -1 -12 5.70979 14.2374   1
  -6   0  13 39.9283 19.2597   1
   6   0 -12-3.10588 9.94804   1
   6   0 -11 162.523 9.65452   1
   6   0 -10 193.582 8.82101   1
   6   0  -9 169.524 9.02986   1
   6   0  -8 290.796 6.33862   1
   6   0  -7 116.218 3.93837   1
   6   0  -6 25.9561 2.52309   1
  -6   0   5-0.20923 2.86507   1
   6   0  -4 214.914 6.04426   1
   6   0  -3 1094.65 10.3148   1
  -6   0  -2 2480.34 38.0726  -2
   6   0  -3 2480.34 38.0726   1
   6   0  -2 1251.63 10.8805   1
  -6   0  -1 5218.30 31.7180  -2
   6   0  -2 5218.30 31.7180   1
   6   0  -1 3314.48 20.3145   1
  -6   0   0 4568.94 25.1501  -2
   6   0  -1 4568.94 25.1501   1
   6   0   0 1124.39 11.9265   1
  -6   0   1 4588.28 21.7757  -2
   6   0   0 4588.28 21.7757   1
   6   0   1 3898.32 20.2072   1
  -6   0   2 5422.50 22.6314  -2
   6   0   1 5422.50 22.6314   1
   6   0   2 1485.59 9.86826   1
   6   0   3 2239.74 12.8461   1
  -6   0  -4 109.880 3.63826   1
  -6   0  -5 106.782 6.39220   1
  -6   0  -6 46.8214 6.01195   1
  -6   0  -7 5.25485 4.71991   1
   6   0   8 148.289 16.2117   1
   6   0   9 100.088 20.3104   1
   6   0  10 27.1459 25.2753   1
  -6   0 -11 137.682 18.6101   1
  -6   0 -12 13.9689 14.2278   1
  -6   1  13 22.1042 17.6044   1
   6   1 -12 5.28430 8.78438   1
  -6   1  11 3.71962 7.96443   1
  -6   1  10 8.12189 7.38619   1
  -6   1   9 41.0883 4.94403   1
  -6   1   8 1.60072 5.55571   1
   6   1  -7 160.185 6.89739   1
   6   1  -6 329.059 7.69853   1
  -6   1   5 1530.99 13.7996   1
  -6   1   4 261.619 6.74682   1
   6   1  -3 1835.20 15.8378   1
  -6  -1  -2 2327.68 40.2136  -2
   6   1  -3 2327.68 40.2136   1
   6   1  -2 472.792 9.43830   1
  -6  -1  -1 684.462 11.7603  -2
   6   1  -2 684.462 11.7603   1
   6   1  -1 249.201 6.77756   1
  -6  -1   0 972.732 10.6849  -2
   6   1  -1 972.732 10.6849   1
   6   1   0 722.449 10.3424   1
   6  -1  -1 1024.64 10.8699  -2
  -6   1   0 1024.64 10.8699   1
   6   1   1 206.762 5.37667   1
   6  -1  -2 695.508 10.8523  -2
  -6   1  -1 695.508 10.8523   1
   6   1   2 461.601 8.48400   1
   6  -1  -3 2450.98 21.0927  -2
  -6   1  -2 2450.98 21.0927   1
   6   1   3 895.473 8.15294   1
  -6   1  -4 171.379 4.95592   1
   6   1   5 1064.35 9.81869   1
  -6   1  -6 63.6140 3.80070   1
  -6   1  -7 277.850 4.84044   1
   6   1   8 13.3070 14.7178   1
   6   1   9 68.5953 14.7254   1
   6   1  10 12.7415 13.0607   1
   6   1  11 10.6133 13.8900   1
  -6   1 -12 14.7782 23.6325   1
  -6   2  13 61.0108 20.2694   1
  -6   2  12 18.5687 16.7453   1
  -6   2  11 114.608 11.2330   1
   6   2 -10 76.6999 8.11330   1
  -6   2   9 201.589 7.84797   1
  -6   2   8 70.3505 5.64924   1
  -6   2   7 97.3991 6.11527   1
  -6   2   6 41.6141 4.27778   1
  -6   2   5 2.28667 3.25675   1
  -6   2   4 225.482 5.78699   1
  -6   2   3 564.823 8.23133   1
   6   2  -2 639.741 12.2028   1
  -6  -2  -1 2727.67 43.1346  -2
   6   2  -2 2727.67 43.1346   1
   6   2  -1 2388.88 18.5662   1
   6  -2   0 3512.44 27.6573  -2
  -6   2   1 3512.44 27.6573   1
   6   2   0 917.710 12.0825   1
   6  -2  -1 3517.07 20.7153  -2
  -6   2   0 3517.07 20.7153   1
  -6   2  -1 2082.05 14.5570   1
   6  -2  -2 2889.78 31.4750  -2
  -6   2  -1 2889.78 31.4750   1
   6   2   2 634.405 9.19068   1
   6  -2  -3 1289.02 16.8906  -2
  -6   2  -2 1289.02 16.8906   1
  -6   2  -3 802.655 11.0992   1
   6  -2  -4 1110.68 23.6365  -2
  -6   2  -3 1110.68 23.6365   1
  -6   2  -4 52.3850 2.50176   1
   6  -2  -5 77.2658 10.0163  -2
  -6   2  -4 77.2658 10.0163   1
  -6   2  -5 6.57530 2.90638   1
  -6   2  -6 32.5788 4.05032   1
  -6   2  -7 72.0857 4.43062   1
  -6   2  -8 26.5489 4.23914   1
  -6   2  -9 273.980 10.8972   1
  -6   2 -10 12.4025 13.7515   1
  -6   2 -11 126.157 21.0444   1
  -6   2 -12 19.6563 24.4738   1
  -6   3  12 39.3608 16.6848   1
   6   3 -11 3.53957 10.4357   1
  -6   3  10 40.7221 9.18964   1
  -6   3   9 44.9850 6.10484   1
  -6   3   8 125.447 7.34153   1
  -6   3   7 246.372 11.1639   1
  -6   3   6 212.509 8.89871   1
  -6   3   5 446.320 8.25047   1
  -6   3   4 396.258 8.05204   1
  -6   3   3 508.684 13.1548   1
  -6  -3  -2 777.919 19.5612  -2
   6   3  -3 777.919 19.5612   1
   6   3  -2 536.194 11.7896   1
  -6  -3  -1 1113.66 18.5893  -2
   6   3  -2 1113.66 18.5893   1
  -6   3   1 768.709 12.5751   1
   6  -3   0 1003.06 14.9455  -2
  -6   3   1 1003.06 14.9455   1
   6   3   0 156.342 7.43522   1
   6  -3  -1 1008.49 12.9400  -2
  -6   3   0 1008.49 12.9400   1
   6   3   1 486.541 11.6695   1
   6  -3  -2 1179.65 13.4921  -2
  -6   3  -1 1179.65 13.4921   1
   6   3   2 284.487 7.57916   1
   6  -3  -3 748.914 12.6769  -2
  -6   3  -2 748.914 12.6769   1
  -6   3  -3 476.385 7.03450   1
   6  -3  -4 977.402 25.8313  -2
  -6   3  -3 977.402 25.8313   1
  -6   3  -4 140.709 4.06831   1
   6  -3  -5 670.436 22.2254  -2
  -6   3  -4 670.436 22.2254   1
  -6   3  -5 378.998 7.95768   1
   6  -3  -6 676.866 22.2862  -2
  -6   3  -5 676.866 22.2862   1
  -6   3  -6 83.1212 5.06958   1
  -6   3  -7 377.259 8.29336   1
  -6   3  -8 46.1874 5.26118   1
  -6   3  -9 107.747 10.1233   1
   6   3  10 39.0626 14.4531   1
  -6   3 -11 16.5715 16.4731   1
  -6   4  12 32.1703 18.0706   1
  -6   4  11 54.1451 17.7300   1
  -6   4  10 26.7364 9.19993   1
  -6   4   9 199.933 9.87073   1
  -6   4   8 76.6851 7.17044   1
   6   4  -7 147.837 8.49581   1
  -6   4   6 410.337 14.7832   1
  -6   4   5 169.119 7.31503   1
  -6   4   4 469.536 10.9672   1
   6  -4   3 1038.28 23.3544  -2
  -6   4   4 1038.28 23.3544   1
   6   4  -3 289.968 11.9404   1
   6  -4   2 741.781 17.2121  -2
  -6   4   3 741.781 17.2121   1
   6   4  -2 348.612 11.2129   1
   6  -4   1 1429.94 17.6485  -2
  -6   4   2 1429.94 17.6485   1
   6   4  -1 1111.95 21.2722   1
   6  -4   0 1412.81 15.1291  -2
  -6   4   1 1412.81 15.1291   1
   6   4   0 199.658 9.58506   1
   6  -4  -1 1409.92 16.6324  -2
  -6   4   0 1409.92 16.6324   1
   6   4   1 932.032 15.3157   1
   6  -4  -2 1405.62 15.5304  -2
  -6   4  -1 1405.62 15.5304   1
   6   4   2 384.308 10.1777   1
  -6  -4   3 734.924 13.1355  -2
   6   4   2 734.924 13.1355   1
   6   4   3 433.744 8.62027   1
  -6  -4   4 947.694 19.4673  -2
   6   4   3 947.694 19.4673   1
   6   4   4 194.044 6.97484   1
   6  -4  -5 425.196 21.7997  -2
  -6   4  -4 425.196 21.7997   1
  -6   4  -5 54.6629 8.30034   1
  -6   4  -6 300.583 11.4690   1
  -6   4  -7 83.7327 8.82977   1
  -6   4  -8 91.5483 7.83766   1
  -6   4  -9 88.8541 12.6378   1
  -6   4 -10 26.7905 16.6447   1
  -6   4 -11 38.8091 24.1893   1
  -6   5  11 27.9793 16.6916   1
  -6   5  10 74.7635 12.4020   1
  -6   5   9 65.2129 8.06902   1
  -6   5   8 69.2876 7.64551   1
  -6   5   7 224.868 9.61736   1
  -6   5   6 67.3602 6.77710   1
   6   5  -5 356.177 18.3310   1
   6  -5   4 518.713 19.8366  -2
  -6   5   5 518.713 19.8366   1
  -6   5   4 61.4145 9.80325   1
  -6  -5  -3 213.997 16.2687  -2
   6   5  -4 213.997 16.2687   1
   6  -5   2 240.870 11.1577  -2
  -6   5   3 240.870 11.1577   1
  -6  -5  -1 254.001 12.0068  -2
   6   5  -2 254.001 12.0068   1
   6   5  -1 113.754 10.7028   1
   6  -5   0 259.021 10.4138  -2
  -6   5   1 259.021 10.4138   1
   6   5   0 112.625 9.51537   1
   6  -5  -1 294.128 10.7952  -2
  -6   5   0 294.128 10.7952   1
   6   5   1 160.340 11.9466   1
  -6  -5   2 295.909 10.1305  -2
   6   5   1 295.909 10.1305   1
   6   5   2 180.728 11.2409   1
  -6  -5   3 278.796 10.7026  -2
   6   5   2 278.796 10.7026   1
   6   5   3 138.157 11.1404   1
  -6  -5   4 200.322 10.6223  -2
   6   5   3 200.322 10.6223   1
   6   5   4 120.555 9.13706   1
   6  -5  -5 564.503 26.7173  -2
  -6   5  -4 564.503 26.7173   1
  -6   5  -5 256.798 12.3120   1
  -6   5  -6 63.5402 10.7734   1
   6   5   7 193.589 17.2588   1
   6   5   8 13.3243 10.1977   1
   6   5   9 32.9039 12.9417   1
  -6   5 -10 23.5565 25.3213   1
  -6   6  10 12.2188 15.3130   1
  -6   6   9 53.7467 12.0155   1
  -6   6   8 65.1138 9.05227   1
  -6   6   7 60.0187 8.36294   1
   6   6  -6 240.805 11.2065   1
   6  -6   5 367.121 28.6963  -2
  -6   6   6 367.121 28.6963   1
   6   6  -5 118.433 9.01904   1
   6  -6   3 347.559 16.5645  -2
  -6   6   4 347.559 16.5645   1
   6  -6   2 616.640 16.3334  -2
  -6   6   3 616.640 16.3334   1
  -6  -6  -1 234.883 14.3518  -2
   6   6  -2 234.883 14.3518   1
  -6  -6   0 242.132 14.5311  -2
   6   6  -1 242.132 14.5311   1
  -6  -6   1 276.437 14.8831  -2
   6   6   0 276.437 14.8831   1
   6   6   1 50.5368 9.60227   1
  -6  -6   2 236.886 14.5441  -2
   6   6   1 236.886 14.5441   1
   6   6   2 298.992 19.6873   1
  -6  -6   3 571.266 19.0266  -2
   6   6   2 571.266 19.0266   1
   6   6   3 151.399 16.7127   1
   6  -6  -4 345.818 32.6333  -2
  -6   6  -3 345.818 32.6333   1
   6   6   4 145.031 16.9814   1
   6  -6  -5 251.001 31.4642  -2
  -6   6  -4 251.001 31.4642   1
   6   6   5 104.578 10.9683   1
  -6   6  -6 201.816 16.0583   1
   6   6   7 28.2368 10.4523   1
   6   6   8 88.2823 11.2135   1
  -6   6  -9 39.0814 27.5709   1
  -6   7   8 50.9788 11.1143   1
  -6   7   7 32.4306 10.4136   1
   6  -7   6 49.7979 20.9331  -2
  -6   7   7 49.7979 20.9331   1
   6   7  -6 20.9235 9.95756   1
   6   7  -5 87.9456 16.0885   1
   6  -7   4 142.111 14.6339  -2
  -6   7   5 142.111 14.6339   1
   6  -7   3 122.855 11.8194  -2
  -6   7   4 122.855 11.8194   1
   6  -7   2 479.306 16.1662  -2
  -6   7   3 479.306 16.1662   1
  -6  -7  -1 467.206 19.2658  -2
   6   7  -2 467.206 19.2658   1
  -6  -7   0 457.028 19.0687  -2
   6   7  -1 457.028 19.0687   1
  -6  -7   1 407.342 18.8034  -2
   6   7   0 407.342 18.8034   1
   6  -7  -2 436.076 19.4537  -2
  -6   7  -1 436.076 19.4537   1
   6   7   2 261.052 28.4935   1
   6  -7  -3 461.179 24.6840  -2
  -6   7  -2 461.179 24.6840   1
  -6   7  -3 83.3385 24.2043   1
   6  -7  -4 128.775 19.8873  -2
  -6   7  -3 128.775 19.8873   1
  -6   7  -4 59.3214 14.7609   1
   6  -7  -5 163.803 30.1547  -2
  -6   7  -4 163.803 30.1547   1
   6   7   5 71.8232 13.1922   1
   6  -7  -6 76.2094 23.4040  -2
  -6   7  -5 76.2094 23.4040   1
  -6   7  -6-0.60013 8.72378   1
   6   7   7 19.1338 11.7571   1
  -6   7  -8 29.8370 23.9109   1
   6   8  -7 46.1612 16.4994   1
  -6  -8  -5 175.749 24.3894  -2
   6   8  -6 175.749 24.3894   1
   6   8  -5 81.6781 17.6451   1
   6  -8   4 200.318 28.0627  -2
  -6   8   5 200.318 28.0627   1
   6  -8   3 194.594 15.1266  -2
  -6   8   4 194.594 15.1266   1
   6  -8   2 82.1090 13.1072  -2
  -6   8   3 82.1090 13.1072   1
  -6  -8  -1 160.925 15.3893  -2
   6   8  -2 160.925 15.3893   1
  -6  -8   0 88.5271 15.1473  -2
   6   8  -1 88.5271 15.1473   1
  -6  -8   1 112.400 15.5836  -2
   6   8   0 112.400 15.5836   1
   6  -8  -2 168.692 19.9516  -2
  -6   8  -1 168.692 19.9516   1
   6  -8  -3 103.943 18.8606  -2
  -6   8  -2 103.943 18.8606   1
   6  -8  -4 176.595 33.1525  -2
  -6   8  -3 176.595 33.1525   1
  -6  -8   5 129.132 29.7012  -2
   6   8   4 129.132 29.7012   1
   6   8   5 35.3234 21.0376   1
   6  -9  -1 144.814 32.1796  -2
  -6   9   0 144.814 32.1796   1
  -6   9  -1 37.3802 23.0600   1
   7   9  -1 15.8995 31.2029  -2
  -7  -9   0 15.8995 31.2029   1
   7   9  -2 2.82940 29.5800  -2
  -7  -9  -1 2.82940 29.5800   1
   7   8   3 59.1088 31.9189  -2
  -7  -8   4 59.1088 31.9189   1
   7   8   2 238.195 36.0610  -2
  -7  -8   3 238.195 36.0610   1
   7   8   1 281.599 37.5417  -2
  -7  -8   2 281.599 37.5417   1
   7   8   0 370.548 29.0115  -2
  -7  -8   1 370.548 29.0115   1
   7   8  -1 460.594 30.1798  -2
  -7  -8   0 460.594 30.1798   1
   7   8  -2 251.386 25.3627  -2
  -7  -8  -1 251.386 25.3627   1
   7   8  -3 237.224 24.8511  -2
  -7  -8  -2 237.224 24.8511   1
   7   8  -4 150.622 26.1424  -2
  -7  -8  -3 150.622 26.1424   1
   7   8  -5 59.0907 23.8569  -2
  -7  -8  -4 59.0907 23.8569   1
   7   8  -6 68.8965 31.7824  -2
  -7  -8  -5 68.8965 31.7824   1
  -7  -8  -6 14.4628 22.4711   1
   7   7   5 187.540 24.7226  -2
  -7  -7   6 187.540 24.7226   1
   7   7   4 182.006 23.8542  -2
  -7  -7   5 182.006 23.8542   1
   7   7   3 225.550 25.2461  -2
  -7  -7   4 225.550 25.2461   1
   7   7   2 96.7363 21.2285  -2
  -7  -7   3 96.7363 21.2285   1
   7   7   1 223.544 33.4060  -2
  -7  -7   2 223.544 33.4060   1
   7   7   0 255.667 19.0557  -2
  -7  -7   1 255.667 19.0557   1
   7   7  -1 224.915 18.1883  -2
  -7  -7   0 224.915 18.1883   1
   7   7  -2 306.367 19.6406  -2
  -7  -7  -1 306.367 19.6406   1
   7   7  -3 101.076 15.4781  -2
  -7  -7  -2 101.076 15.4781   1
   7   7  -4 226.517 16.0925  -2
  -7  -7  -3 226.517 16.0925   1
  -7  -7  -4 139.419 20.8692   1
   7   7  -5 179.633 24.5985  -2
  -7  -7  -4 179.633 24.5985   1
   7   7  -6 147.138 23.4885  -2
  -7  -7  -5 147.138 23.4885   1
   7   7  -7 73.9535 28.7457  -2
  -7  -7  -6 73.9535 28.7457   1
  -7  -6   9 18.8612 21.8206   1
   7   6   7 179.789 31.8839  -2
  -7  -6   8 179.789 31.8839   1
   7   6   6 113.208 30.0925  -2
  -7  -6   7 113.208 30.0925   1
   7   6   5 181.574 18.0140  -2
  -7  -6   6 181.574 18.0140   1
   7   6   4 238.618 18.9172  -2
  -7  -6   5 238.618 18.9172   1
   7   6   3 236.087 18.4687  -2
  -7  -6   4 236.087 18.4687   1
   7   6   2 289.551 19.0519  -2
  -7  -6   3 289.551 19.0519   1
   7   6   1 127.790 18.1129  -2
  -7  -6   2 127.790 18.1129   1
   7   6   0 192.209 19.8562  -2
  -7  -6   1 192.209 19.8562   1
   7   6  -1 217.545 20.0990  -2
  -7  -6   0 217.545 20.0990   1
   7  -6   1 17.2240 8.83459   1
   7   6  -2 120.607 15.5391  -2
  -7  -6  -1 120.607 15.5391   1
   7  -6   2 118.099 15.7366   1
   7   6  -3 317.882 16.0884  -2
  -7  -6  -2 317.882 16.0884   1
   7  -6   3 97.8266 17.2959   1
   7   6  -4 254.069 14.8712  -2
  -7  -6  -3 254.069 14.8712   1
   7  -6   4 58.6435 12.1122   1
   7   6  -5 234.450 18.4800  -2
  -7  -6  -4 234.450 18.4800   1
   7  -6   5 134.620 22.7176   1
   7   6  -6 184.020 16.0049  -2
  -7  -6  -5 184.020 16.0049   1
   7  -6   6 18.5947 18.8637   1
   7   6  -7 80.5392 20.0533  -2
  -7  -6  -6 80.5392 20.0533   1
  -7  -6  -7 58.1157 14.2341   1
   7   6  -8 92.9576 35.1653  -2
  -7  -6  -7 92.9576 35.1653   1
  -7  -6  -8 9.15279 16.0068   1
  -7  -6  -9 13.9327 26.3031   1
  -7  -5  10 2.59646 19.1513   1
  -7  -5   9 48.2013 22.1642   1
   7   5   8 37.2044 27.2907  -2
  -7  -5   9 37.2044 27.2907   1
  -7  -5   8 96.0318 23.0600   1
   7   5   7 99.8805 19.7916  -2
  -7  -5   8 99.8805 19.7916   1
   7   5   6 190.722 21.1197  -2
  -7  -5   7 190.722 21.1197   1
   7   5   5 304.849 23.4976  -2
  -7  -5   6 304.849 23.4976   1
   7   5   4 302.303 18.5524  -2
  -7  -5   5 302.303 18.5524   1
   7   5   3 692.235 23.5412  -2
  -7  -5   4 692.235 23.5412   1
   7   5   2 422.025 19.6266  -2
  -7  -5   3 422.025 19.6266   1
   7   5   1 835.970 24.7329  -2
  -7  -5   2 835.970 24.7329   1
   7   5   0 525.972 20.5815  -2
  -7  -5   1 525.972 20.5815   1
   7  -5   0 52.7706 5.94221   1
   7   5  -1 544.898 17.5603  -2
  -7  -5   0 544.898 17.5603   1
   7  -5   1 424.118 14.9485   1
   7   5  -2 963.896 21.2232  -2
  -7  -5  -1 963.896 21.2232   1
   7  -5   2 30.6757 14.2145   1
   7   5  -3 419.464 18.1856  -2
  -7  -5  -2 419.464 18.1856   1
   7  -5   3 269.036 25.3984   1
   7   5  -4 699.911 23.7177  -2
  -7  -5  -3 699.911 23.7177   1
   7  -5   4 196.702 14.4449   1
   7   5  -5 305.224 22.7056  -2
  -7  -5  -4 305.224 22.7056   1
   7  -5   5 15.4269 9.73829   1
   7   5  -6 266.735 19.0317  -2
  -7  -5  -5 266.735 19.0317   1
   7  -5   6 143.294 13.9313   1
   7  -5   7 49.9322 11.5563   1
   7  -5   8 16.4521 16.3924   1
   7  -5   9 44.7091 17.7404   1
  -7  -5 -10 30.0300 24.6710   1
  -7  -5 -11 94.4512 27.6915   1
  -7  -4  11 5.63145 18.9564   1
  -7  -4  10 42.2841 14.4718   1
   7   4   9 95.4855 28.2161  -2
  -7  -4  10 95.4855 28.2161   1
  -7  -4   9 113.685 16.5843   1
   7   4   8 116.627 16.9558  -2
  -7  -4   9 116.627 16.9558   1
  -7  -4   8 51.7235 20.1868   1
   7   4   7 281.801 22.7119  -2
  -7  -4   8 281.801 22.7119   1
   7  -4  -7 401.821 17.0923   1
   7   4   6 412.276 24.8198  -2
  -7  -4   7 412.276 24.8198   1
   7   4   5 597.309 14.6483  -2
  -7  -4   6 597.309 14.6483   1
   7   4   4 647.485 15.9662  -2
  -7  -4   5 647.485 15.9662   1
   7   4   3 365.765 11.2785  -2
  -7  -4   4 365.765 11.2785   1
   7   4   2 778.697 14.5605  -2
  -7  -4   3 778.697 14.5605   1
   7   4   1 352.343 12.0144  -2
  -7  -4   2 352.343 12.0144   1
   7  -4  -1 106.338 7.88580   1
   7   4   0 270.085 15.1731  -2
  -7  -4   1 270.085 15.1731   1
   7  -4   0 33.9086 7.11852   1
   7   4  -1 228.691 12.3396  -2
  -7  -4   0 228.691 12.3396   1
   7  -4   1 161.955 12.2523   1
   7   4  -2 340.060 13.4580  -2
  -7  -4  -1 340.060 13.4580   1
   7  -4   2 120.513 13.5546   1
   7   4  -3 710.376 16.8543  -2
  -7  -4  -2 710.376 16.8543   1
  -7  -4  -3 233.516 14.0946   1
   7   4  -4 322.029 19.1625  -2
  -7  -4  -3 322.029 19.1625   1
  -7  -4  -4 63.1958 11.1287   1
   7   4  -5 625.782 23.9144  -2
  -7  -4  -4 625.782 23.9144   1
  -7  -4  -5 437.077 16.0519   1
   7   4  -6 554.885 24.9695  -2
  -7  -4  -5 554.885 24.9695   1
  -7  -4  -6 27.3720 12.4492   1
   7   4  -7 491.557 43.1678  -2
  -7  -4  -6 491.557 43.1678   1
  -7  -4  -7 217.550 14.6780   1
   7  -4   8 38.2743 16.8113   1
   7  -4   9 47.5203 17.9030   1
  -7  -4 -10 38.8196 23.8755   1
  -7  -4 -11-2.00105 21.6299   1
  -7  -3  11 94.0890 16.2809   1
   7   3  10 101.471 28.6736  -2
  -7  -3  11 101.471 28.6736   1
   7  -3 -10 14.6297 9.59044   1
   7   3   9 54.1553 24.6830  -2
  -7  -3  10 54.1553 24.6830   1
  -7  -3   9 137.891 12.4377   1
   7   3   8 171.656 28.5333  -2
  -7  -3   9 171.656 28.5333   1
  -7  -3   8 50.6227 13.1153   1
   7   3   7 87.4336 23.8783  -2
  -7  -3   8 87.4336 23.8783   1
  -7  -3   7 128.706 9.42609   1
   7   3   6 187.972 18.7090  -2
  -7  -3   7 187.972 18.7090   1
   7  -3  -6 183.501 12.3009   1
   7   3   5 154.203 10.4176  -2
  -7  -3   6 154.203 10.4176   1
   7   3   4 107.065 7.55817  -2
  -7  -3   5 107.065 7.55817   1
   7   3   3 432.078 10.1204  -2
  -7  -3   4 432.078 10.1204   1
   7   3   2 485.022 10.5032  -2
  -7  -3   3 485.022 10.5032   1
   7  -3  -2 138.612 7.31674   1
   7   3   1 1450.98 18.6565  -2
  -7  -3   2 1450.98 18.6565   1
   7  -3  -1 883.207 17.9402   1
   7   3   0 1183.55 17.0012  -2
  -7  -3   1 1183.55 17.0012   1
   7  -3   0 55.3087 9.51182   1
   7   3  -1 1125.10 14.9099  -2
  -7  -3   0 1125.10 14.9099   1
   7  -3   1 1078.02 25.7335   1
   7   3  -2 1468.66 20.7074  -2
  -7  -3  -1 1468.66 20.7074   1
   7  -3   2 86.3955 12.4444   1
   7   3  -3 460.048 12.8138  -2
  -7  -3  -2 460.048 12.8138   1
   7  -3   3 235.044 10.9698   1
   7   3  -4 399.769 18.2154  -2
  -7  -3  -3 399.769 18.2154   1
   7  -3   4 60.7786 7.57055   1
   7   3  -5 113.542 18.2539  -2
  -7  -3  -4 113.542 18.2539   1
  -7  -3  -5 5.62170 4.28161   1
   7   3  -6 215.501 30.9115  -2
  -7  -3  -5 215.501 30.9115   1
  -7  -3  -6 81.0036 12.3268   1
   7   3  -7 278.620 33.1409  -2
  -7  -3  -6 278.620 33.1409   1
  -7  -3  -7 65.5757 10.2085   1
   7  -3   8 74.4270 18.1601   1
   7  -3   9 88.0814 18.5665   1
  -7  -3 -10 4.28348 16.4340   1
  -7  -3 -11 81.6866 25.0173   1
  -7  -2  12 11.2338 18.2502   1
   7  -2 -11 9.03662 8.10162   1
   7  -2 -10 34.7081 9.91252   1
   7   2   9 154.906 27.4855  -2
  -7  -2  10 154.906 27.4855   1
   7  -2  -9 64.6773 10.1604   1
   7   2   8 116.981 25.0415  -2
  -7  -2   9 116.981 25.0415   1
  -7  -2   8 11.8177 4.75635   1
   7   2   7 282.707 28.8737  -2
  -7  -2   8 282.707 28.8737   1
  -7  -2   7 219.409 9.33194   1
  -7   2  -6 373.453 12.4102  -2
   7  -2  -7 373.453 12.4102   1
  -7  -2   6 167.951 10.7834   1
  -7   2  -5 626.539 14.6796  -2
   7  -2  -6 626.539 14.6796   1
  -7   2  -4 433.139 9.76883  -2
   7  -2  -5 433.139 9.76883   1
   7  -2  -4 56.0738 9.33515   1
  -7   2  -3 483.776 9.60789  -2
   7  -2  -4 483.776 9.60789   1
   7  -2  -3 618.574 10.5963   1
  -7   2  -2 1000.96 12.5266  -2
   7  -2  -3 1000.96 12.5266   1
   7  -2  -2 184.654 11.9446   1
   7   2   1 519.871 9.09049  -2
  -7  -2   2 519.871 9.09049   1
  -7   2   0 670.175 8.82355  -2
   7  -2  -1 670.175 8.82355   1
   7   2  -1 657.249 9.77509  -2
  -7  -2   0 657.249 9.77509   1
   7  -2   1 300.994 16.0981   1
   7   2  -2 504.600 9.80365  -2
  -7  -2  -1 504.600 9.80365   1
   7  -2   2 180.296 9.63306   1
   7   2  -3 929.937 12.6512  -2
  -7  -2  -2 929.937 12.6512   1
  -7  -2  -3 344.257 11.3300   1
   7   2  -4 451.215 12.3344  -2
  -7  -2  -3 451.215 12.3344   1
   7  -2   4 4.09919 5.18377   1
   7   2  -5 483.782 22.2129  -2
  -7  -2  -4 483.782 22.2129   1
  -7  -2  -5 451.750 16.0576   1
   7   2  -6 672.765 39.5834  -2
  -7  -2  -5 672.765 39.5834   1
   7  -2   6 189.240 10.8420   1
  -7  -2  -7 283.408 12.7487   1
   7   2  -8 346.896 43.6837  -2
  -7  -2  -7 346.896 43.6837   1
  -7  -2  -8 72.9416 8.29596   1
   7  -2   9 133.255 19.6412   1
   7  -2  10 26.3270 16.1920   1
  -7  -2 -11 10.3845 15.6797   1
  -7  -2 -12-17.3286 21.0562   1
  -7  -1  12-3.27624 17.7198   1
   7  -1 -11 155.778 12.7525   1
   7  -1 -10 11.2910 7.97512   1
   7   1   9 160.895 26.7340  -2
  -7  -1  10 160.895 26.7340   1
  -7  -1   9 319.287 15.4978   1
   7   1   8 218.775 14.7212  -2
  -7  -1   9 218.775 14.7212   1
  -7  -1   8 10.9245 4.42303   1
   7   1   7 4.55042 8.08598  -2
  -7  -1   8 4.55042 8.08598   1
  -7  -1   7 105.413 8.59185   1
  -7   1  -6 128.282 10.2077  -2
   7  -1  -7 128.282 10.2077   1
  -7   1  -5 276.451 8.46046  -2
   7  -1  -6 276.451 8.46046   1
  -7   1  -4 30.3713 4.66172  -2
   7  -1  -5 30.3713 4.66172   1
  -7   1  -3 757.396 7.77786  -2
   7  -1  -4 757.396 7.77786   1
   7  -1  -3 1182.89 17.9255   1
  -7   1  -2 1397.09 10.2784  -2
   7  -1  -3 1397.09 10.2784   1
   7  -1  -2 70.5554 11.5629   1
  -7   1  -1 1990.02 12.4242  -2
   7  -1  -2 1990.02 12.4242   1
   7  -1  -1 1670.72 35.9645   1
  -7   1   0 1739.07 14.2541  -2
   7  -1  -1 1739.07 14.2541   1
   7  -1   0 65.3043 11.7444   1
   7   1  -1 1660.49 13.6671  -2
  -7  -1   0 1660.49 13.6671   1
  -7   1   2 2074.67 14.1412  -2
   7  -1   1 2074.67 14.1412   1
   7  -1   2 102.732 14.1979   1
   7   1  -3 1431.07 12.4192  -2
  -7  -1  -2 1431.07 12.4192   1
   7  -1   3 710.938 10.8652   1
   7   1  -4 831.266 17.1191  -2
  -7  -1  -3 831.266 17.1191   1
  -7  -1  -4 2.79606 3.20739   1
   7   1  -5 31.6524 8.17866  -2
  -7  -1  -4 31.6524 8.17866   1
  -7  -1  -5 295.216 11.3715   1
   7   1  -6 349.643 37.9954  -2
  -7  -1  -5 349.643 37.9954   1
  -7  -1  -6 46.8876 7.91582   1
   7   1  -7 173.499 34.8546  -2
  -7  -1  -6 173.499 34.8546   1
   7  -1   7 23.5472 6.48848   1
   7  -1   8-10.8631 12.3328   1
  -7  -1  -9 196.308 18.0887   1
  -7  -1 -10 9.56408 19.2927   1
  -7  -1 -11 120.488 24.5589   1
  -7  -1 -12 21.4930 19.9906   1
  -7   0  12 32.8889 17.5437   1
   7   0 -11-8.23105 8.47151   1
   7   0 -10 2.08278 6.66616   1
  -7   0   9 10.3332 7.40782   1
  -7   0   8-5.06293 4.22304   1
  -7   0  -7 285.756 30.1976  -2
   7   0  -8 285.756 30.1976   1
  -7   0   7 348.712 9.57220   1
  -7   0  -6 357.420 15.0333  -2
   7   0  -7 357.420 15.0333   1
  -7   0   6-12.5350 4.22886   1
   7   0   5 886.467 13.3487  -2
  -7   0   6 886.467 13.3487   1
   7   0   4 1216.22 13.4777  -2
  -7   0   5 1216.22 13.4777   1
   7   0  -4 103.688 14.7223   1
  -7   0  -3 824.756 11.0664  -2
   7   0  -4 824.756 11.0664   1
   7   0  -3 804.723 17.6570   1
  -7   0  -2 879.342 9.47635  -2
   7   0  -3 879.342 9.47635   1
   7   0  -2 214.791 10.4691   1
  -7   0  -1 376.240 7.07479  -2
   7   0  -2 376.240 7.07479   1
   7   0  -1 337.109 19.7852   1
   7   0   0 394.377 6.99134  -2
  -7   0   1 394.377 6.99134   1
   7   0   0 69.3991 12.6721   1
  -7   0   1 380.542 6.32888  -2
   7   0   0 380.542 6.32888   1
   7   0   1 162.315 8.53750   1
  -7   0   2 384.709 7.11206  -2
   7   0   1 384.709 7.11206   1
   7   0   2 32.2311 6.26009   1
  -7   0   3 894.475 10.0138  -2
   7   0   2 894.475 10.0138   1
   7   0   3 685.440 27.5065   1
  -7   0   4 810.668 11.1487  -2
   7   0   3 810.668 11.1487   1
  -7   0  -4 43.7031 5.33997   1
   7   0  -5 1306.46 22.1202  -2
  -7   0  -4 1306.46 22.1202   1
  -7   0  -5 686.666 7.48118   1
  -7   0  -6 28.1451 6.87494   1
  -7   0  -7 268.392 10.6711   1
  -7   0  -8-9.03135 21.1596   1
  -7   0  -9 190.041 32.7991   1
  -7   0 -10 44.0437 27.4389   1
  -7   0 -11-4.80371 17.6845   1
  -7   0 -12-4.84225 18.4947   1
  -7   1  12 19.3139 17.3416   1
  -7   1  11 139.829 12.0428   1
  -7   1  10 12.8125 9.13771   1
  -7   1   9 352.807 15.9518   1
  -7   1   8-2.27160 4.71252   1
   7   1  -7 99.1321 11.1994   1
   7  -1   6 115.176 13.5139  -2
  -7   1   7 115.176 13.5139   1
   7  -1   5 296.186 10.0330  -2
  -7   1   6 296.186 10.0330   1
  -7  -1  -4 30.7343 6.13279  -2
   7   1  -5 30.7343 6.13279   1
   7   1  -4 41.5117 13.0670   1
  -7  -1  -3 776.753 11.0434  -2
   7   1  -4 776.753 11.0434   1
   7   1  -3 1313.13 24.8835   1
  -7  -1  -2 1453.26 12.3626  -2
   7   1  -3 1453.26 12.3626   1
   7   1  -2 64.2574 11.4016   1
  -7  -1  -1 2022.32 13.4574  -2
   7   1  -2 2022.32 13.4574   1
   7   1  -1 1642.39 28.0422   1
  -7  -1   0 1713.30 12.9899  -2
   7   1  -1 1713.30 12.9899   1
   7   1   0 90.4606 15.5974   1
  -7  -1   1 1699.04 11.9388  -2
   7   1   0 1699.04 11.9388   1
   7   1   1 1840.54 27.8597   1
  -7  -1   2 2094.33 12.8541  -2
   7   1   1 2094.33 12.8541   1
   7   1   2 82.8212 6.28780   1
  -7  -1   3 1410.90 11.6302  -2
   7   1   2 1410.90 11.6302   1
  -7   1  -3 654.361 11.5084   1
  -7  -1   4 780.024 11.6161  -2
   7   1   3 780.024 11.6161   1
  -7   1  -4 4.45398 9.58045   1
  -7  -1   5 24.5811 5.36978  -2
   7   1   4 24.5811 5.36978   1
   7   1   5 275.769 8.93009   1
   7  -1  -6 282.010 8.84748  -2
  -7   1  -5 282.010 8.84748   1
  -7   1  -6 38.4608 5.00591   1
   7  -1  -7 96.9856 7.17084  -2
  -7   1  -6 96.9856 7.17084   1
  -7   1  -7 9.09023 1.93528   1
  -7   1  -8-3.10084 4.12385   1
   7   1   9 177.805 18.5612   1
   7   1  10 7.91959 14.3468   1
  -7   1 -11 120.541 21.7901   1
  -7   2  12 17.0181 16.5896   1
  -7   2  11 10.0915 10.6923   1
  -7   2  10 36.8106 11.7878   1
  -7   2   9 48.1706 6.14561   1
  -7   2   8 27.0611 11.8545   1
   7  -2   7 341.864 18.6193  -2
  -7   2   8 341.864 18.6193   1
  -7   2   7 273.939 21.3446   1
  -7  -2  -6 456.397 17.6716  -2
   7   2  -7 456.397 17.6716   1
   7  -2   5 692.884 14.3806  -2
  -7   2   6 692.884 14.3806   1
   7  -2   4 448.210 10.2586  -2
  -7   2   5 448.210 10.2586   1
   7  -2   3 435.021 8.80993  -2
  -7   2   4 435.021 8.80993   1
   7  -2   2 955.704 11.8537  -2
  -7   2   3 955.704 11.8537   1
   7   2  -2 214.109 17.2205   1
  -7  -2  -1 508.978 9.04073  -2
   7   2  -2 508.978 9.04073   1
   7   2  -1 324.070 20.0593   1
   7  -2   0 654.957 9.29578  -2
  -7   2   1 654.957 9.29578   1
   7   2   0 383.782 21.5864   1
   7  -2  -1 676.323 8.08467  -2
  -7   2   0 676.323 8.08467   1
  -7  -2   2 529.866 7.12662  -2
   7   2   1 529.866 7.12662   1
  -7   2  -2 181.852 8.25421   1
   7  -2  -3 964.926 10.9271  -2
  -7   2  -2 964.926 10.9271   1
   7   2   3 384.647 7.42254   1
   7  -2  -4 496.578 10.1741  -2
  -7   2  -3 496.578 10.1741   1
   7   2   4 2.76764 3.78202   1
   7  -2  -5 439.951 9.91845  -2
  -7   2  -4 439.951 9.91845   1
   7   2   5 488.254 13.6945   1
   7  -2  -6 659.696 12.7718  -2
  -7   2  -5 659.696 12.7718   1
  -7   2  -6 203.556 8.75339   1
   7  -2  -7 422.165 10.5369  -2
  -7   2  -6 422.165 10.5369   1
  -7   2  -7 269.667 6.35754   1
  -7   2  -8 80.1057 5.76048   1
  -7   2  -9 133.207 22.2647   1
   7   2  10 23.7175 14.6922   1
  -7   2 -11 14.6955 17.2096   1
  -7   3  12 8.52153 16.2098   1
  -7   3  11 126.503 20.9833   1
  -7   3  10 11.2602 10.6946   1
  -7   3   9 149.991 8.76891   1
   7  -3   8 259.589 25.6429  -2
  -7   3   9 259.589 25.6429   1
  -7   3   8 70.8706 16.4759   1
   7  -3   7 152.655 15.8578  -2
  -7   3   8 152.655 15.8578   1
   7  -3   6 268.345 14.3677  -2
  -7   3   7 268.345 14.3677   1
   7  -3   5 219.271 12.0110  -2
  -7   3   6 219.271 12.0110   1
   7  -3   4 118.381 8.73632  -2
  -7   3   5 118.381 8.73632   1
   7  -3   3 401.201 12.4418  -2
  -7   3   4 401.201 12.4418   1
   7  -3   2 540.214 12.1062  -2
  -7   3   3 540.214 12.1062   1
   7   3  -2 219.574 19.5369   1
  -7  -3  -1 1474.71 14.7174  -2
   7   3  -2 1474.71 14.7174   1
   7   3  -1 994.213 22.9280   1
   7  -3   0 1219.05 14.0845  -2
  -7   3   1 1219.05 14.0845   1
   7   3   0 89.7476 10.8201   1
   7  -3  -1 1174.21 12.0749  -2
  -7   3   0 1174.21 12.0749   1
   7  -3  -2 1455.50 12.5106  -2
  -7   3  -1 1455.50 12.5106   1
   7  -3  -3 468.299 7.50015  -2
  -7   3  -2 468.299 7.50015   1
   7  -3  -4 438.657 7.85683  -2
  -7   3  -3 438.657 7.85683   1
  -7   3  -4 52.3220 15.1980   1
   7  -3  -5 108.616 7.46905  -2
  -7   3  -4 108.616 7.46905   1
  -7   3  -5-1.81069 12.5499   1
   7  -3  -6 179.707 8.60867  -2
  -7   3  -5 179.707 8.60867   1
  -7   3  -6 89.6824 10.3745   1
   7  -3  -7 216.931 9.65375  -2
  -7   3  -6 216.931 9.65375   1
  -7   3  -7 70.1864 7.93332   1
   7  -3  -8 115.443 8.76783  -2
  -7   3  -7 115.443 8.76783   1
  -7   3  -8 62.9034 7.68290   1
   7  -3  -9 185.674 19.2536  -2
  -7   3  -8 185.674 19.2536   1
   7   3   9 41.1562 18.9790   1
  -7   3 -10 8.76139 16.4464   1
  -7   3 -11 80.8475 29.0168   1
  -7   4  11-8.17109 15.9641   1
  -7   4  10 14.6806 16.5116   1
   7  -4   9 108.214 22.4467  -2
  -7   4  10 108.214 22.4467   1
   7   4  -9 121.600 20.9087   1
   7  -4   8 121.487 16.4912  -2
  -7   4   9 121.487 16.4912   1
   7   4  -8 59.9493 10.5465   1
   7  -4   7 321.540 16.7716  -2
  -7   4   8 321.540 16.7716   1
   7  -4   6 546.164 18.8862  -2
  -7   4   7 546.164 18.8862   1
   7  -4   5 663.288 19.3955  -2
  -7   4   6 663.288 19.3955   1
   7  -4   4 749.036 20.0924  -2
  -7   4   5 749.036 20.0924   1
   7  -4   3 403.418 16.7760  -2
  -7   4   4 403.418 16.7760   1
   7  -4   2 785.349 18.8786  -2
  -7   4   3 785.349 18.8786   1
   7  -4   1 337.479 11.8240  -2
  -7   4   2 337.479 11.8240   1
   7   4  -1 152.530 11.8844   1
   7  -4   0 272.187 9.74315  -2
  -7   4   1 272.187 9.74315   1
  -7   4   0 45.8696 14.4121   1
   7  -4  -1 265.004 8.32704  -2
  -7   4   0 265.004 8.32704   1
   7  -4  -2 383.211 8.11413  -2
  -7   4  -1 383.211 8.11413   1
   7  -4  -3 837.041 11.0935  -2
  -7   4  -2 837.041 11.0935   1
   7   4   3 268.785 15.8213   1
   7  -4  -4 384.257 10.0805  -2
  -7   4  -3 384.257 10.0805   1
   7  -4  -5 692.497 13.5873  -2
  -7   4  -4 692.497 13.5873   1
  -7   4  -5 593.643 31.3467   1
   7  -4  -6 579.200 13.5638  -2
  -7   4  -5 579.200 13.5638   1
  -7   4  -6 20.6120 16.6475   1
   7  -4  -7 481.716 11.8040  -2
  -7   4  -6 481.716 11.8040   1
  -7   4  -7 182.823 29.3784   1
   7  -4  -8 304.774 11.7325  -2
  -7   4  -7 304.774 11.7325   1
  -7   4  -8 19.0885 22.1407   1
   7  -4  -9 161.187 25.4536  -2
  -7   4  -8 161.187 25.4536   1
  -7   4  -9 38.7463 25.3531   1
  -7   4 -10 4.57046 16.4426   1
  -7   5  10 5.12578 16.2711   1
   7  -5   9 71.7576 21.8993  -2
  -7   5  10 71.7576 21.8993   1
   7  -5   8 107.759 16.2450  -2
  -7   5   9 107.759 16.2450   1
   7  -5   7 140.440 10.8066  -2
  -7   5   8 140.440 10.8066   1
   7   5  -7 53.6193 12.2672   1
   7  -5   6 213.094 15.4148  -2
  -7   5   7 213.094 15.4148   1
   7  -5   5 304.295 16.3417  -2
  -7   5   6 304.295 16.3417   1
   7  -5   4 342.542 16.2657  -2
  -7   5   5 342.542 16.2657   1
   7  -5   3 853.080 18.7751  -2
  -7   5   4 853.080 18.7751   1
   7  -5   2 477.953 14.9683  -2
  -7   5   3 477.953 14.9683   1
  -7  -5  -1 976.311 22.5097  -2
   7   5  -2 976.311 22.5097   1
  -7  -5   0 646.637 16.3921  -2
   7   5  -1 646.637 16.3921   1
   7  -5  -1 556.361 12.2236  -2
  -7   5   0 556.361 12.2236   1
   7  -5  -2 957.072 17.6394  -2
  -7   5  -1 957.072 17.6394   1
   7  -5  -3 464.101 13.6883  -2
  -7   5  -2 464.101 13.6883   1
  -7  -5   4 825.384 20.2172  -2
   7   5   3 825.384 20.2172   1
  -7  -5   5 324.930 15.0886  -2
   7   5   4 324.930 15.0886   1
   7  -5  -6 297.111 17.2150  -2
  -7   5  -5 297.111 17.2150   1
   7  -5  -7 211.574 15.9450  -2
  -7   5  -6 211.574 15.9450   1
  -7   5  -7 24.7767 13.3727   1
   7  -5  -8 139.296 11.9733  -2
  -7   5  -7 139.296 11.9733   1
   7  -5  -9 74.8329 21.8908  -2
  -7   5  -8 74.8329 21.8908   1
  -7   5  -9 57.3213 27.0232   1
   7  -6   8 75.6783 22.4805  -2
  -7   6   9 75.6783 22.4805   1
   7   6  -8 42.1138 12.4880   1
   7  -6   7 107.243 16.6448  -2
  -7   6   8 107.243 16.6448   1
   7  -6   6 97.5984 12.0906  -2
  -7   6   7 97.5984 12.0906   1
   7  -6   5 218.434 12.7042  -2
  -7   6   6 218.434 12.7042   1
   7  -6   4 288.910 14.1758  -2
  -7   6   5 288.910 14.1758   1
   7  -6   3 289.825 13.9339  -2
  -7   6   4 289.825 13.9339   1
  -7  -6  -2 354.808 21.5767  -2
   7   6  -3 354.808 21.5767   1
  -7  -6  -1 127.019 13.6780  -2
   7   6  -2 127.019 13.6780   1
  -7  -6   0 238.384 13.0462  -2
   7   6  -1 238.384 13.0462   1
  -7  -6   1 219.353 13.3630  -2
   7   6   0 219.353 13.3630   1
  -7  -6   2 135.277 12.1792  -2
   7   6   1 135.277 12.1792   1
  -7  -6   3 376.145 18.8011  -2
   7   6   2 376.145 18.8011   1
   7  -6  -4 216.742 18.2851  -2
  -7   6  -3 216.742 18.2851   1
  -7  -6   5 230.215 18.9018  -2
   7   6   4 230.215 18.9018   1
   7  -6  -6 152.391 17.5926  -2
  -7   6  -5 152.391 17.5926   1
  -7  -6   7 62.0205 15.9390  -2
   7   6   6 62.0205 15.9390   1
  -7  -6   8 35.9919 16.1741  -2
   7   6   7 35.9919 16.1741   1
   7  -6  -9 10.9601 34.0876  -2
  -7   6  -8 10.9601 34.0876   1
  -7  -7  -6 89.7448 19.9380  -2
   7   7  -7 89.7448 19.9380   1
   7  -7   5 151.586 14.0246  -2
  -7   7   6 151.586 14.0246   1
   7  -7   4 215.365 13.2281  -2
  -7   7   5 215.365 13.2281   1
  -7  -7  -3 280.500 14.4562  -2
   7   7  -4 280.500 14.4562   1
  -7  -7  -2 116.061 18.4310  -2
   7   7  -3 116.061 18.4310   1
  -7  -7  -1 371.491 24.1642  -2
   7   7  -2 371.491 24.1642   1
   7  -7   0 273.650 14.9809  -2
  -7   7   1 273.650 14.9809   1
  -7  -7   1 290.299 18.1338  -2
   7   7   0 290.299 18.1338   1
   7  -7  -2 352.195 24.0045  -2
  -7   7  -1 352.195 24.0045   1
  -7  -7   3 91.7133 15.1741  -2
   7   7   2 91.7133 15.1741   1
  -7  -7   4 253.809 18.7870  -2
   7   7   3 253.809 18.7870   1
  -7  -7   5 185.452 22.5145  -2
   7   7   4 185.452 22.5145   1
  -7  -7   6 132.393 21.3211  -2
   7   7   5 132.393 21.3211   1
   7  -7  -7 59.2400 34.6367  -2
  -7   7  -6 59.2400 34.6367   1
   7  -7  -8-0.02350 35.6173  -2
  -7   7  -7-0.02350 35.6173   1
  -7  -8  -6 51.1760 20.9912  -2
   7   8  -7 51.1760 20.9912   1
  -7  -8  -5 59.5094 21.2593  -2
   7   8  -6 59.5094 21.2593   1
  -7  -8  -4 65.8608 21.5114  -2
   7   8  -5 65.8608 21.5114   1
  -7  -8  -3 155.759 18.5627  -2
   7   8  -4 155.759 18.5627   1
  -7  -8  -2 259.880 21.8038  -2
   7   8  -3 259.880 21.8038   1
  -7  -8  -1 271.913 21.9398  -2
   7   8  -2 271.913 21.9398   1
   7  -8   0 567.592 41.3033  -2
  -7   8   1 567.592 41.3033   1
   7  -8  -1 445.773 28.1029  -2
  -7   8   0 445.773 28.1029   1
   7  -8  -2 257.063 24.7732  -2
  -7   8  -1 257.063 24.7732   1
   7  -8  -3 205.714 36.2938  -2
  -7   8  -2 205.714 36.2938   1
   7  -8  -4 105.896 32.0720  -2
  -7   8  -3 105.896 32.0720   1
   8   8   1 80.0809 32.0329  -2
  -8  -8   2 80.0809 32.0329   1
   8   8   0 118.962 32.5558  -2
  -8  -8   1 118.962 32.5558   1
   8   8  -1 105.815 30.7135  -2
  -8  -8   0 105.815 30.7135   1
   8   8  -2 74.0767 28.5937  -2
  -8  -8  -1 74.0767 28.5937   1
   8   8  -4 101.733 33.6482  -2
  -8  -8  -3 101.733 33.6482   1
   8   8  -5 53.3858 32.6512  -2
  -8  -8  -4 53.3858 32.6512   1
   8   8  -6 97.8064 33.0748  -2
  -8  -8  -5 97.8064 33.0748   1
   8   7   4 211.771 34.5910  -2
  -8  -7   5 211.771 34.5910   1
   8   7   3 193.672 25.8869  -2
  -8  -7   4 193.672 25.8869   1
   8   7   2 385.542 39.9909  -2
  -8  -7   3 385.542 39.9909   1
   8   7   1 410.487 40.6798  -2
  -8  -7   2 410.487 40.6798   1
   8   7   0 598.691 32.4741  -2
  -8  -7   1 598.691 32.4741   1
   8   7  -1 582.711 31.9866  -2
  -8  -7   0 582.711 31.9866   1
   8   7  -2 461.897 28.6126  -2
  -8  -7  -1 461.897 28.6126   1
   8   7  -3 359.737 25.6099  -2
  -8  -7  -2 359.737 25.6099   1
   8   7  -4 238.781 35.4501  -2
  -8  -7  -3 238.781 35.4501   1
   8   7  -5 88.9925 30.0301  -2
  -8  -7  -4 88.9925 30.0301   1
   8   7  -6 26.4961 27.8819  -2
  -8  -7  -5 26.4961 27.8819   1
   8   6   6 104.403 21.5092  -2
  -8  -6   7 104.403 21.5092   1
   8   6   5 123.095 22.0416  -2
  -8  -6   6 123.095 22.0416   1
   8   6   4 148.528 18.3262  -2
  -8  -6   5 148.528 18.3262   1
   8   6   3 177.622 18.3435  -2
  -8  -6   4 177.622 18.3435   1
   8   6   2 343.004 25.0098  -2
  -8  -6   3 343.004 25.0098   1
   8   6   1 201.563 21.8284  -2
  -8  -6   2 201.563 21.8284   1
   8   6   0 370.225 20.5288  -2
  -8  -6   1 370.225 20.5288   1
   8   6  -1 381.345 18.7332  -2
  -8  -6   0 381.345 18.7332   1
   8   6  -2 273.901 19.4319  -2
  -8  -6  -1 273.901 19.4319   1
   8   6  -3 343.372 19.9141  -2
  -8  -6  -2 343.372 19.9141   1
   8   6  -4 157.311 18.3966  -2
  -8  -6  -3 157.311 18.3966   1
   8   6  -5 168.679 16.3382  -2
  -8  -6  -4 168.679 16.3382   1
   8   6  -6 88.5978 16.9898  -2
  -8  -6  -5 88.5978 16.9898   1
   8   6  -7 41.1439 15.9455  -2
  -8  -6  -6 41.1439 15.9455   1
   8   6  -8 72.6743 23.3349  -2
  -8  -6  -7 72.6743 23.3349   1
   8  -6   8 25.6965 23.2483   1
   8   5   8 82.1043 29.6728  -2
  -8  -5   9 82.1043 29.6728   1
   8   5   7 174.584 30.3446  -2
  -8  -5   8 174.584 30.3446   1
   8   5   6 188.138 22.6586  -2
  -8  -5   7 188.138 22.6586   1
   8   5   5 250.314 19.3502  -2
  -8  -5   6 250.314 19.3502   1
   8   5   4 395.279 21.6873  -2
  -8  -5   5 395.279 21.6873   1
   8   5   3 295.877 19.3528  -2
  -8  -5   4 295.877 19.3528   1
   8   5   2 218.818 17.7284  -2
  -8  -5   3 218.818 17.7284   1
   8   5   1 285.014 18.6814  -2
  -8  -5   2 285.014 18.6814   1
   8   5   0 142.324 13.6069  -2
  -8  -5   1 142.324 13.6069   1
   8  -5   0 17.7171 5.39262   1
   8   5  -1 118.148 12.8518  -2
  -8  -5   0 118.148 12.8518   1
   8  -5   1 136.536 10.2693   1
   8   5  -2 262.340 15.0817  -2
  -8  -5  -1 262.340 15.0817   1
   8  -5   2 53.2552 10.2364   1
   8   5  -3 187.591 13.4289  -2
  -8  -5  -2 187.591 13.4289   1
   8   5  -4 297.463 13.3363  -2
  -8  -5  -3 297.463 13.3363   1
  -8   5   5 380.534 17.1772  -2
   8  -5   4 380.534 17.1772   1
  -8   5   6 201.048 18.4750  -2
   8  -5   5 201.048 18.4750   1
  -8   5   7 186.108 18.0370  -2
   8  -5   6 186.108 18.0370   1
  -8   5   8 89.6347 24.0065  -2
   8  -5   7 89.6347 24.0065   1
  -8   5   9 15.1657 22.6112  -2
   8  -5   8 15.1657 22.6112   1
   8   5 -10 103.335 35.8617  -2
  -8  -5  -9 103.335 35.8617   1
   8   4  10 117.235 30.3852  -2
  -8  -4  11 117.235 30.3852   1
   8   4   9 108.499 28.9431  -2
  -8  -4  10 108.499 28.9431   1
   8   4   8 73.7597 15.9710  -2
  -8  -4   9 73.7597 15.9710   1
   8   4   7 175.934 21.1833  -2
  -8  -4   8 175.934 21.1833   1
   8   4   6 152.441 15.1417  -2
  -8  -4   7 152.441 15.1417   1
   8   4   5 248.535 11.2783  -2
  -8  -4   6 248.535 11.2783   1
   8   4   4 214.562 11.6077  -2
  -8  -4   5 214.562 11.6077   1
   8   4   3 400.281 17.3356  -2
  -8  -4   4 400.281 17.3356   1
   8   4   2 614.470 19.7691  -2
  -8  -4   3 614.470 19.7691   1
   8   4   1 383.944 16.4725  -2
  -8  -4   2 383.944 16.4725   1
   8  -4  -1 281.584 9.41170   1
   8   4   0 747.625 20.5734  -2
  -8  -4   1 747.625 20.5734   1
   8  -4   0 303.992 13.0765   1
   8   4  -1 725.852 20.0216  -2
  -8  -4   0 725.852 20.0216   1
   8  -4   1 288.518 15.4258   1
   8   4  -2 448.316 16.2192  -2
  -8  -4  -1 448.316 16.2192   1
   8  -4   2 256.032 17.0267   1
   8   4  -3 573.209 17.2549  -2
  -8  -4  -2 573.209 17.2549   1
   8   4  -4 373.876 12.3594  -2
  -8  -4  -3 373.876 12.3594   1
   8   4  -5 173.344 10.7134  -2
  -8  -4  -4 173.344 10.7134   1
  -8  -4  -5 36.1577 9.47223   1
  -8   4   6 219.776 15.6189  -2
   8  -4   5 219.776 15.6189   1
   8   4  -7 152.589 16.0608  -2
  -8  -4  -6 152.589 16.0608   1
  -8   4   8 145.781 25.4657  -2
   8  -4   7 145.781 25.4657   1
  -8   4   9 98.0725 24.5715  -2
   8  -4   8 98.0725 24.5715   1
   8  -4   9-4.06232 26.3253   1
   8   4 -10 137.167 35.8154  -2
  -8  -4  -9 137.167 35.8154   1
   8   4 -11 43.3760 34.5438  -2
  -8  -4 -10 43.3760 34.5438   1
   8   4 -12 48.8295 34.3796  -2
  -8  -4 -11 48.8295 34.3796   1
   8   3  10 6.36547 25.8416  -2
  -8  -3  11 6.36547 25.8416   1
   8   3   9 57.6468 15.1206  -2
  -8  -3  10 57.6468 15.1206   1
   8   3   8 220.850 18.1911  -2
  -8  -3   9 220.850 18.1911   1
   8   3   7 231.670 18.1505  -2
  -8  -3   8 231.670 18.1505   1
   8   3   6 486.109 14.2228  -2
  -8  -3   7 486.109 14.2228   1
   8   3   5 481.278 13.3240  -2
  -8  -3   6 481.278 13.3240   1
   8   3   4 611.622 13.7690  -2
  -8  -3   5 611.622 13.7690   1
   8   3   3 618.715 13.3236  -2
  -8  -3   4 618.715 13.3236   1
   8   3   2 459.808 9.83927  -2
  -8  -3   3 459.808 9.83927   1
  -8   3  -1 486.920 11.6717  -2
   8  -3  -2 486.920 11.6717   1
  -8   3   0 542.766 11.4612  -2
   8  -3  -1 542.766 11.4612   1
  -8   3   1 520.240 11.4879  -2
   8  -3   0 520.240 11.4879   1
  -8   3   2 461.138 11.1322  -2
   8  -3   1 461.138 11.1322   1
  -8   3   3 456.526 12.3579  -2
   8  -3   2 456.526 12.3579   1
   8   3  -4 541.805 12.8652  -2
  -8  -3  -3 541.805 12.8652   1
  -8  -3  -4 355.745 15.5055   1
   8   3  -5 487.574 20.0855  -2
  -8  -3  -4 487.574 20.0855   1
  -8  -3  -5 53.0481 4.84087   1
   8   3  -6 435.302 17.7233  -2
  -8  -3  -5 435.302 17.7233   1
   8   3  -7 438.395 19.5396  -2
  -8  -3  -6 438.395 19.5396   1
   8   3  -8 225.026 16.2620  -2
  -8  -3  -7 225.026 16.2620   1
  -8   3   9 224.553 28.0791  -2
   8  -3   8 224.553 28.0791   1
  -8   3  10 82.4136 24.3586  -2
   8  -3   9 82.4136 24.3586   1
   8   3 -11 31.5711 30.0743  -2
  -8  -3 -10 31.5711 30.0743   1
   8   3 -12 46.5836 32.9722  -2
  -8  -3 -11 46.5836 32.9722   1
   8   2  10 152.700 21.0050  -2
  -8  -2  11 152.700 21.0050   1
  -8   2  -9 99.7304 12.7234  -2
   8  -2 -10 99.7304 12.7234   1
   8   2   8 119.971 15.1514  -2
  -8  -2   9 119.971 15.1514   1
  -8   2  -7 149.055 12.4564  -2
   8  -2  -8 149.055 12.4564   1
  -8   2  -6 30.3546 6.78780  -2
   8  -2  -7 30.3546 6.78780   1
  -8   2  -5 48.2500 7.08955  -2
   8  -2  -6 48.2500 7.08955   1
  -8   2  -4 180.019 7.43638  -2
   8  -2  -5 180.019 7.43638   1
  -8   2  -3 334.519 8.58358  -2
   8  -2  -4 334.519 8.58358   1
   8  -2  -3 96.2062 7.75982   1
  -8   2  -2 366.389 9.11201  -2
   8  -2  -3 366.389 9.11201   1
  -8   2  -1 925.412 10.8932  -2
   8  -2  -2 925.412 10.8932   1
  -8   2   0 1115.21 11.6079  -2
   8  -2  -1 1115.21 11.6079   1
   8   2  -1 1124.67 12.5920  -2
  -8  -2   0 1124.67 12.5920   1
  -8   2   2 972.962 12.4981  -2
   8  -2   1 972.962 12.4981   1
   8   2  -3 308.885 8.44321  -2
  -8  -2  -2 308.885 8.44321   1
   8   2  -4 331.914 10.0744  -2
  -8  -2  -3 331.914 10.0744   1
  -8  -2  -4 108.321 8.66690   1
   8   2  -5 147.637 14.2366  -2
  -8  -2  -4 147.637 14.2366   1
  -8   2   6 44.6833 11.6186  -2
   8  -2   5 44.6833 11.6186   1
  -8   2   7 35.2042 11.2269  -2
   8  -2   6 35.2042 11.2269   1
   8   2  -8 126.884 12.7277  -2
  -8  -2  -7 126.884 12.7277   1
   8   2  -9 165.895 24.7524  -2
  -8  -2  -8 165.895 24.7524   1
  -8   2  10 70.3079 20.7058  -2
   8  -2   9 70.3079 20.7058   1
   8   2 -11 140.911 33.7926  -2
  -8  -2 -10 140.911 33.7926   1
   8   2 -12 103.981 31.3810  -2
  -8  -2 -11 103.981 31.3810   1
  -8  -2 -12 16.2563 23.1522   1
   8   1  10 72.7100 17.7628  -2
  -8  -1  11 72.7100 17.7628   1
   8   1   9 53.6351 16.8864  -2
  -8  -1  10 53.6351 16.8864   1
   8   1   8 340.366 18.3512  -2
  -8  -1   9 340.366 18.3512   1
  -8   1  -7 431.943 14.4171  -2
   8  -1  -8 431.943 14.4171   1
  -8   1  -6 553.765 10.5663  -2
   8  -1  -7 553.765 10.5663   1
  -8   1  -5 577.828 10.5745  -2
   8  -1  -6 577.828 10.5745   1
   8   1   4 715.526 9.47674  -2
  -8  -1   5 715.526 9.47674   1
  -8   1  -3 718.844 9.51422  -2
   8  -1  -4 718.844 9.51422   1
  -8   1  -2 385.086 6.62406  -2
   8  -1  -3 385.086 6.62406   1
  -8   1  -1 465.105 8.06363  -2
   8  -1  -2 465.105 8.06363   1
  -8   1   0 179.672 6.32086  -2
   8  -1  -1 179.672 6.32086   1
   8   1  -1 169.045 6.15809  -2
  -8  -1   0 169.045 6.15809   1
   8   1  -2 426.206 8.41907  -2
  -8  -1  -1 426.206 8.41907   1
  -8   1   3 352.057 8.04144  -2
   8  -1   2 352.057 8.04144   1
   8   1  -4 654.864 10.9107  -2
  -8  -1  -3 654.864 10.9107   1
  -8  -1  -4 341.312 7.78743   1
  -8   1   5 738.863 19.3784  -2
   8  -1   4 738.863 19.3784   1
   8   1  -6 594.693 18.3646  -2
  -8  -1  -5 594.693 18.3646   1
   8   1  -7 519.877 18.3916  -2
  -8  -1  -6 519.877 18.3916   1
   8   1  -8 408.518 14.8956  -2
  -8  -1  -7 408.518 14.8956   1
  -8   1   9 354.710 25.7754  -2
   8  -1   8 354.710 25.7754   1
   8   1 -10 30.6057 18.8778  -2
  -8  -1  -9 30.6057 18.8778   1
   8   1 -11 83.0143 23.6754  -2
  -8  -1 -10 83.0143 23.6754   1
   8   1 -12 8.80468 27.0073  -2
  -8  -1 -11 8.80468 27.0073   1
   8   0  10 169.036 19.7471  -2
  -8   0  11 169.036 19.7471   1
   8   0   9 272.259 21.5538  -2
  -8   0  10 272.259 21.5538   1
  -8   0  -8 136.408 15.1820  -2
   8   0  -9 136.408 15.1820   1
  -8   0  -7 107.101 11.6352  -2
   8   0  -8 107.101 11.6352   1
  -8   0  -6 129.174 7.85733  -2
   8   0  -7 129.174 7.85733   1
   8   0   5 39.6880 5.40605  -2
  -8   0   6 39.6880 5.40605   1
  -8   0  -4 262.625 8.99301  -2
   8   0  -5 262.625 8.99301   1
  -8   0  -3 202.161 6.74160  -2
   8   0  -4 202.161 6.74160   1
  -8   0  -2 630.050 8.55200  -2
   8   0  -3 630.050 8.55200   1
  -8   0  -1 386.701 7.35415  -2
   8   0  -2 386.701 7.35415   1
  -8   0   0 900.782 10.2161  -2
   8   0  -1 900.782 10.2161   1
  -8   0   1 915.205 10.0345  -2
   8   0   0 915.205 10.0345   1
  -8   0   2 392.578 7.96179  -2
   8   0   1 392.578 7.96179   1
  -8   0   3 663.217 9.14281  -2
   8   0   2 663.217 9.14281   1
   8   0  -4 218.508 7.16442  -2
  -8   0  -3 218.508 7.16442   1
   8   0   4 86.6989 22.2232   1
  -8   0   5 268.686 7.38142  -2
   8   0   4 268.686 7.38142   1
  -8   0  -5 35.7514 3.59103   1
   8   0  -6 42.2501 10.3394  -2
  -8   0  -5 42.2501 10.3394   1
  -8   0   7 137.169 12.3799  -2
   8   0   6 137.169 12.3799   1
   8   0  -8 100.547 10.5511  -2
  -8   0  -7 100.547 10.5511   1
   8   0  -9 110.480 28.3840  -2
  -8   0  -8 110.480 28.3840   1
   8   0 -10 204.410 44.3837  -2
  -8   0  -9 204.410 44.3837   1
   8   0 -11 121.350 42.8889  -2
  -8   0 -10 121.350 42.8889   1
   8   0 -12 124.762 32.6438  -2
  -8   0 -11 124.762 32.6438   1
   8   0 -13 94.2120 33.6907  -2
  -8   0 -12 94.2120 33.6907   1
   8  -1  10 64.4513 17.3584  -2
  -8   1  11 64.4513 17.3584   1
   8  -1   9 74.3577 16.0976  -2
  -8   1  10 74.3577 16.0976   1
   8  -1   8 364.842 16.2209  -2
  -8   1   9 364.842 16.2209   1
  -8  -1  -7 458.779 16.6211  -2
   8   1  -8 458.779 16.6211   1
   8  -1   6 566.969 13.8357  -2
  -8   1   7 566.969 13.8357   1
  -8  -1  -5 575.627 17.8380  -2
   8   1  -6 575.627 17.8380   1
  -8  -1  -4 708.958 15.9062  -2
   8   1  -5 708.958 15.9062   1
  -8  -1  -3 673.506 11.5134  -2
   8   1  -4 673.506 11.5134   1
  -8  -1  -2 347.488 7.43734  -2
   8   1  -3 347.488 7.43734   1
  -8  -1  -1 424.757 7.85279  -2
   8   1  -2 424.757 7.85279   1
  -8  -1   0 171.873 5.78670  -2
   8   1  -1 171.873 5.78670   1
   8  -1  -1 169.338 5.89954  -2
  -8   1   0 169.338 5.89954   1
  -8  -1   2 477.927 7.79791  -2
   8   1   1 477.927 7.79791   1
  -8  -1   3 396.647 6.90822  -2
   8   1   2 396.647 6.90822   1
  -8  -1   4 748.303 9.99834  -2
   8   1   3 748.303 9.99834   1
  -8  -1   5 775.288 10.3448  -2
   8   1   4 775.288 10.3448   1
   8  -1  -6 609.644 9.75640  -2
  -8   1  -5 609.644 9.75640   1
   8  -1  -7 563.136 10.9831  -2
  -8   1  -6 563.136 10.9831   1
   8  -1  -8 424.126 15.0214  -2
  -8   1  -7 424.126 15.0214   1
   8  -1  -9 332.198 45.4764  -2
  -8   1  -8 332.198 45.4764   1
   8  -1 -10 39.5173 34.0963  -2
  -8   1  -9 39.5173 34.0963   1
   8  -1 -11 62.0564 24.8617  -2
  -8   1 -10 62.0564 24.8617   1
   8  -2  10 157.810 19.3082  -2
  -8   2  11 157.810 19.3082   1
   8  -2   9 88.9823 16.8772  -2
  -8   2  10 88.9823 16.8772   1
  -8  -2  -8 130.266 17.8442  -2
   8   2  -9 130.266 17.8442   1
  -8  -2  -7 173.100 17.4571  -2
   8   2  -8 173.100 17.4571   1
   8  -2   6 33.7289 9.91970  -2
  -8   2   7 33.7289 9.91970   1
   8  -2   5 47.0818 9.47128  -2
  -8   2   6 47.0818 9.47128   1
   8  -2   4 199.185 13.7687  -2
  -8   2   5 199.185 13.7687   1
   8  -2   3 373.502 13.6321  -2
  -8   2   4 373.502 13.6321   1
   8  -2   2 338.730 9.20321  -2
  -8   2   3 338.730 9.20321   1
  -8  -2  -1 961.784 11.8096  -2
   8   2  -2 961.784 11.8096   1
   8  -2   0 1182.33 12.0029  -2
  -8   2   1 1182.33 12.0029   1
   8  -2  -1 1130.35 11.0117  -2
  -8   2   0 1130.35 11.0117   1
  -8  -2   2 962.799 10.3738  -2
   8   2   1 962.799 10.3738   1
  -8  -2   3 403.615 8.01238  -2
   8   2   2 403.615 8.01238   1
  -8  -2   4 344.800 8.72175  -2
   8   2   3 344.800 8.72175   1
   8  -2  -5 188.835 8.26075  -2
  -8   2  -4 188.835 8.26075   1
   8  -2  -6 52.3150 6.10959  -2
  -8   2  -5 52.3150 6.10959   1
   8  -2  -7 37.4013 5.83361  -2
  -8   2  -6 37.4013 5.83361   1
   8  -2  -8 122.431 6.55732  -2
  -8   2  -7 122.431 6.55732   1
  -8  -2   9 125.429 21.3556  -2
   8   2   8 125.429 21.3556   1
   8  -2 -10 40.5561 34.0752  -2
  -8   2  -9 40.5561 34.0752   1
   8  -2 -11 150.578 28.2566  -2
  -8   2 -10 150.578 28.2566   1
   8  -3   9 54.5106 23.8706  -2
  -8   3  10 54.5106 23.8706   1
   8  -3   8 267.475 17.1884  -2
  -8   3   9 267.475 17.1884   1
   8  -3   7 300.045 16.9176  -2
  -8   3   8 300.045 16.9176   1
   8  -3   6 499.514 19.0597  -2
  -8   3   7 499.514 19.0597   1
   8  -3   5 530.156 18.9480  -2
  -8   3   6 530.156 18.9480   1
   8  -3   4 626.441 20.9451  -2
  -8   3   5 626.441 20.9451   1
   8  -3   3 639.254 20.8157  -2
  -8   3   4 639.254 20.8157   1
   8  -3   2 512.252 12.4417  -2
  -8   3   3 512.252 12.4417   1
   8  -3   1 509.643 11.2270  -2
  -8   3   2 509.643 11.2270   1
   8  -3   0 552.394 9.56328  -2
  -8   3   1 552.394 9.56328   1
   8  -3  -1 573.453 9.83284  -2
  -8   3   0 573.453 9.83284   1
   8  -3  -2 506.102 9.54610  -2
  -8   3  -1 506.102 9.54610   1
   8  -3  -3 499.558 10.8563  -2
  -8   3  -2 499.558 10.8563   1
   8  -3  -4 616.354 13.6127  -2
  -8   3  -3 616.354 13.6127   1
   8  -3  -5 586.697 12.8866  -2
  -8   3  -4 586.697 12.8866   1
   8  -3  -6 486.865 11.1549  -2
  -8   3  -5 486.865 11.1549   1
   8  -3  -7 474.078 10.4391  -2
  -8   3  -6 474.078 10.4391   1
   8  -3  -8 253.258 10.3793  -2
  -8   3  -7 253.258 10.3793   1
   8  -3  -9 209.388 23.7046  -2
  -8   3  -8 209.388 23.7046   1
   8  -3 -10 87.1219 34.9445  -2
  -8   3  -9 87.1219 34.9445   1
  -8   3 -10 9.35709 25.1669   1
   8  -4  10 43.6651 23.3742  -2
  -8   4  11 43.6651 23.3742   1
   8  -4   9 118.289 17.6893  -2
  -8   4  10 118.289 17.6893   1
   8  -4   8 84.1170 16.4330  -2
  -8   4   9 84.1170 16.4330   1
   8  -4   7 181.596 15.5885  -2
  -8   4   8 181.596 15.5885   1
   8  -4   6 158.111 14.5227  -2
  -8   4   7 158.111 14.5227   1
   8  -4   5 248.252 15.8301  -2
  -8   4   6 248.252 15.8301   1
   8  -4   4 223.594 18.3504  -2
  -8   4   5 223.594 18.3504   1
   8  -4   3 456.196 22.3700  -2
  -8   4   4 456.196 22.3700   1
   8  -4   2 695.144 25.4099  -2
  -8   4   3 695.144 25.4099   1
  -8  -4  -1 479.325 15.6125  -2
   8   4  -2 479.325 15.6125   1
   8  -4   0 826.721 13.9148  -2
  -8   4   1 826.721 13.9148   1
   8  -4  -1 792.096 13.4096  -2
  -8   4   0 792.096 13.4096   1
   8  -4  -2 453.309 11.7973  -2
  -8   4  -1 453.309 11.7973   1
   8  -4  -3 671.644 15.5224  -2
  -8   4  -2 671.644 15.5224   1
   8  -4  -4 423.727 12.0847  -2
  -8   4  -3 423.727 12.0847   1
   8  -4  -5 233.387 10.5736  -2
  -8   4  -4 233.387 10.5736   1
   8  -4  -6 241.337 10.5774  -2
  -8   4  -5 241.337 10.5774   1
   8  -4  -7 159.647 10.4354  -2
  -8   4  -6 159.647 10.4354   1
   8  -4  -8 157.102 12.5181  -2
  -8   4  -7 157.102 12.5181   1
   8  -4  -9 99.0786 23.1936  -2
  -8   4  -8 99.0786 23.1936   1
   8  -4 -10 62.5325 36.2954  -2
  -8   4  -9 62.5325 36.2954   1
   8  -5   8 78.9370 23.5254  -2
  -8   5   9 78.9370 23.5254   1
   8  -5   7 116.466 12.1730  -2
  -8   5   8 116.466 12.1730   1
   8  -5   6 211.525 16.3213  -2
  -8   5   7 211.525 16.3213   1
   8  -5   5 267.009 16.9901  -2
  -8   5   6 267.009 16.9901   1
   8  -5   4 479.192 19.9054  -2
  -8   5   5 479.192 19.9054   1
   8  -5   3 400.735 22.7956  -2
  -8   5   4 400.735 22.7956   1
   8  -5   2 249.424 19.1216  -2
  -8   5   3 249.424 19.1216   1
  -8  -5  -1 324.248 16.7567  -2
   8   5  -2 324.248 16.7567   1
   8  -5   0 152.593 10.5719  -2
  -8   5   1 152.593 10.5719   1
   8  -5  -1 142.268 11.3228  -2
  -8   5   0 142.268 11.3228   1
   8  -5  -2 364.775 16.9197  -2
  -8   5  -1 364.775 16.9197   1
   8  -5  -3 234.910 13.3113  -2
  -8   5  -2 234.910 13.3113   1
   8  -5  -4 310.134 15.8848  -2
  -8   5  -3 310.134 15.8848   1
   8  -5  -5 428.958 17.3905  -2
  -8   5  -4 428.958 17.3905   1
   8  -5  -6 257.484 14.7816  -2
  -8   5  -5 257.484 14.7816   1
   8  -5  -7 187.527 15.1265  -2
  -8   5  -6 187.527 15.1265   1
   8  -5  -8 83.5660 23.1524  -2
  -8   5  -7 83.5660 23.1524   1
   8  -5  -9 34.0260 35.0951  -2
  -8   5  -8 34.0260 35.0951   1
   8  -6   6 73.1822 12.2608  -2
  -8   6   7 73.1822 12.2608   1
   8  -6   5 130.778 17.8584  -2
  -8   6   6 130.778 17.8584   1
   8  -6   4 214.599 16.5024  -2
  -8   6   5 214.599 16.5024   1
   8  -6   3 222.142 20.8884  -2
  -8   6   4 222.142 20.8884   1
   8  -6   2 386.383 23.5669  -2
  -8   6   3 386.383 23.5669   1
  -8  -6  -1 272.244 21.3060  -2
   8   6  -2 272.244 21.3060   1
   8  -6   0 411.105 16.7965  -2
  -8   6   1 411.105 16.7965   1
   8  -6  -1 419.767 16.8802  -2
  -8   6   0 419.767 16.8802   1
   8  -6  -2 294.261 15.6361  -2
  -8   6  -1 294.261 15.6361   1
   8  -6  -3 369.574 19.8951  -2
  -8   6  -2 369.574 19.8951   1
   8  -6  -4 226.295 16.7881  -2
  -8   6  -3 226.295 16.7881   1
   8  -6  -5 219.664 16.7318  -2
  -8   6  -4 219.664 16.7318   1
   8  -6  -6 116.421 13.0743  -2
  -8   6  -5 116.421 13.0743   1
   8  -6  -7 66.8166 12.0767  -2
  -8   6  -6 66.8166 12.0767   1
   8  -6  -8 15.9405 34.7428  -2
  -8   6  -7 15.9405 34.7428   1
  -8  -7  -6 105.328 21.4850  -2
   8   7  -7 105.328 21.4850   1
  -8  -7  -5 49.6697 19.5541  -2
   8   7  -6 49.6697 19.5541   1
  -8  -7  -4 181.062 24.0729  -2
   8   7  -5 181.062 24.0729   1
   8  -7   3 276.964 22.8194  -2
  -8   7   4 276.964 22.8194   1
   8  -7   2 436.874 22.2475  -2
  -8   7   3 436.874 22.2475   1
  -8  -7  -1 521.959 23.4530  -2
   8   7  -2 521.959 23.4530   1
   8  -7   0 774.141 32.5835  -2
  -8   7   1 774.141 32.5835   1
   8  -7  -1 708.937 26.5908  -2
  -8   7   0 708.937 26.5908   1
   8  -7  -2 524.208 29.1234  -2
  -8   7  -1 524.208 29.1234   1
  -8  -7   3 433.782 30.3330  -2
   8   7   2 433.782 30.3330   1
  -8  -7   4 224.115 24.7915  -2
   8   7   3 224.115 24.7915   1
   8  -7  -5 92.4414 31.9987  -2
  -8   7  -4 92.4414 31.9987   1
   8  -8  -2 99.6759 32.6625  -2
  -8   8  -1 99.6759 32.6625   1
   9   8   0 187.057 36.9675  -2
  -9  -8   1 187.057 36.9675   1
   9   8  -1 156.879 34.5757  -2
  -9  -8   0 156.879 34.5757   1
   9   7   3 110.582 31.0885  -2
  -9  -7   4 110.582 31.0885   1
   9   7   2 133.876 33.4183  -2
  -9  -7   3 133.876 33.4183   1
   9   7   1 82.0897 29.0247  -2
  -9  -7   2 82.0897 29.0247   1
   9   7   0 118.551 22.6375  -2
  -9  -7   1 118.551 22.6375   1
   9   7  -1 113.491 22.2724  -2
  -9  -7   0 113.491 22.2724   1
   9   7  -2 89.6275 20.9384  -2
  -9  -7  -1 89.6275 20.9384   1
   9   7  -3 172.142 35.2783  -2
  -9  -7  -2 172.142 35.2783   1
   9   7  -4 72.2286 31.1542  -2
  -9  -7  -3 72.2286 31.1542   1
   9   7  -5 101.538 32.6705  -2
  -9  -7  -4 101.538 32.6705   1
   9   7  -6 63.5505 29.7807  -2
  -9  -7  -5 63.5505 29.7807   1
   9   6   5 63.1895 29.2015  -2
  -9  -6   6 63.1895 29.2015   1
   9   6   4 69.1252 21.5231  -2
  -9  -6   5 69.1252 21.5231   1
   9   6   3 316.515 28.5737  -2
  -9  -6   4 316.515 28.5737   1
   9   6   2 252.563 35.4953  -2
  -9  -6   3 252.563 35.4953   1
   9   6   1 473.787 31.1239  -2
  -9  -6   2 473.787 31.1239   1
   9   6   0 407.488 21.5331  -2
  -9  -6   1 407.488 21.5331   1
   9   6  -1 394.236 20.7276  -2
  -9  -6   0 394.236 20.7276   1
   9   6  -2 532.561 25.7811  -2
  -9  -6  -1 532.561 25.7811   1
   9   6  -3 250.935 20.0232  -2
  -9  -6  -2 250.935 20.0232   1
   9   6  -4 357.579 30.2892  -2
  -9  -6  -3 357.579 30.2892   1
   9   6  -5 90.5604 28.4640  -2
  -9  -6  -4 90.5604 28.4640   1
   9   6  -6 81.3807 27.9134  -2
  -9  -6  -5 81.3807 27.9134   1
   9   5   6 57.5961 19.9457  -2
  -9  -5   7 57.5961 19.9457   1
   9   5   5 125.074 17.9905  -2
  -9  -5   6 125.074 17.9905   1
   9   5   4 182.565 18.9397  -2
  -9  -5   5 182.565 18.9397   1
   9   5   3 125.118 15.2361  -2
  -9  -5   4 125.118 15.2361   1
   9   5   2 374.087 22.9565  -2
  -9  -5   3 374.087 22.9565   1
   9   5   1 227.343 16.8290  -2
  -9  -5   2 227.343 16.8290   1
   9   5   0 348.222 18.8642  -2
  -9  -5   1 348.222 18.8642   1
   9   5  -1 373.450 18.7300  -2
  -9  -5   0 373.450 18.7300   1
   9   5  -2 228.751 15.7058  -2
  -9  -5  -1 228.751 15.7058   1
  -9   5   3 351.655 15.2383  -2
   9  -5   2 351.655 15.2383   1
  -9   5   4 133.134 11.6948  -2
   9  -5   3 133.134 11.6948   1
  -9   5   5 176.666 17.3012  -2
   9  -5   4 176.666 17.3012   1
  -9   5   6 128.770 17.6746  -2
   9  -5   5 128.770 17.6746   1
  -9   5   7 34.8576 15.2602  -2
   9  -5   6 34.8576 15.2602   1
  -9   5   8 50.4540 24.3932  -2
   9  -5   7 50.4540 24.3932   1
   9   4   8 50.0324 29.1964  -2
  -9  -4   9 50.0324 29.1964   1
   9   4   7 96.2869 21.0529  -2
  -9  -4   8 96.2869 21.0529   1
   9   4   6 286.174 17.3264  -2
  -9  -4   7 286.174 17.3264   1
   9   4   5 337.420 17.7334  -2
  -9  -4   6 337.420 17.7334   1
   9   4   4 300.220 18.0260  -2
  -9  -4   5 300.220 18.0260   1
   9   4   3 595.728 22.7636  -2
  -9  -4   4 595.728 22.7636   1
   9   4   2 171.856 17.0193  -2
  -9  -4   3 171.856 17.0193   1
   9   4   1 402.438 18.5709  -2
  -9  -4   2 402.438 18.5709   1
  -9   4   0 299.756 9.59205  -2
   9  -4  -1 299.756 9.59205   1
   9   4  -1 291.072 11.6149  -2
  -9  -4   0 291.072 11.6149   1
   9   4  -2 391.675 13.5422  -2
  -9  -4  -1 391.675 13.5422   1
   9   4  -3 143.010 10.3910  -2
  -9  -4  -2 143.010 10.3910   1
   9   4  -4 547.832 15.6690  -2
  -9  -4  -3 547.832 15.6690   1
   9   4  -5 278.504 16.7098  -2
  -9  -4  -4 278.504 16.7098   1
   9   4  -6 287.456 23.3990  -2
  -9  -4  -5 287.456 23.3990   1
   9   4  -7 250.622 19.7539  -2
  -9  -4  -6 250.622 19.7539   1
  -9   4   8 157.772 26.7354  -2
   9  -4   7 157.772 26.7354   1
  -9   4   9 116.339 26.7892  -2
   9  -4   8 116.339 26.7892   1
   9   4 -10 11.0581 36.1748  -2
  -9  -4  -9 11.0581 36.1748   1
   9   3   9 137.880 31.4614  -2
  -9  -3  10 137.880 31.4614   1
   9   3   8 77.4526 16.5930  -2
  -9  -3   9 77.4526 16.5930   1
   9   3   7 161.425 16.7849  -2
  -9  -3   8 161.425 16.7849   1
   9   3   6 44.3571 12.7815  -2
  -9  -3   7 44.3571 12.7815   1
   9   3   5 106.329 9.77577  -2
  -9  -3   6 106.329 9.77577   1
   9   3   4 260.188 12.0020  -2
  -9  -3   5 260.188 12.0020   1
  -9   3  -3 155.716 7.48199  -2
   9  -3  -4 155.716 7.48199   1
  -9   3  -2 429.530 10.7159  -2
   9  -3  -3 429.530 10.7159   1
  -9   3  -1 423.888 12.5278  -2
   9  -3  -2 423.888 12.5278   1
  -9   3   0 686.579 14.5308  -2
   9  -3  -1 686.579 14.5308   1
   9   3  -1 714.353 14.9095  -2
  -9  -3   0 714.353 14.9095   1
  -9   3   2 398.044 12.0774  -2
   9  -3   1 398.044 12.0774   1
  -9   3   3 442.164 13.9485  -2
   9  -3   2 442.164 13.9485   1
  -9   3   4 163.850 10.0901  -2
   9  -3   3 163.850 10.0901   1
   9   3  -5 216.549 11.4323  -2
  -9  -3  -4 216.549 11.4323   1
   9   3  -6 101.517 17.1864  -2
  -9  -3  -5 101.517 17.1864   1
   9   3  -7 56.2221 13.7825  -2
  -9  -3  -6 56.2221 13.7825   1
  -9   3   8 133.010 27.1715  -2
   9  -3   7 133.010 27.1715   1
  -9   3   9 97.8620 25.5545  -2
   9  -3   8 97.8620 25.5545   1
   9   3 -10 147.988 38.4871  -2
  -9  -3  -9 147.988 38.4871   1
   9   3 -11 137.797 38.4280  -2
  -9  -3 -10 137.797 38.4280   1
   9   2  10 52.0836 27.3863  -2
  -9  -2  11 52.0836 27.3863   1
   9   2   9 43.1292 18.4785  -2
  -9  -2  10 43.1292 18.4785   1
   9   2   8 166.208 17.9757  -2
  -9  -2   9 166.208 17.9757   1
  -9   2  -7 280.838 18.9686  -2
   9  -2  -8 280.838 18.9686   1
  -9   2  -6 612.660 23.8031  -2
   9  -2  -7 612.660 23.8031   1
  -9   2  -5 419.965 12.9314  -2
   9  -2  -6 419.965 12.9314   1
  -9   2  -4 492.158 12.3377  -2
   9  -2  -5 492.158 12.3377   1
  -9   2  -3 552.611 12.6441  -2
   9  -2  -4 552.611 12.6441   1
  -9   2  -2 197.894 7.20656  -2
   9  -2  -3 197.894 7.20656   1
  -9   2  -1 240.295 8.20023  -2
   9  -2  -2 240.295 8.20023   1
  -9   2   0 219.339 7.79378  -2
   9  -2  -1 219.339 7.79378   1
  -9   2   1 221.633 8.55939  -2
   9  -2   0 221.633 8.55939   1
   9   2  -2 245.717 8.82823  -2
  -9  -2  -1 245.717 8.82823   1
   9   2  -3 198.981 9.13600  -2
  -9  -2  -2 198.981 9.13600   1
   9   2  -4 467.429 11.9809  -2
  -9  -2  -3 467.429 11.9809   1
   9   2  -5 450.557 13.0245  -2
  -9  -2  -4 450.557 13.0245   1
   9   2  -6 383.056 22.5821  -2
  -9  -2  -5 383.056 22.5821   1
  -9   2   7 559.741 22.2429  -2
   9  -2   6 559.741 22.2429   1
   9   2  -8 299.435 31.9406  -2
  -9  -2  -7 299.435 31.9406   1
   9   2  -9 171.347 28.6751  -2
  -9  -2  -8 171.347 28.6751   1
   9   2 -10 40.2624 31.8518  -2
  -9  -2  -9 40.2624 31.8518   1
   9   2 -11 57.0533 32.5104  -2
  -9  -2 -10 57.0533 32.5104   1
   9   2 -12 4.03886 32.2689  -2
  -9  -2 -11 4.03886 32.2689   1
   9   1  10 127.689 30.2574  -2
  -9  -1  11 127.689 30.2574   1
   9   1   9 125.765 20.8323  -2
  -9  -1  10 125.765 20.8323   1
  -9   1  -8 38.1654 13.1070  -2
   9  -1  -9 38.1654 13.1070   1
  -9   1  -7 131.579 14.9754  -2
   9  -1  -8 131.579 14.9754   1
   9   1   6 37.0098 9.81620  -2
  -9  -1   7 37.0098 9.81620   1
   9   1   5 15.4205 6.96120  -2
  -9  -1   6 15.4205 6.96120   1
  -9   1  -4 145.402 6.51633  -2
   9  -1  -5 145.402 6.51633   1
  -9   1  -3 150.645 6.58719  -2
   9  -1  -4 150.645 6.58719   1
  -9   1  -2 399.828 8.58301  -2
   9  -1  -3 399.828 8.58301   1
  -9   1  -1 426.832 9.00456  -2
   9  -1  -2 426.832 9.00456   1
  -9   1   0 808.337 12.7855  -2
   9  -1  -1 808.337 12.7855   1
  -9   1   1 827.870 13.0172  -2
   9  -1   0 827.870 13.0172   1
  -9   1   2 390.339 9.49826  -2
   9  -1   1 390.339 9.49826   1
  -9   1   3 420.095 11.8765  -2
   9  -1   2 420.095 11.8765   1
   9   1  -4 135.649 8.22127  -2
  -9  -1  -3 135.649 8.22127   1
  -9   1   5 159.212 6.92289  -2
   9  -1   4 159.212 6.92289   1
   9   1  -6 18.4045 13.0119  -2
  -9  -1  -5 18.4045 13.0119   1
   9   1  -7 26.7117 10.8954  -2
  -9  -1  -6 26.7117 10.8954   1
  -9   1   8 125.150 22.0129  -2
   9  -1   7 125.150 22.0129   1
  -9   1   9 49.4544 19.9747  -2
   9  -1   8 49.4544 19.9747   1
   9   1 -10 130.876 27.3728  -2
  -9  -1  -9 130.876 27.3728   1
   9   1 -11 145.006 35.9554  -2
  -9  -1 -10 145.006 35.9554   1
   9   1 -12 109.515 36.7532  -2
  -9  -1 -11 109.515 36.7532   1
   9   0  10 33.6351 24.2630  -2
  -9   0  11 33.6351 24.2630   1
   9   0   9 26.5606 16.4193  -2
  -9   0  10 26.5606 16.4193   1
  -9   0  -8 425.371 20.9031  -2
   9   0  -9 425.371 20.9031   1
  -9   0  -7 507.530 19.7140  -2
   9   0  -8 507.530 19.7140   1
  -9   0  -6 742.969 25.0018  -2
   9   0  -7 742.969 25.0018   1
  -9   0  -5 979.526 14.8886  -2
   9   0  -6 979.526 14.8886   1
  -9   0  -4 810.830 12.7583  -2
   9   0  -5 810.830 12.7583   1
  -9   0  -3 828.612 14.0206  -2
   9   0  -4 828.612 14.0206   1
  -9   0  -2 525.980 11.1102  -2
   9   0  -3 525.980 11.1102   1
  -9   0  -1 309.326 8.35690  -2
   9   0  -2 309.326 8.35690   1
  -9   0   0 132.777 6.48840  -2
   9   0  -1 132.777 6.48840   1
  -9   0   1 124.470 5.85797  -2
   9   0   0 124.470 5.85797   1
  -9   0   2 310.609 8.63636  -2
   9   0   1 310.609 8.63636   1
  -9   0   3 555.781 10.3558  -2
   9   0   2 555.781 10.3558   1
   9   0  -4 797.547 14.7894  -2
  -9   0  -3 797.547 14.7894   1
  -9   0   5 827.238 13.0309  -2
   9   0   4 827.238 13.0309   1
   9   0  -6 923.762 10.9392  -2
  -9   0  -5 923.762 10.9392   1
  -9   0   7 795.856 24.5518  -2
   9   0   6 795.856 24.5518   1
   9   0  -8 461.821 39.9776  -2
  -9   0  -7 461.821 39.9776   1
  -9   0   9 328.726 37.9285  -2
   9   0   8 328.726 37.9285   1
   9   0 -10 0.05090 36.2590  -2
  -9   0  -9 0.05090 36.2590   1
   9   0 -12 22.2933 30.6326  -2
  -9   0 -11 22.2933 30.6326   1
   9  -1  10 197.568 29.6419  -2
  -9   1  11 197.568 29.6419   1
   9  -1   9 148.194 20.2623  -2
  -9   1  10 148.194 20.2623   1
   9  -1   8 50.5367 13.3355  -2
  -9   1   9 50.5367 13.3355   1
  -9  -1  -7 116.071 13.1300  -2
   9   1  -8 116.071 13.1300   1
   9  -1   6 43.6475 12.3108  -2
  -9   1   7 43.6475 12.3108   1
   9  -1   5 18.0576 8.73966  -2
  -9   1   6 18.0576 8.73966   1
   9  -1   4 169.409 10.6819  -2
  -9   1   5 169.409 10.6819   1
  -9  -1  -3 152.691 8.44372  -2
   9   1  -4 152.691 8.44372   1
  -9  -1  -2 404.164 10.4188  -2
   9   1  -3 404.164 10.4188   1
  -9  -1  -1 389.222 9.35336  -2
   9   1  -2 389.222 9.35336   1
  -9  -1   0 803.115 13.1269  -2
   9   1  -1 803.115 13.1269   1
  -9  -1   1 818.435 12.6744  -2
   9   1   0 818.435 12.6744   1
  -9  -1   2 410.359 9.42047  -2
   9   1   1 410.359 9.42047   1
  -9  -1   3 413.479 10.1573  -2
   9   1   2 413.479 10.1573   1
  -9  -1   4 157.921 7.53950  -2
   9   1   3 157.921 7.53950   1
   9  -1  -5 151.324 8.08538  -2
  -9   1  -4 151.324 8.08538   1
   9  -1  -6 2.39986 5.30246  -2
  -9   1  -5 2.39986 5.30246   1
   9  -1  -7 35.8434 10.6609  -2
  -9   1  -6 35.8434 10.6609   1
  -9  -1   8 105.864 22.1194  -2
   9   1   7 105.864 22.1194   1
   9  -1  -9 55.0838 27.6919  -2
  -9   1  -8 55.0838 27.6919   1
   9  -1 -10 88.7604 41.5496  -2
  -9   1  -9 88.7604 41.5496   1
   9  -2  10 12.1050 21.2831  -2
  -9   2  11 12.1050 21.2831   1
   9  -2   9 71.9182 17.5980  -2
  -9   2  10 71.9182 17.5980   1
   9  -2   8 217.383 21.3004  -2
  -9   2   9 217.383 21.3004   1
  -9  -2  -7 361.027 24.2251  -2
   9   2  -8 361.027 24.2251   1
  -9  -2  -6 589.993 27.8360  -2
   9   2  -7 589.993 27.8360   1
  -9  -2  -5 385.194 19.9011  -2
   9   2  -6 385.194 19.9011   1
   9  -2   4 497.832 18.1162  -2
  -9   2   5 497.832 18.1162   1
   9  -2   3 559.823 16.5777  -2
  -9   2   4 559.823 16.5777   1
  -9  -2  -2 217.867 9.93656  -2
   9   2  -3 217.867 9.93656   1
  -9  -2  -1 251.858 9.16720  -2
   9   2  -2 251.858 9.16720   1
   9  -2   0 236.112 7.91729  -2
  -9   2   1 236.112 7.91729   1
   9  -2  -1 225.360 7.98571  -2
  -9   2   0 225.360 7.98571   1
   9  -2  -2 249.387 9.10119  -2
  -9   2  -1 249.387 9.10119   1
  -9  -2   3 200.867 8.68756  -2
   9   2   2 200.867 8.68756   1
  -9  -2   4 586.026 12.6717  -2
   9   2   3 586.026 12.6717   1
   9  -2  -5 532.398 13.1444  -2
  -9   2  -4 532.398 13.1444   1
   9  -2  -6 400.071 12.9239  -2
  -9   2  -5 400.071 12.9239   1
   9  -2  -7 554.331 18.0880  -2
  -9   2  -6 554.331 18.0880   1
   9  -2  -8 272.280 31.0645  -2
  -9   2  -7 272.280 31.0645   1
   9  -2  -9 235.655 29.3675  -2
  -9   2  -8 235.655 29.3675   1
   9  -2 -10 59.3110 37.2981  -2
  -9   2  -9 59.3110 37.2981   1
   9  -3   8 102.590 26.2170  -2
  -9   3   9 102.590 26.2170   1
   9  -3   7 218.307 17.1995  -2
  -9   3   8 218.307 17.1995   1
   9  -3   6 57.9363 12.9036  -2
  -9   3   7 57.9363 12.9036   1
   9  -3   5 114.930 16.9759  -2
  -9   3   6 114.930 16.9759   1
   9  -3   4 270.958 20.1096  -2
  -9   3   5 270.958 20.1096   1
   9  -3   3 195.263 14.8023  -2
  -9   3   4 195.263 14.8023   1
  -9  -3  -2 504.617 23.6362  -2
   9   3  -3 504.617 23.6362   1
  -9  -3  -1 454.689 16.1572  -2
   9   3  -2 454.689 16.1572   1
   9  -3   0 752.633 14.1984  -2
  -9   3   1 752.633 14.1984   1
   9  -3  -1 766.385 15.5142  -2
  -9   3   0 766.385 15.5142   1
   9  -3  -2 468.148 11.7844  -2
  -9   3  -1 468.148 11.7844   1
   9  -3  -3 528.952 14.7043  -2
  -9   3  -2 528.952 14.7043   1
   9  -3  -4 208.308 10.7013  -2
  -9   3  -3 208.308 10.7013   1
   9  -3  -5 264.932 11.2219  -2
  -9   3  -4 264.932 11.2219   1
   9  -3  -6 112.721 7.96287  -2
  -9   3  -5 112.721 7.96287   1
   9  -3  -7 53.3641 8.15712  -2
  -9   3  -6 53.3641 8.15712   1
  -9  -3   8 188.949 23.5962  -2
   9   3   7 188.949 23.5962   1
   9  -3  -9 84.4812 25.3614  -2
  -9   3  -8 84.4812 25.3614   1
   9  -3 -10 135.295 42.0596  -2
  -9   3  -9 135.295 42.0596   1
   9  -4   8 99.4090 24.6823  -2
  -9   4   9 99.4090 24.6823   1
   9  -4   7 147.153 19.4204  -2
  -9   4   8 147.153 19.4204   1
   9  -4   6 267.817 18.3487  -2
  -9   4   7 267.817 18.3487   1
   9  -4   5 355.532 19.8693  -2
  -9   4   6 355.532 19.8693   1
   9  -4   4 334.652 22.7784  -2
  -9   4   5 334.652 22.7784   1
   9  -4   3 664.006 23.5355  -2
  -9   4   4 664.006 23.5355   1
   9  -4   2 183.830 17.7869  -2
  -9   4   3 183.830 17.7869   1
  -9  -4  -1 458.692 19.8217  -2
   9   4  -2 458.692 19.8217   1
   9  -4   0 345.472 13.8214  -2
  -9   4   1 345.472 13.8214   1
   9  -4  -1 340.372 13.4747  -2
  -9   4   0 340.372 13.4747   1
   9  -4  -2 460.350 15.1034  -2
  -9   4  -1 460.350 15.1034   1
   9  -4  -3 167.175 10.9965  -2
  -9   4  -2 167.175 10.9965   1
   9  -4  -4 677.607 17.4540  -2
  -9   4  -3 677.607 17.4540   1
   9  -4  -5 317.581 12.8674  -2
  -9   4  -4 317.581 12.8674   1
   9  -4  -6 339.145 15.0488  -2
  -9   4  -5 339.145 15.0488   1
   9  -4  -7 276.945 13.1073  -2
  -9   4  -6 276.945 13.1073   1
   9  -4  -8 121.108 25.9639  -2
  -9   4  -7 121.108 25.9639   1
   9  -4  -9 106.004 37.5897  -2
  -9   4  -8 106.004 37.5897   1
   9  -5   7 69.2472 24.5323  -2
  -9   5   8 69.2472 24.5323   1
   9  -5   6 35.5662 15.6238  -2
  -9   5   7 35.5662 15.6238   1
   9  -5   5 138.461 15.7646  -2
  -9   5   6 138.461 15.7646   1
   9  -5   4 210.827 21.1354  -2
  -9   5   5 210.827 21.1354   1
   9  -5   3 126.949 18.0000  -2
  -9   5   4 126.949 18.0000   1
  -9  -5  -2 433.383 25.1394  -2
   9   5  -3 433.383 25.1394   1
  -9  -5  -1 287.099 21.4421  -2
   9   5  -2 287.099 21.4421   1
   9  -5   0 396.839 15.5956  -2
  -9   5   1 396.839 15.5956   1
   9  -5  -1 412.491 18.1711  -2
  -9   5   0 412.491 18.1711   1
   9  -5  -2 266.214 17.2814  -2
  -9   5  -1 266.214 17.2814   1
   9  -5  -3 433.960 20.2516  -2
  -9   5  -2 433.960 20.2516   1
   9  -5  -4 131.415 12.4583  -2
  -9   5  -3 131.415 12.4583   1
   9  -5  -5 223.051 13.9495  -2
  -9   5  -4 223.051 13.9495   1
   9  -5  -6 138.754 11.7059  -2
  -9   5  -5 138.754 11.7059   1
   9  -5  -7 43.7915 9.97149  -2
  -9   5  -6 43.7915 9.97149   1
   9  -5  -8 113.446 39.4653  -2
  -9   5  -7 113.446 39.4653   1
  -9  -6  -6 86.4277 19.7075  -2
   9   6  -7 86.4277 19.7075   1
   9  -6   4 92.8899 25.8699  -2
  -9   6   5 92.8899 25.8699   1
   9  -6   3 361.466 26.5439  -2
  -9   6   4 361.466 26.5439   1
  -9  -6  -2 308.843 24.0851  -2
   9   6  -3 308.843 24.0851   1
  -9  -6  -1 586.741 29.5987  -2
   9   6  -2 586.741 29.5987   1
   9  -6   0 498.387 27.7973  -2
  -9   6   1 498.387 27.7973   1
   9  -6  -1 462.390 22.7716  -2
  -9   6   0 462.390 22.7716   1
   9  -6  -2 615.769 25.1322  -2
  -9   6  -1 615.769 25.1322   1
   9  -6  -3 297.020 17.2227  -2
  -9   6  -2 297.020 17.2227   1
   9  -6  -4 358.247 18.3804  -2
  -9   6  -3 358.247 18.3804   1
   9  -6  -5 95.5158 12.4890  -2
  -9   6  -4 95.5158 12.4890   1
   9  -6  -6 104.679 13.6192  -2
  -9   6  -5 104.679 13.6192   1
  -9  -7  -5 102.799 23.5369  -2
   9   7  -6 102.799 23.5369   1
   9  -7   1 110.987 27.3413  -2
  -9   7   2 110.987 27.3413   1
   9  -7   0 119.414 19.7793  -2
  -9   7   1 119.414 19.7793   1
   9  -7  -1 134.483 20.0029  -2
  -9   7   0 134.483 20.0029   1
   9  -7  -2 98.1131 15.9358  -2
  -9   7  -1 98.1131 15.9358   1
   9  -7  -3 194.384 18.2517  -2
  -9   7  -2 194.384 18.2517   1
   9  -7  -4 63.4943 14.7769  -2
  -9   7  -3 63.4943 14.7769   1
   9  -7  -5 130.809 18.3222  -2
  -9   7  -4 130.809 18.3222   1
   9  -7  -6 87.3325 22.8520  -2
  -9   7  -5 87.3325 22.8520   1
  10   7   2 40.7758 32.0886  -2
 -10  -7   3 40.7758 32.0886   1
  10   7   1 142.937 36.4205  -2
 -10  -7   2 142.937 36.4205   1
  10   7   0 169.761 34.4649  -2
 -10  -7   1 169.761 34.4649   1
  10   7  -1 133.575 33.3456  -2
 -10  -7   0 133.575 33.3456   1
  10   7  -5 62.2991 30.8356  -2
 -10  -7  -4 62.2991 30.8356   1
  10   6   4 94.0707 32.2699  -2
 -10  -6   5 94.0707 32.2699   1
  10   6   3 58.4287 30.9681  -2
 -10  -6   4 58.4287 30.9681   1
  10   6   2 90.8623 29.6587  -2
 -10  -6   3 90.8623 29.6587   1
  10   6   1 87.7150 18.9528  -2
 -10  -6   2 87.7150 18.9528   1
  10   6   0 144.237 20.4816  -2
 -10  -6   1 144.237 20.4816   1
  10   6  -1 122.955 19.3994  -2
 -10  -6   0 122.955 19.3994   1
  10   6  -2 59.6942 16.3986  -2
 -10  -6  -1 59.6942 16.3986   1
  10   6  -3 53.9871 29.8487  -2
 -10  -6  -2 53.9871 29.8487   1
  10   6  -4 92.5199 30.6862  -2
 -10  -6  -3 92.5199 30.6862   1
  10   6  -5 40.3444 27.1208  -2
 -10  -6  -4 40.3444 27.1208   1
  10   5   5 87.9837 31.6353  -2
 -10  -5   6 87.9837 31.6353   1
  10   5   4 139.469 23.6316  -2
 -10  -5   5 139.469 23.6316   1
  10   5   3 139.573 24.6594  -2
 -10  -5   4 139.573 24.6594   1
  10   5   2 191.941 20.5340  -2
 -10  -5   3 191.941 20.5340   1
  10   5   1 152.155 16.6340  -2
 -10  -5   2 152.155 16.6340   1
  10   5   0 192.419 17.1279  -2
 -10  -5   1 192.419 17.1279   1
  10   5  -1 169.548 16.3372  -2
 -10  -5   0 169.548 16.3372   1
  10   5  -2 180.396 16.0026  -2
 -10  -5  -1 180.396 16.0026   1
  10   5  -3 194.602 25.9515  -2
 -10  -5  -2 194.602 25.9515   1
  10   5  -4 160.085 24.3431  -2
 -10  -5  -3 160.085 24.3431   1
  10   5  -5 114.630 27.9221  -2
 -10  -5  -4 114.630 27.9221   1
  10   5  -6 78.1408 25.8656  -2
 -10  -5  -5 78.1408 25.8656   1
  10   4   6 53.8456 20.0735  -2
 -10  -4   7 53.8456 20.0735   1
  10   4   5 65.4104 16.0540  -2
 -10  -4   6 65.4104 16.0540   1
  10   4   4 153.157 16.5351  -2
 -10  -4   5 153.157 16.5351   1
  10   4   3 153.575 18.3328  -2
 -10  -4   4 153.575 18.3328   1
  10   4   2 232.536 20.4130  -2
 -10  -4   3 232.536 20.4130   1
  10   4   1 372.286 18.7554  -2
 -10  -4   2 372.286 18.7554   1
  10   4   0 297.826 18.4325  -2
 -10  -4   1 297.826 18.4325   1
  10   4  -1 310.554 18.3840  -2
 -10  -4   0 310.554 18.3840   1
  10   4  -2 313.570 15.6222  -2
 -10  -4  -1 313.570 15.6222   1
  10   4  -3 228.157 14.0016  -2
 -10  -4  -2 228.157 14.0016   1
  10   4  -4 132.645 15.3534  -2
 -10  -4  -3 132.645 15.3534   1
  10   4  -5 151.724 17.4305  -2
 -10  -4  -4 151.724 17.4305   1
  10   4  -6 63.8872 18.3153  -2
 -10  -4  -5 63.8872 18.3153   1
 -10   4   7 36.8890 21.5507  -2
  10  -4   6 36.8890 21.5507   1
 -10   4   8 103.254 29.2079  -2
  10  -4   7 103.254 29.2079   1
  10   3   7 89.3257 17.0865  -2
 -10  -3   8 89.3257 17.0865   1
  10   3   6 134.133 18.0754  -2
 -10  -3   7 134.133 18.0754   1
  10   3   5 392.573 19.7225  -2
 -10  -3   6 392.573 19.7225   1
  10   3   4 301.913 16.1321  -2
 -10  -3   5 301.913 16.1321   1
  10   3   3 317.352 15.9911  -2
 -10  -3   4 317.352 15.9911   1
  10   3   2 252.488 15.9316  -2
 -10  -3   3 252.488 15.9316   1
  10   3   1 376.058 15.9568  -2
 -10  -3   2 376.058 15.9568   1
 -10   3   0 178.634 10.5764  -2
  10  -3  -1 178.634 10.5764   1
 -10   3   1 200.795 10.8688  -2
  10  -3   0 200.795 10.8688   1
 -10   3   2 415.964 13.8438  -2
  10  -3   1 415.964 13.8438   1
 -10   3   3 246.267 12.8720  -2
  10  -3   2 246.267 12.8720   1
 -10   3   4 286.004 13.4566  -2
  10  -3   3 286.004 13.4566   1
  10   3  -5 255.389 18.7612  -2
 -10  -3  -4 255.389 18.7612   1
  10   3  -6 339.407 25.8841  -2
 -10  -3  -5 339.407 25.8841   1
 -10   3   7 132.580 27.3421  -2
  10  -3   6 132.580 27.3421   1
 -10   3   8 47.5149 23.8296  -2
  10  -3   7 47.5149 23.8296   1
  10   3  -9 71.6617 36.4822  -2
 -10  -3  -8 71.6617 36.4822   1
  10   2   8 85.5272 29.3584  -2
 -10  -2   9 85.5272 29.3584   1
  10   2   7 81.9653 27.8547  -2
 -10  -2   8 81.9653 27.8547   1
  10   2   6 89.1453 13.1409  -2
 -10  -2   7 89.1453 13.1409   1
 -10   2  -5 106.911 12.9507  -2
  10  -2  -6 106.911 12.9507   1
 -10   2  -4 93.0922 11.2072  -2
  10  -2  -5 93.0922 11.2072   1
 -10   2  -3 277.171 14.7895  -2
  10  -2  -4 277.171 14.7895   1
 -10   2  -2 678.132 14.8097  -2
  10  -2  -3 678.132 14.8097   1
  10   2   1 583.919 13.3017  -2
 -10  -2   2 583.919 13.3017   1
 -10   2   0 890.616 14.8256  -2
  10  -2  -1 890.616 14.8256   1
 -10   2   1 869.733 17.1141  -2
  10  -2   0 869.733 17.1141   1
  10   2  -2 541.917 14.2108  -2
 -10  -2  -1 541.917 14.2108   1
  10   2  -3 672.946 15.9813  -2
 -10  -2  -2 672.946 15.9813   1
  10   2  -4 286.225 13.7671  -2
 -10  -2  -3 286.225 13.7671   1
  10   2  -5 96.6602 16.2110  -2
 -10  -2  -4 96.6602 16.2110   1
  10   2  -6 122.652 18.4016  -2
 -10  -2  -5 122.652 18.4016   1
 -10   2   7 77.3132 13.8983  -2
  10  -2   6 77.3132 13.8983   1
 -10   2   8 74.0338 21.8319  -2
  10  -2   7 74.0338 21.8319   1
  10   2  -9 107.802 37.6841  -2
 -10  -2  -8 107.802 37.6841   1
  10   2 -10 187.247 34.1662  -2
 -10  -2  -9 187.247 34.1662   1
  10   1   9 60.1288 27.2833  -2
 -10  -1  10 60.1288 27.2833   1
  10   1   8 95.4406 20.3875  -2
 -10  -1   9 95.4406 20.3875   1
  10   1   7 287.077 37.1489  -2
 -10  -1   8 287.077 37.1489   1
 -10   1  -6 488.444 23.9648  -2
  10  -1  -7 488.444 23.9648   1
 -10   1  -5 613.085 25.3921  -2
  10  -1  -6 613.085 25.3921   1
 -10   1  -4 476.787 15.7231  -2
  10  -1  -5 476.787 15.7231   1
 -10   1  -3 792.744 16.4776  -2
  10  -1  -4 792.744 16.4776   1
 -10   1  -2 210.684 8.82735  -2
  10  -1  -3 210.684 8.82735   1
 -10   1  -1 378.216 9.94470  -2
  10  -1  -2 378.216 9.94470   1
  10   1   0 109.424 7.34638  -2
 -10  -1   1 109.424 7.34638   1
 -10   1   1 86.4160 7.24368  -2
  10  -1   0 86.4160 7.24368   1
 -10   1   2 382.438 10.9877  -2
  10  -1   1 382.438 10.9877   1
 -10   1   3 216.658 11.6077  -2
  10  -1   2 216.658 11.6077   1
  10   1  -4 714.651 16.1825  -2
 -10  -1  -3 714.651 16.1825   1
 -10   1   5 452.359 14.9895  -2
  10  -1   4 452.359 14.9895   1
  10   1  -6 585.795 29.9761  -2
 -10  -1  -5 585.795 29.9761   1
  10   1  -7 433.076 22.9455  -2
 -10  -1  -6 433.076 22.9455   1
 -10   1   8 254.748 34.0961  -2
  10  -1   7 254.748 34.0961   1
  10   1  -9 75.6344 35.1364  -2
 -10  -1  -8 75.6344 35.1364   1
  10   1 -10 54.5507 26.5281  -2
 -10  -1  -9 54.5507 26.5281   1
  10   0   9 116.016 30.1204  -2
 -10   0  10 116.016 30.1204   1
  10   0   8 85.0428 20.0839  -2
 -10   0   9 85.0428 20.0839   1
 -10   0  -7 132.580 19.9101  -2
  10   0  -8 132.580 19.9101   1
 -10   0  -6 73.2816 16.7836  -2
  10   0  -7 73.2816 16.7836   1
 -10   0  -5 78.8178 9.76725  -2
  10   0  -6 78.8178 9.76725   1
 -10   0  -4 37.8902 8.01426  -2
  10   0  -5 37.8902 8.01426   1
 -10   0  -3 172.632 9.56994  -2
  10   0  -4 172.632 9.56994   1
 -10   0  -2 240.642 10.1387  -2
  10   0  -3 240.642 10.1387   1
 -10   0  -1 731.611 13.7451  -2
  10   0  -2 731.611 13.7451   1
 -10   0   0 595.143 11.5468  -2
  10   0  -1 595.143 11.5468   1
 -10   0   1 609.469 14.0852  -2
  10   0   0 609.469 14.0852   1
 -10   0   2 749.122 15.7889  -2
  10   0   1 749.122 15.7889   1
  10   0  -3 234.166 11.7765  -2
 -10   0  -2 234.166 11.7765   1
  10   0  -4 168.371 10.2210  -2
 -10   0  -3 168.371 10.2210   1
 -10   0   5 30.1548 8.71443  -2
  10   0   4 30.1548 8.71443   1
  10   0  -6 88.9950 15.4606  -2
 -10   0  -5 88.9950 15.4606   1
 -10   0   7 53.6550 13.7494  -2
  10   0   6 53.6550 13.7494   1
  10   0  -8 108.064 30.8650  -2
 -10   0  -7 108.064 30.8650   1
  10   0  -9 62.4079 41.3557  -2
 -10   0  -8 62.4079 41.3557   1
  10  -1   9 59.5514 25.9700  -2
 -10   1  10 59.5514 25.9700   1
  10  -1   8 77.9623 19.2114  -2
 -10   1   9 77.9623 19.2114   1
  10  -1   7 270.750 24.6272  -2
 -10   1   8 270.750 24.6272   1
  10  -1   6 479.891 28.4367  -2
 -10   1   7 479.891 28.4367   1
  10  -1   5 577.017 21.9563  -2
 -10   1   6 577.017 21.9563   1
  10  -1   4 506.447 18.3026  -2
 -10   1   5 506.447 18.3026   1
  10  -1   3 789.160 19.0752  -2
 -10   1   4 789.160 19.0752   1
 -10  -1  -2 217.197 11.4330  -2
  10   1  -3 217.197 11.4330   1
  10  -1   1 425.579 12.1851  -2
 -10   1   2 425.579 12.1851   1
 -10  -1   0 92.5928 7.10217  -2
  10   1  -1 92.5928 7.10217   1
 -10  -1   1 112.174 9.13421  -2
  10   1   0 112.174 9.13421   1
  10  -1  -2 394.963 12.8083  -2
 -10   1  -1 394.963 12.8083   1
  10  -1  -3 216.547 12.8522  -2
 -10   1  -2 216.547 12.8522   1
  10  -1  -4 796.396 17.7988  -2
 -10   1  -3 796.396 17.7988   1
  10  -1  -5 484.945 14.3186  -2
 -10   1  -4 484.945 14.3186   1
  10  -1  -6 647.700 27.5642  -2
 -10   1  -5 647.700 27.5642   1
  10  -1  -7 442.679 23.4154  -2
 -10   1  -6 442.679 23.4154   1
 -10  -1   8 286.832 38.3537  -2
  10   1   7 286.832 38.3537   1
  10  -1  -9 61.2523 40.3062  -2
 -10   1  -8 61.2523 40.3062   1
  10  -2   8 97.4179 20.1405  -2
 -10   2   9 97.4179 20.1405   1
  10  -2   7 47.9037 15.4557  -2
 -10   2   8 47.9037 15.4557   1
 -10  -2  -6 115.657 25.6198  -2
  10   2  -7 115.657 25.6198   1
 -10  -2  -5 126.964 25.4737  -2
  10   2  -6 126.964 25.4737   1
 -10  -2  -4 94.5450 16.7838  -2
  10   2  -5 94.5450 16.7838   1
 -10  -2  -3 291.330 18.2320  -2
  10   2  -4 291.330 18.2320   1
 -10  -2  -2 750.531 21.9260  -2
  10   2  -3 750.531 21.9260   1
  10  -2   1 616.875 19.2273  -2
 -10   2   2 616.875 19.2273   1
  10  -2   0 934.625 19.8672  -2
 -10   2   1 934.625 19.8672   1
  10  -2  -1 945.478 19.1484  -2
 -10   2   0 945.478 19.1484   1
  10  -2  -2 623.149 18.4737  -2
 -10   2  -1 623.149 18.4737   1
  10  -2  -3 756.117 18.3500  -2
 -10   2  -2 756.117 18.3500   1
  10  -2  -4 302.395 14.4361  -2
 -10   2  -3 302.395 14.4361   1
  10  -2  -5 88.4486 9.35908  -2
 -10   2  -4 88.4486 9.35908   1
  10  -2  -6 107.238 10.1956  -2
 -10   2  -5 107.238 10.1956   1
  10  -2  -7 92.7237 13.6328  -2
 -10   2  -6 92.7237 13.6328   1
  10  -2  -8 69.5544 25.2812  -2
 -10   2  -7 69.5544 25.2812   1
  10  -2  -9 97.6294 27.7931  -2
 -10   2  -8 97.6294 27.7931   1
  10  -3   7 82.7312 26.9697  -2
 -10   3   8 82.7312 26.9697   1
  10  -3   6 132.890 19.9807  -2
 -10   3   7 132.890 19.9807   1
  10  -3   5 377.003 26.1800  -2
 -10   3   6 377.003 26.1800   1
  10  -3   4 331.486 19.7210  -2
 -10   3   5 331.486 19.7210   1
  10  -3   3 352.175 19.8259  -2
 -10   3   4 352.175 19.8259   1
 -10  -3  -2 281.410 21.0722  -2
  10   3  -3 281.410 21.0722   1
  10  -3   1 467.771 18.0381  -2
 -10   3   2 467.771 18.0381   1
  10  -3   0 215.696 12.3501  -2
 -10   3   1 215.696 12.3501   1
  10  -3  -1 199.349 13.8908  -2
 -10   3   0 199.349 13.8908   1
  10  -3  -2 437.763 15.5959  -2
 -10   3  -1 437.763 15.5959   1
  10  -3  -3 271.086 12.8119  -2
 -10   3  -2 271.086 12.8119   1
  10  -3  -4 336.785 13.8745  -2
 -10   3  -3 336.785 13.8745   1
  10  -3  -5 289.361 15.2152  -2
 -10   3  -4 289.361 15.2152   1
  10  -3  -6 348.875 15.9227  -2
 -10   3  -5 348.875 15.9227   1
  10  -3  -7 141.449 27.8553  -2
 -10   3  -6 141.449 27.8553   1
  10  -3  -8 106.950 26.5153  -2
 -10   3  -7 106.950 26.5153   1
  10  -3  -9 43.1725 39.1596  -2
 -10   3  -8 43.1725 39.1596   1
  10  -4   6 53.5957 17.2058  -2
 -10   4   7 53.5957 17.2058   1
  10  -4   5 86.2726 15.5431  -2
 -10   4   6 86.2726 15.5431   1
  10  -4   4 160.672 14.8763  -2
 -10   4   5 160.672 14.8763   1
  10  -4   3 145.068 15.6446  -2
 -10   4   4 145.068 15.6446   1
 -10  -4  -2 262.759 21.8364  -2
  10   4  -3 262.759 21.8364   1
  10  -4   1 348.132 17.0078  -2
 -10   4   2 348.132 17.0078   1
  10  -4   0 329.296 16.3098  -2
 -10   4   1 329.296 16.3098   1
  10  -4  -1 345.373 17.4334  -2
 -10   4   0 345.373 17.4334   1
  10  -4  -2 385.918 18.0871  -2
 -10   4  -1 385.918 18.0871   1
  10  -4  -3 258.151 15.6827  -2
 -10   4  -2 258.151 15.6827   1
  10  -4  -4 134.068 12.8033  -2
 -10   4  -3 134.068 12.8033   1
  10  -4  -5 172.613 12.7353  -2
 -10   4  -4 172.613 12.7353   1
  10  -4  -6 75.8594 10.8777  -2
 -10   4  -5 75.8594 10.8777   1
  10  -4  -7 34.2733 23.5859  -2
 -10   4  -6 34.2733 23.5859   1
  10  -4  -8 103.308 42.2630  -2
 -10   4  -7 103.308 42.2630   1
  10  -5   4 129.802 21.3234  -2
 -10   5   5 129.802 21.3234   1
  10  -5   3 170.328 17.1199  -2
 -10   5   4 170.328 17.1199   1
 -10  -5  -2 208.947 21.3579  -2
  10   5  -3 208.947 21.3579   1
  10  -5   1 199.979 15.0562  -2
 -10   5   2 199.979 15.0562   1
  10  -5   0 200.346 17.6809  -2
 -10   5   1 200.346 17.6809   1
  10  -5  -1 231.041 15.8404  -2
 -10   5   0 231.041 15.8404   1
  10  -5  -2 202.117 15.6377  -2
 -10   5  -1 202.117 15.6377   1
  10  -5  -3 200.161 13.8289  -2
 -10   5  -2 200.161 13.8289   1
  10  -5  -4 171.007 15.9576  -2
 -10   5  -3 171.007 15.9576   1
  10  -5  -5 116.728 12.4056  -2
 -10   5  -4 116.728 12.4056   1
  10  -5  -6 101.178 13.4266  -2
 -10   5  -5 101.178 13.4266   1
 -10  -6  -2 94.8032 19.2626  -2
  10   6  -3 94.8032 19.2626   1
  10  -6   1 115.949 19.5258  -2
 -10   6   2 115.949 19.5258   1
  10  -6   0 199.594 18.9930  -2
 -10   6   1 199.594 18.9930   1
  10  -6  -1 198.645 18.7817  -2
 -10   6   0 198.645 18.7817   1
  10  -6  -2 107.258 13.9165  -2
 -10   6  -1 107.258 13.9165   1
  10  -6  -3 91.0219 13.1284  -2
 -10   6  -2 91.0219 13.1284   1
  10  -6  -4 99.8758 13.1839  -2
 -10   6  -3 99.8758 13.1839   1
  10  -6  -5 67.8497 12.8482  -2
 -10   6  -4 67.8497 12.8482   1
  10  -6  -6 76.7009 15.6681  -2
 -10   6  -5 76.7009 15.6681   1
  11   6   2 54.9777 30.4243  -2
 -11  -6   3 54.9777 30.4243   1
  11   6   1 105.376 31.3209  -2
 -11  -6   2 105.376 31.3209   1
  11   6   0 81.5294 21.9626  -2
 -11  -6   1 81.5294 21.9626   1
  11   6  -2 59.4514 23.8716  -2
 -11  -6  -1 59.4514 23.8716   1
  11   6  -3 80.5163 33.1071  -2
 -11  -6  -2 80.5163 33.1071   1
  11   6  -4 16.9811 27.9297  -2
 -11  -6  -3 16.9811 27.9297   1
  11   6  -5 43.2285 22.2344  -2
 -11  -6  -4 43.2285 22.2344   1
  11   5   4 42.7302 22.7630  -2
 -11  -5   5 42.7302 22.7630   1
  11   5   3 106.985 21.6658  -2
 -11  -5   4 106.985 21.6658   1
  11   5   2 82.2188 15.6272  -2
 -11  -5   3 82.2188 15.6272   1
  11   5   1 149.941 18.5084  -2
 -11  -5   2 149.941 18.5084   1
  11   5   0 164.361 16.6942  -2
 -11  -5   1 164.361 16.6942   1
  11   5  -1 148.666 17.0158  -2
 -11  -5   0 148.666 17.0158   1
  11   5  -2 175.604 27.9850  -2
 -11  -5  -1 175.604 27.9850   1
  11   5  -3 40.6028 27.8348  -2
 -11  -5  -2 40.6028 27.8348   1
  11   5  -4 125.086 30.9871  -2
 -11  -5  -3 125.086 30.9871   1
  11   5  -5 28.2104 19.4368  -2
 -11  -5  -4 28.2104 19.4368   1
  11   4   5 107.259 33.6077  -2
 -11  -4   6 107.259 33.6077   1
  11   4   4 147.939 24.2089  -2
 -11  -4   5 147.939 24.2089   1
  11   4   3 94.4429 17.9397  -2
 -11  -4   4 94.4429 17.9397   1
  11   4   2 155.578 15.6683  -2
 -11  -4   3 155.578 15.6683   1
  11   4   1 53.0999 13.4927  -2
 -11  -4   2 53.0999 13.4927   1
  11   4   0 106.899 12.5733  -2
 -11  -4   1 106.899 12.5733   1
  11   4  -1 123.823 12.1778  -2
 -11  -4   0 123.823 12.1778   1
  11   4  -2 48.4248 11.2190  -2
 -11  -4  -1 48.4248 11.2190   1
  11   4  -3 166.676 25.5107  -2
 -11  -4  -2 166.676 25.5107   1
  11   4  -4 74.4313 21.4750  -2
 -11  -4  -3 74.4313 21.4750   1
  11   4  -5 163.380 25.0926  -2
 -11  -4  -4 163.380 25.0926   1
  11   3   6 80.9528 30.7431  -2
 -11  -3   7 80.9528 30.7431   1
  11   3   5 60.2066 14.3241  -2
 -11  -3   6 60.2066 14.3241   1
  11   3   4 55.6304 12.1905  -2
 -11  -3   5 55.6304 12.1905   1
  11   3   3 284.371 18.0891  -2
 -11  -3   4 284.371 18.0891   1
  11   3   2 199.594 15.8580  -2
 -11  -3   3 199.594 15.8580   1
  11   3   1 400.454 19.3813  -2
 -11  -3   2 400.454 19.3813   1
  11   3   0 378.512 18.5030  -2
 -11  -3   1 378.512 18.5030   1
  11   3  -1 378.137 15.0442  -2
 -11  -3   0 378.137 15.0442   1
 -11   3   2 404.997 16.7507  -2
  11  -3   1 404.997 16.7507   1
 -11   3   3 182.076 13.6071  -2
  11  -3   2 182.076 13.6071   1
 -11   3   4 266.468 23.0499  -2
  11  -3   3 266.468 23.0499   1
  11   3  -5 57.3267 16.4744  -2
 -11  -3  -4 57.3267 16.4744   1
  11   3  -6 64.1097 18.8000  -2
 -11  -3  -5 64.1097 18.8000   1
 -11   3   7 62.1361 27.0805  -2
  11  -3   6 62.1361 27.0805   1
  11   2   6 74.9803 20.2758  -2
 -11  -2   7 74.9803 20.2758   1
  11   2   5 264.146 26.5552  -2
 -11  -2   6 264.146 26.5552   1
 -11   2  -4 269.504 17.2446  -2
  11  -2  -5 269.504 17.2446   1
  11   2   3 199.047 15.4826  -2
 -11  -2   4 199.047 15.4826   1
  11   2   2 295.166 17.0569  -2
 -11  -2   3 295.166 17.0569   1
  11   2   1 52.4791 7.37211  -2
 -11  -2   2 52.4791 7.37211   1
  11   2   0 79.1919 8.49985  -2
 -11  -2   1 79.1919 8.49985   1
 -11   2   1 82.5562 9.46264  -2
  11  -2   0 82.5562 9.46264   1
 -11   2   2 59.3946 8.92234  -2
  11  -2   1 59.3946 8.92234   1
  11   2  -3 260.625 13.1946  -2
 -11  -2  -2 260.625 13.1946   1
  11   2  -4 223.353 21.0248  -2
 -11  -2  -3 223.353 21.0248   1
  11   2  -5 255.305 22.1721  -2
 -11  -2  -4 255.305 22.1721   1
  11   2  -6 248.856 24.8635  -2
 -11  -2  -5 248.856 24.8635   1
 -11   2   7 66.2540 26.3491  -2
  11  -2   6 66.2540 26.3491   1
  11   2  -8 154.366 40.6970  -2
 -11  -2  -7 154.366 40.6970   1
  11   1   7 41.2881 18.5692  -2
 -11  -1   8 41.2881 18.5692   1
  11   1   6 92.2404 20.7348  -2
 -11  -1   7 92.2404 20.7348   1
 -11   1  -5 72.2388 14.4438  -2
  11  -1  -6 72.2388 14.4438   1
 -11   1  -4 17.9965 11.1117  -2
  11  -1  -5 17.9965 11.1117   1
 -11   1  -3 357.595 21.0118  -2
  11  -1  -4 357.595 21.0118   1
 -11   1  -2 172.641 10.4601  -2
  11  -1  -3 172.641 10.4601   1
 -11   1  -1 986.844 16.9472  -2
  11  -1  -2 986.844 16.9472   1
  11   1   0 588.047 14.0429  -2
 -11  -1   1 588.047 14.0429   1
 -11   1   1 629.919 13.9670  -2
  11  -1   0 629.919 13.9670   1
 -11   1   2 1018.21 19.4715  -2
  11  -1   1 1018.21 19.4715   1
  11   1  -3 196.294 13.7299  -2
 -11  -1  -2 196.294 13.7299   1
  11   1  -4 390.413 17.6401  -2
 -11  -1  -3 390.413 17.6401   1
 -11   1   5 9.80797 12.2275  -2
  11  -1   4 9.80797 12.2275   1
  11   1  -6 52.4591 17.1110  -2
 -11  -1  -5 52.4591 17.1110   1
 -11   1   7 92.4564 27.5221  -2
  11  -1   6 92.4564 27.5221   1
  11   1  -8 67.0969 35.1369  -2
 -11  -1  -7 67.0969 35.1369   1
  11   0   7 134.962 30.5800  -2
 -11   0   8 134.962 30.5800   1
  11   0   6 203.314 24.0525  -2
 -11   0   7 203.314 24.0525   1
 -11   0  -5 355.997 21.8480  -2
  11   0  -6 355.997 21.8480   1
 -11   0  -4 495.942 23.6738  -2
  11   0  -5 495.942 23.6738   1
 -11   0  -3 340.672 17.8576  -2
  11   0  -4 340.672 17.8576   1
 -11   0  -2 715.378 19.1997  -2
  11   0  -3 715.378 19.1997   1
 -11   0  -1 61.9729 8.32340  -2
  11   0  -2 61.9729 8.32340   1
 -11   0   0 247.789 9.95450  -2
  11   0  -1 247.789 9.95450   1
 -11   0   1 253.637 12.4383  -2
  11   0   0 253.637 12.4383   1
 -11   0   2 67.9895 10.0919  -2
  11   0   1 67.9895 10.0919   1
  11   0  -3 746.390 20.7959  -2
 -11   0  -2 746.390 20.7959   1
  11   0  -4 336.525 18.0369  -2
 -11   0  -3 336.525 18.0369   1
  11   0  -5 520.065 31.1868  -2
 -11   0  -4 520.065 31.1868   1
  11   0  -6 386.991 27.6802  -2
 -11   0  -5 386.991 27.6802   1
 -11   0   7 154.025 47.4380  -2
  11   0   6 154.025 47.4380   1
  11   0  -8 64.1744 42.9523  -2
 -11   0  -7 64.1744 42.9523   1
  11  -1   7 68.7363 26.9798  -2
 -11   1   8 68.7363 26.9798   1
  11  -1   6 86.4893 19.4225  -2
 -11   1   7 86.4893 19.4225   1
 -11  -1  -5 71.8835 14.2743  -2
  11   1  -6 71.8835 14.2743   1
 -11  -1  -4 10.0765 10.8911  -2
  11   1  -5 10.0765 10.8911   1
 -11  -1  -3 393.472 25.0997  -2
  11   1  -4 393.472 25.0997   1
 -11  -1  -2 200.653 13.0329  -2
  11   1  -3 200.653 13.0329   1
 -11  -1  -1 1034.13 24.8995  -2
  11   1  -2 1034.13 24.8995   1
 -11  -1   0 646.257 20.0395  -2
  11   1  -1 646.257 20.0395   1
  11  -1  -1 606.091 19.4188  -2
 -11   1   0 606.091 19.4188   1
  11  -1  -2 1015.72 25.4207  -2
 -11   1  -1 1015.72 25.4207   1
  11  -1  -3 179.681 13.1609  -2
 -11   1  -2 179.681 13.1609   1
  11  -1  -4 353.476 18.2653  -2
 -11   1  -3 353.476 18.2653   1
  11  -1  -5 24.6166 12.3957  -2
 -11   1  -4 24.6166 12.3957   1
  11  -1  -6 92.3320 16.1519  -2
 -11   1  -5 92.3320 16.1519   1
 -11  -1   7 99.4682 30.9244  -2
  11   1   6 99.4682 30.9244   1
  11  -1  -8 66.1253 40.0837  -2
 -11   1  -7 66.1253 40.0837   1
  11  -2   6 65.8852 18.0849  -2
 -11   2   7 65.8852 18.0849   1
  11  -2   5 298.728 20.5897  -2
 -11   2   6 298.728 20.5897   1
 -11  -2  -4 251.783 22.7198  -2
  11   2  -5 251.783 22.7198   1
 -11  -2  -3 192.430 20.1831  -2
  11   2  -4 192.430 20.1831   1
 -11  -2  -2 288.354 21.7660  -2
  11   2  -3 288.354 21.7660   1
 -11  -2  -1 73.5842 12.1216  -2
  11   2  -2 73.5842 12.1216   1
 -11  -2   0 95.4498 12.4375  -2
  11   2  -1 95.4498 12.4375   1
  11  -2  -1 90.5761 15.2845  -2
 -11   2   0 90.5761 15.2845   1
  11  -2  -2 58.7023 10.9510  -2
 -11   2  -1 58.7023 10.9510   1
  11  -2  -3 271.121 17.4178  -2
 -11   2  -2 271.121 17.4178   1
  11  -2  -4 224.687 19.2179  -2
 -11   2  -3 224.687 19.2179   1
  11  -2  -5 276.519 15.4983  -2
 -11   2  -4 276.519 15.4983   1
 -11  -2   6 275.905 19.7575  -2
  11   2   5 275.905 19.7575   1
  11  -2  -7 51.6621 26.3045  -2
 -11   2  -6 51.6621 26.3045   1
  11  -2  -8 143.656 47.8744  -2
 -11   2  -7 143.656 47.8744   1
  11  -3   5 85.8820 26.0622  -2
 -11   3   6 85.8820 26.0622   1
  11  -3   4 62.0220 13.4781  -2
 -11   3   5 62.0220 13.4781   1
 -11  -3  -3 334.290 24.3677  -2
  11   3  -4 334.290 24.3677   1
 -11  -3  -2 206.913 20.0698  -2
  11   3  -3 206.913 20.0698   1
  11  -3   1 425.587 18.4145  -2
 -11   3   2 425.587 18.4145   1
  11  -3   0 414.492 21.4119  -2
 -11   3   1 414.492 21.4119   1
  11  -3  -1 407.704 19.0597  -2
 -11   3   0 407.704 19.0597   1
  11  -3  -2 426.554 19.0620  -2
 -11   3  -1 426.554 19.0620   1
  11  -3  -3 216.717 14.0166  -2
 -11   3  -2 216.717 14.0166   1
  11  -3  -4 292.756 17.6071  -2
 -11   3  -3 292.756 17.6071   1
  11  -3  -5 67.4876 14.0107  -2
 -11   3  -4 67.4876 14.0107   1
  11  -3  -6 14.3198 20.5971  -2
 -11   3  -5 14.3198 20.5971   1
  11  -3  -7 62.3980 26.7893  -2
 -11   3  -6 62.3980 26.7893   1
  11  -3  -8 29.3635 31.3707  -2
 -11   3  -7 29.3635 31.3707   1
  11  -4   4 193.044 22.5760  -2
 -11   4   5 193.044 22.5760   1
 -11  -4  -3 114.058 16.0444  -2
  11   4  -4 114.058 16.0444   1
 -11  -4  -2 191.999 20.6845  -2
  11   4  -3 191.999 20.6845   1
  11  -4   1 70.9839 14.2227  -2
 -11   4   2 70.9839 14.2227   1
  11  -4   0 120.578 14.9117  -2
 -11   4   1 120.578 14.9117   1
  11  -4  -1 130.607 14.9277  -2
 -11   4   0 130.607 14.9277   1
  11  -4  -2 68.7914 11.2343  -2
 -11   4  -1 68.7914 11.2343   1
  11  -4  -3 192.565 13.9501  -2
 -11   4  -2 192.565 13.9501   1
  11  -4  -4 105.135 12.2742  -2
 -11   4  -3 105.135 12.2742   1
  11  -4  -5 149.824 12.7549  -2
 -11   4  -4 149.824 12.7549   1
  11  -4  -6 134.226 18.9407  -2
 -11   4  -5 134.226 18.9407   1
  11  -5   2 82.2084 25.5661  -2
 -11   5   3 82.2084 25.5661   1
  11  -5   1 208.219 19.1636  -2
 -11   5   2 208.219 19.1636   1
  11  -5   0 198.680 18.4542  -2
 -11   5   1 198.680 18.4542   1
  11  -5  -1 215.731 18.7341  -2
 -11   5   0 215.731 18.7341   1
  11  -5  -2 195.723 17.7980  -2
 -11   5  -1 195.723 17.7980   1
  11  -5  -3 81.7187 12.9610  -2
 -11   5  -2 81.7187 12.9610   1
  11  -5  -4 120.708 15.1689  -2
 -11   5  -3 120.708 15.1689   1
  11  -5  -5 38.2060 12.5453  -2
 -11   5  -4 38.2060 12.5453   1
  11  -6  -1 100.165 26.5928  -2
 -11   6   0 100.165 26.5928   1
  11  -6  -2 115.264 26.5645  -2
 -11   6  -1 115.264 26.5645   1
  11  -6  -3 134.921 19.2545  -2
 -11   6  -2 134.921 19.2545   1
  11  -6  -4 47.6635 15.5042  -2
 -11   6  -3 47.6635 15.5042   1
  11  -6  -5 86.8479 22.4911  -2
 -11   6  -4 86.8479 22.4911   1
  12   5   2 63.7294 29.3441  -2
 -12  -5   3 63.7294 29.3441   1
  12   5   1 74.2862 29.3243  -2
 -12  -5   2 74.2862 29.3243   1
  12   5   0 35.9387 25.3782  -2
 -12  -5   1 35.9387 25.3782   1
  12   5  -2 67.4368 31.8536  -2
 -12  -5  -1 67.4368 31.8536   1
  12   5  -3 50.2783 29.3337  -2
 -12  -5  -2 50.2783 29.3337   1
  12   5  -4 74.4982 30.5777  -2
 -12  -5  -3 74.4982 30.5777   1
  12   4   3 85.1646 30.0914  -2
 -12  -4   4 85.1646 30.0914   1
  12   4   2 110.412 23.5105  -2
 -12  -4   3 110.412 23.5105   1
  12   4   1 138.238 19.7146  -2
 -12  -4   2 138.238 19.7146   1
  12   4   0 117.499 18.5182  -2
 -12  -4   1 117.499 18.5182   1
  12   4  -1 112.077 25.0143  -2
 -12  -4   0 112.077 25.0143   1
  12   4  -2 134.212 33.0526  -2
 -12  -4  -1 134.212 33.0526   1
  12   4  -3 131.126 30.9136  -2
 -12  -4  -2 131.126 30.9136   1
  12   4  -4 101.487 28.7933  -2
 -12  -4  -3 101.487 28.7933   1
  12   4  -5 48.4467 25.2589  -2
 -12  -4  -4 48.4467 25.2589   1
  12   3   4 212.176 34.8575  -2
 -12  -3   5 212.176 34.8575   1
  12   3   3 111.239 20.4574  -2
 -12  -3   4 111.239 20.4574   1
  12   3   2 144.658 15.8943  -2
 -12  -3   3 144.658 15.8943   1
  12   3   1 80.3503 13.9589  -2
 -12  -3   2 80.3503 13.9589   1
  12   3   0 56.9595 12.8893  -2
 -12  -3   1 56.9595 12.8893   1
  12   3  -1 71.9825 12.9040  -2
 -12  -3   0 71.9825 12.9040   1
  12   3  -2 107.582 22.7067  -2
 -12  -3  -1 107.582 22.7067   1
  12   3  -3 131.230 23.4635  -2
 -12  -3  -2 131.230 23.4635   1
  12   3  -4 124.048 23.3095  -2
 -12  -3  -3 124.048 23.3095   1
  12   3  -5 170.414 29.8717  -2
 -12  -3  -4 170.414 29.8717   1
  12   2   5 46.9529 26.7678  -2
 -12  -2   6 46.9529 26.7678   1
  12   2   4 110.435 21.2734  -2
 -12  -2   5 110.435 21.2734   1
  12   2   3 204.808 20.8331  -2
 -12  -2   4 204.808 20.8331   1
  12   2   2 290.452 15.5123  -2
 -12  -2   3 290.452 15.5123   1
  12   2   1 434.542 17.4660  -2
 -12  -2   2 434.542 17.4660   1
  12   2   0 418.587 20.2872  -2
 -12  -2   1 418.587 20.2872   1
  12   2  -1 439.624 19.9835  -2
 -12  -2   0 439.624 19.9835   1
  12   2  -2 418.225 17.8889  -2
 -12  -2  -1 418.225 17.8889   1
  12   2  -3 312.667 23.7202  -2
 -12  -2  -2 312.667 23.7202   1
  12   2  -4 198.721 21.3651  -2
 -12  -2  -3 198.721 21.3651   1
  12   2  -5 99.9436 18.7280  -2
 -12  -2  -4 99.9436 18.7280   1
 -12   2   6 47.8480 35.3876  -2
  12  -2   5 47.8480 35.3876   1
  12   1   5 104.506 28.8744  -2
 -12  -1   6 104.506 28.8744   1
  12   1   4 205.797 23.4519  -2
 -12  -1   5 205.797 23.4519   1
 -12   1  -3 169.557 18.8344  -2
  12  -1  -4 169.557 18.8344   1
 -12   1  -2 200.149 15.3741  -2
  12  -1  -3 200.149 15.3741   1
  12   1   1 84.1158 12.1388  -2
 -12  -1   2 84.1158 12.1388   1
 -12   1   0 41.9782 8.86979  -2
  12  -1  -1 41.9782 8.86979   1
  12   1  -1 68.9510 11.0828  -2
 -12  -1   0 68.9510 11.0828   1
 -12   1   2 91.9457 13.0122  -2
  12  -1   1 91.9457 13.0122   1
  12   1  -3 224.998 21.2482  -2
 -12  -1  -2 224.998 21.2482   1
  12   1  -4 177.363 20.3485  -2
 -12  -1  -3 177.363 20.3485   1
  12   1  -5 187.488 20.6051  -2
 -12  -1  -4 187.488 20.6051   1
 -12   1   6 114.222 43.1619  -2
  12  -1   5 114.222 43.1619   1
  12   0   5 58.0261 18.9052  -2
 -12   0   6 58.0261 18.9052   1
 -12   0  -4 9.35514 12.3417  -2
  12   0  -5 9.35514 12.3417   1
 -12   0  -3 126.258 17.9762  -2
  12   0  -4 126.258 17.9762   1
 -12   0  -2 224.497 12.9033  -2
  12   0  -3 224.497 12.9033   1
 -12   0  -1 374.619 15.9547  -2
  12   0  -2 374.619 15.9547   1
  12   0   0 623.416 23.1076  -2
 -12   0   1 623.416 23.1076   1
  12   0  -1 632.514 22.6619  -2
 -12   0   0 632.514 22.6619   1
  12   0  -2 392.223 20.8606  -2
 -12   0  -1 392.223 20.8606   1
  12   0  -3 221.624 16.6359  -2
 -12   0  -2 221.624 16.6359   1
  12   0  -4 155.590 22.1789  -2
 -12   0  -3 155.590 22.1789   1
  12   0  -5 9.99099 15.3119  -2
 -12   0  -4 9.99099 15.3119   1
 -12   0   6 41.5437 38.8114  -2
  12   0   5 41.5437 38.8114   1
  12  -1   5 139.857 29.4708  -2
 -12   1   6 139.857 29.4708   1
 -12  -1  -4 184.889 17.3998  -2
  12   1  -5 184.889 17.3998   1
 -12  -1  -3 142.402 18.3055  -2
  12   1  -4 142.402 18.3055   1
 -12  -1  -2 214.210 16.6332  -2
  12   1  -3 214.210 16.6332   1
  12  -1   1 84.8162 13.1986  -2
 -12   1   2 84.8162 13.1986   1
  12  -1   0 66.2621 12.3743  -2
 -12   1   1 66.2621 12.3743   1
  12  -1  -1 58.1548 11.9616  -2
 -12   1   0 58.1548 11.9616   1
  12  -1  -2 84.0910 14.9177  -2
 -12   1  -1 84.0910 14.9177   1
  12  -1  -3 204.284 16.1378  -2
 -12   1  -2 204.284 16.1378   1
  12  -1  -4 166.107 22.0564  -2
 -12   1  -3 166.107 22.0564   1
  12  -1  -5 230.095 23.4186  -2
 -12   1  -4 230.095 23.4186   1
  12  -1  -7 98.7085 42.1372  -2
 -12   1  -6 98.7085 42.1372   1
  12  -2   5 57.8369 25.0656  -2
 -12   2   6 57.8369 25.0656   1
  12  -2   4 103.842 19.4885  -2
 -12   2   5 103.842 19.4885   1
 -12  -2  -3 206.190 20.4245  -2
  12   2  -4 206.190 20.4245   1
  12  -2   2 317.017 19.0190  -2
 -12   2   3 317.017 19.0190   1
  12  -2   1 458.058 22.0768  -2
 -12   2   2 458.058 22.0768   1
  12  -2   0 463.330 21.4778  -2
 -12   2   1 463.330 21.4778   1
  12  -2  -1 430.314 20.6030  -2
 -12   2   0 430.314 20.6030   1
  12  -2  -2 458.743 20.4191  -2
 -12   2  -1 458.743 20.4191   1
  12  -2  -3 265.395 16.4720  -2
 -12   2  -2 265.395 16.4720   1
  12  -2  -4 200.190 23.4148  -2
 -12   2  -3 200.190 23.4148   1
  12  -2  -5 104.924 22.2901  -2
 -12   2  -4 104.924 22.2901   1
  12  -2  -7 75.4571 41.8698  -2
 -12   2  -6 75.4571 41.8698   1
  12  -3   4 199.341 31.5488  -2
 -12   3   5 199.341 31.5488   1
 -12  -3  -3 135.353 19.0606  -2
  12   3  -4 135.353 19.0606   1
  12  -3   2 144.941 27.5528  -2
 -12   3   3 144.941 27.5528   1
  12  -3   1 75.4927 16.9968  -2
 -12   3   2 75.4927 16.9968   1
  12  -3   0 79.7343 13.3576  -2
 -12   3   1 79.7343 13.3576   1
  12  -3  -1 60.9899 12.3677  -2
 -12   3   0 60.9899 12.3677   1
 -12  -3   2 93.1845 16.0716  -2
  12   3   1 93.1845 16.0716   1
 -12  -3   3 130.070 15.5350  -2
  12   3   2 130.070 15.5350   1
 -12  -3   4 111.262 22.8394  -2
  12   3   3 111.262 22.8394   1
  12  -3  -5 176.784 41.2301  -2
 -12   3  -4 176.784 41.2301   1
  12  -4   2 141.213 27.8925  -2
 -12   4   3 141.213 27.8925   1
  12  -4   1 168.841 19.8440  -2
 -12   4   2 168.841 19.8440   1
  12  -4   0 171.992 16.5079  -2
 -12   4   1 171.992 16.5079   1
  12  -4  -1 140.402 15.6109  -2
 -12   4   0 140.402 15.6109   1
  12  -4  -2 168.433 15.8512  -2
 -12   4  -1 168.433 15.8512   1
  12  -4  -3 129.273 14.3448  -2
 -12   4  -2 129.273 14.3448   1
  12  -4  -4 114.931 18.8568  -2
 -12   4  -3 114.931 18.8568   1
  12  -4  -5 32.9368 18.2205  -2
 -12   4  -4 32.9368 18.2205   1
  12  -5   0 99.1119 25.7480  -2
 -12   5   1 99.1119 25.7480   1
  12  -5  -1 87.1199 24.4688  -2
 -12   5   0 87.1199 24.4688   1
  12  -5  -2 84.5821 23.2873  -2
 -12   5  -1 84.5821 23.2873   1
  12  -5  -3 78.1585 16.0998  -2
 -12   5  -2 78.1585 16.0998   1
  12  -5  -4 110.284 23.1407  -2
 -12   5  -3 110.284 23.1407   1
  13   4   2 102.099 29.0394  -2
 -13  -4   3 102.099 29.0394   1
  13   4   1 85.2954 29.0389  -2
 -13  -4   2 85.2954 29.0389   1
  13   4  -4 136.435 31.7077  -2
 -13  -4  -3 136.435 31.7077   1
  13   3   3 51.1746 27.1450  -2
 -13  -3   4 51.1746 27.1450   1
  13   3   2 117.341 28.6538  -2
 -13  -3   3 117.341 28.6538   1
  13   3   1 33.8889 20.1682  -2
 -13  -3   2 33.8889 20.1682   1
  13   3  -1 122.620 32.1538  -2
 -13  -3   0 122.620 32.1538   1
  13   3  -2 80.0243 29.2649  -2
 -13  -3  -1 80.0243 29.2649   1
  13   3  -3 64.4215 29.1845  -2
 -13  -3  -2 64.4215 29.1845   1
  13   3  -4 64.1340 27.6704  -2
 -13  -3  -3 64.1340 27.6704   1
  13   2   3 109.189 28.5187  -2
 -13  -2   4 109.189 28.5187   1
  13   2   2 43.2422 19.4421  -2
 -13  -2   3 43.2422 19.4421   1
  13   2   1 53.7476 16.0013  -2
 -13  -2   2 53.7476 16.0013   1
  13   2   0 58.9507 15.5428  -2
 -13  -2   1 58.9507 15.5428   1
  13   2  -1 73.0681 21.5273  -2
 -13  -2   0 73.0681 21.5273   1
  13   2  -2 24.7143 26.2325  -2
 -13  -2  -1 24.7143 26.2325   1
  13   2  -3 75.6131 27.3238  -2
 -13  -2  -2 75.6131 27.3238   1
  13   2  -4 160.804 29.5820  -2
 -13  -2  -3 160.804 29.5820   1
  13   1   4 83.0069 27.7545  -2
 -13  -1   5 83.0069 27.7545   1
  13   1   3 65.6757 24.8882  -2
 -13  -1   4 65.6757 24.8882   1
  13   1   2 128.150 17.6480  -2
 -13  -1   3 128.150 17.6480   1
  13   1   1 256.505 19.9240  -2
 -13  -1   2 256.505 19.9240   1
  13   1   0 338.161 21.2373  -2
 -13  -1   1 338.161 21.2373   1
  13   1  -1 327.903 20.2160  -2
 -13  -1   0 327.903 20.2160   1
  13   1  -2 261.600 23.1700  -2
 -13  -1  -1 261.600 23.1700   1
  13   1  -3 170.580 23.7336  -2
 -13  -1  -2 170.580 23.7336   1
 -13   1   4 23.4265 19.5388  -2
  13  -1   3 23.4265 19.5388   1
 -13   1   5 102.525 40.4934  -2
  13  -1   4 102.525 40.4934   1
  13   0   4 70.6175 25.1708  -2
 -13   0   5 70.6175 25.1708   1
  13   0   3 124.543 27.0168  -2
 -13   0   4 124.543 27.0168   1
  13   0   2 6.50290 13.0563  -2
 -13   0   3 6.50290 13.0563   1
  13   0   1 33.1156 14.0514  -2
 -13   0   2 33.1156 14.0514   1
  13   0   0 5.68361 10.1329  -2
 -13   0   1 5.68361 10.1329   1
  13   0  -1 9.26378 10.0779  -2
 -13   0   0 9.26378 10.0779   1
  13   0  -2 5.91047 18.1007  -2
 -13   0  -1 5.91047 18.1007   1
  13   0  -3 0.39265 17.7274  -2
 -13   0  -2 0.39265 17.7274   1
  13   0  -4 156.770 23.2134  -2
 -13   0  -3 156.770 23.2134   1
  13  -1   3 26.5467 23.5517  -2
 -13   1   4 26.5467 23.5517   1
  13  -1   2 134.830 19.3960  -2
 -13   1   3 134.830 19.3960   1
  13  -1   1 262.361 17.5829  -2
 -13   1   2 262.361 17.5829   1
  13  -1   0 320.658 18.2860  -2
 -13   1   1 320.658 18.2860   1
  13  -1  -1 344.473 18.4653  -2
 -13   1   0 344.473 18.4653   1
  13  -1  -2 224.057 21.0361  -2
 -13   1  -1 224.057 21.0361   1
  13  -1  -3 149.708 22.8756  -2
 -13   1  -2 149.708 22.8756   1
  13  -1  -4 62.5658 22.6747  -2
 -13   1  -3 62.5658 22.6747   1
  13  -2   3 151.174 27.9920  -2
 -13   2   4 151.174 27.9920   1
  13  -2   2 36.9321 22.7202  -2
 -13   2   3 36.9321 22.7202   1
  13  -2   1 65.4332 13.1860  -2
 -13   2   2 65.4332 13.1860   1
  13  -2   0 35.4331 12.3290  -2
 -13   2   1 35.4331 12.3290   1
  13  -2  -1 36.9447 12.1638  -2
 -13   2   0 36.9447 12.1638   1
  13  -2  -2 39.8479 11.8686  -2
 -13   2  -1 39.8479 11.8686   1
  13  -2  -3 47.9822 16.1455  -2
 -13   2  -2 47.9822 16.1455   1
  13  -2  -4 148.119 24.9978  -2
 -13   2  -3 148.119 24.9978   1
  13  -3   2 89.3071 25.4933  -2
 -13   3   3 89.3071 25.4933   1
  13  -3   1 88.4686 23.6055  -2
 -13   3   2 88.4686 23.6055   1
 -13  -3   0 115.394 17.5594  -2
  13   3  -1 115.394 17.5594   1
 -13  -3   1 91.3748 17.0916  -2
  13   3   0 91.3748 17.0916   1
 -13  -3   2 83.5320 16.3586  -2
  13   3   1 83.5320 16.3586   1
  13  -3  -4 43.1481 21.2140  -2
 -13   3  -3 43.1481 21.2140   1
  13  -4   0 85.1057 23.8271  -2
 -13   4   1 85.1057 23.8271   1
  13  -4  -1 64.9974 22.4607  -2
 -13   4   0 64.9974 22.4607   1
  13  -4  -2 123.018 24.3436  -2
 -13   4  -1 123.018 24.3436   1
  14   1   2 44.6902 24.1493  -2
 -14  -1   3 44.6902 24.1493   1
  14   1   1 4.14679 22.3265  -2
 -14  -1   2 4.14679 22.3265   1
  14   1  -3 21.6023 26.1408  -2
 -14  -1  -2 21.6023 26.1408   1
  14   0   2 88.9613 26.0936  -2
 -14   0   3 88.9613 26.0936   1
  14   0   1 131.840 26.6131  -2
 -14   0   2 131.840 26.6131   1
  14   0  -2 134.196 30.1125  -2
 -14   0  -1 134.196 30.1125   1
  14   0  -3 88.6397 27.1665  -2
 -14   0  -2 88.6397 27.1665   1
  14  -1   1 32.4202 21.0986  -2
 -14   1   2 32.4202 21.0986   1
  14  -1   0 14.1714 20.0795  -2
 -14   1   1 14.1714 20.0795   1
  14   1   0 19.7241 15.0629   1
 -14  -1   2-16.9533 20.9348  -2
  14   1   1-16.9533 20.9348   1
  14   1   2 31.2522 16.8894   1
  14  -1  -3 50.2655 24.5236  -2
 -14   1  -2 50.2655 24.5236   1
 -14  -2   0 160.942 18.8087  -2
  14   2  -1 160.942 18.8087   1
 -14  -2   1 147.448 28.0313  -2
  14   2   0 147.448 28.0313   1
 -14  -2   2 63.6230 26.1923  -2
  14   2   1 63.6230 26.1923   1
   1   0   0 1.46786 1.88654   2
   1   0   1 114.111 4.06608   2
   1   1   0 10325.8 52.1161   2
   2  -3   2 1582.58 17.4009   2
   2  -3   7 659.624 23.1559   2
  -2  -2  10 14.7601 12.5645   2
  -2  -2   8 2.47416 3.57011   2
  -2  -2   2 1166.83 32.8053   2
  -2  -2   1 40.7862 8.48716   2
  -2  -2   0 179.949 8.46903   2
   2  -2   3 1299.50 10.8700   2
   2  -1  -6 38.0445 3.57153   2
   2  -1  -4 104.149 7.79915   2
   2  -1  -3 937.367 17.2322   2
   2  -1  -2 321.646 10.0902   2
  -2  -1   1 6905.27 40.2269   2
  -2  -1   0 114.779 4.27399   2
  -2  -1  -1 7594.90 55.5084   2
  -2  -1  -2 181.969 6.08251   2
  -2  -1  -6 27.0815 3.27082   2
   2   0 -12 15.2194 10.7806   2
   2   0  -3 3746.08 17.5242   2
  -2   0   1 11088.7 18.3770   2
   2   0   0 19.3555 5.56575   2
   2   0   1 8876.53 46.2185   2
   2   0   2 897.321 17.9261   2
   2   0   3 3923.09 23.1178   2
   2   1  -4 102.006 6.90089   2
   2   1  -2 330.660 6.99851   2
   2   1  -1 6256.38 49.0693   2
   2   1   0 124.379 5.59737   2
   2   1   1 7928.23 36.6038   2
   2   2  -1 31.1442 8.45986   2
   2   2   0 152.627 11.8720   2
  -2   3  -1 524.676 11.7325   2
  -2   3  -2 1408.53 15.6471   2
  -2   6  10 21.0332 22.3635   2
   3  -6 -11 32.7993 18.2032   2
  -3  -6 -11 12.3973 17.1800   2
   3  -5 -11 72.9118 17.7616   2
   3  -5 -10 36.4403 16.4684   2
   3  -5  -8 78.0640 14.2096   2
   3  -5  -7 18.9482 15.0431   2
  -3  -5   6 31.7303 8.74099   2
   3  -5  -3 319.309 24.9912   2
   3  -5   3 173.351 10.4005   2
   3  -5   4 160.095 10.3108   2
   3  -5   6 2.37325 14.3291   2
  -3  -5 -10 36.8367 15.8104   2
  -3  -5 -11 43.8169 16.8823   2
   3  -4 -11-2.37872 12.8436   2
   3  -4 -10 78.3892 9.95040   2
   3  -4  -9 57.7600 7.51275   2
   3  -4  -8 122.369 7.77283   2
  -3  -4   7 467.383 11.6501   2
   3  -4  -6 40.2615 6.58284   2
   3  -4  -5 608.217 16.4209   2
   3  -4  -1 223.156 16.6706   2
   3  -4   4 141.176 5.13933   2
   3  -4   5 713.632 19.6124   2
  -3  -4  -6 110.314 8.97221   2
   3  -4   8 146.505 9.70247   2
   3  -4   9 139.546 8.41157   2
  -3  -4 -10 40.7838 7.49606   2
  -3  -4 -11 24.9678 13.8545   2
  -3  -4 -13 14.4725 25.4606   2
   3  -3 -13 54.8540 17.4441   2
  -3  -3  11 125.110 12.1462   2
  -3  -3  10 16.7445 6.94412   2
   3  -3  -9 188.709 7.62959   2
  -3  -3   8 85.1291 5.64269   2
   3  -3  -7 65.9801 4.23861   2
   3  -3  -6 178.628 5.11891   2
   3  -3  -5 282.410 7.30708   2
   3  -3  -4 244.877 11.4966   2
   3  -3  -3 1017.53 22.9842   2
   3  -3  -2 875.061 28.3427   2
  -3  -3   1 1701.72 26.7310   2
  -3  -3   0 2035.37 20.6631   2
  -3  -3  -2 1560.16 39.4528   2
   3  -3   3 140.581 8.16519   2
   3  -3   4 437.221 7.68931   2
   3  -3   5 352.384 6.05237   2
   3  -3   6 167.618 7.13396   2
   3  -3   7 83.8360 6.01193   2
   3  -3   8 27.1386 5.18910   2
   3  -3   9 208.207 7.43956   2
   3  -3  10 63.6644 5.28427   2
   3  -3  11 86.3078 11.1995   2
  -3  -3 -12 22.3062 22.4020   2
  -3  -3 -13 71.8014 26.9041   2
  -3  -3 -14 9.56721 25.2375   2
   3  -2 -15 10.0576 23.9320   2
   3  -2 -14 25.6454 20.5379   2
   3  -2 -13 5.54006 13.5565   2
   3  -2 -12 20.8940 12.4848   2
   3  -2 -11-6.17228 7.20118   2
  -3  -2  10 18.9468 5.46845   2
   3  -2  -9 158.738 7.46336   2
   3  -2  -8 69.4450 2.73418   2
  -3  -2   7 923.351 7.33624   2
  -3  -2   6 611.355 6.38472   2
  -3  -2   5 964.530 8.17108   2
   3  -2  -4 322.884 7.72091   2
   3  -2  -3 839.574 15.4361   2
   3  -2  -2 468.208 12.1226   2
   3  -2  -1 180.394 9.54646   2
  -3  -2   0 784.854 16.2072   2
  -3  -2  -1 93.7894 7.20190   2
  -3  -2  -2 241.460 16.4819   2
   3  -2   3 725.423 8.80509   2
   3  -2   4 273.897 7.23302   2
   3  -2   5 1610.69 12.1898   2
   3  -2   6 384.396 5.30965   2
   3  -2   7 668.644 6.80619   2
   3  -2   8 84.1433 3.53646   2
   3  -2   9 168.571 7.13629   2
  -3  -2 -10 67.5278 5.87233   2
  -3  -2 -11 6.18483 7.18358   2
   3  -2  12 7.72245 11.4287   2
  -3  -2 -13 20.2579 22.4629   2
  -3  -2 -14-5.55624 22.5473   2
   3  -1 -14 3.47568 15.5593   2
  -3  -1  13 62.7181 14.9366   2
   3  -1 -12-7.83008 11.7360   2
   3  -1 -11 181.942 10.3278   2
   3  -1 -10 122.380 6.16624   2
  -3  -1   9 159.286 6.25941   2
   3  -1  -8 85.9021 3.54610   2
   3  -1  -7 97.0277 4.80583   2
   3  -1  -6 50.5248 2.29948   2
   3  -1  -5 335.727 4.49041   2
  -3  -1   4 273.710 5.82208   2
   3  -1  -3 1671.71 15.3704   2
   3  -1  -2 731.300 8.10819   2
  -3  -1   1 1583.13 22.6926   2
   3  -1   0 568.856 12.2544   2
   3  -1   1 1288.92 10.7336   2
   3  -1   2 686.272 8.78519   2
   3  -1   3 740.709 7.60505   2
   3  -1   4 206.028 5.53404   2
   3  -1   5 103.197 4.35225   2
  -3  -1  -6 71.6596 3.02239   2
  -3  -1  -7 140.479 4.68009   2
  -3  -1  -8 98.6977 4.58664   2
  -3  -1  -9 234.635 6.29710   2
  -3  -1 -10 53.7857 4.53303   2
  -3  -1 -11 164.992 8.16283   2
  -3  -1 -12 48.1086 8.63564   2
  -3  -1 -13 43.5016 22.9207   2
  -3  -1 -14 13.5106 23.0356   2
   3   0 -14 3.82364 25.1782   2
  -3   0  13 9.27689 17.7858   2
  -3   0  12 10.0580 9.54427   2
   3   0 -11 28.7088 5.18331   2
   3   0 -10-2.45034 3.26390   2
   3   0  -9 680.470 7.53113   2
   3   0  -8 17.0436 2.70727   2
   3   0  -7 1771.07 9.96106   2
   3   0  -6 839.392 6.23538   2
  -3   0   5 2203.04 22.4182   2
  -3   0   4 35.9121 3.56144   2
  -3   0   3 1626.27 6.20813   2
   3   0  -2 1592.24 13.1933   2
   3   0  -1 394.738 5.59989   2
   3   0   0 10.4326 6.48728   2
  -3   0  -1 91.6847 4.44958   2
   3   0   2 1269.05 12.0024   2
   3   0   3 2206.79 15.0310   2
  -3   0  -4 592.229 6.48939   2
  -3   0  -5 3020.80 12.9620   2
  -3   0  -6 807.873 7.18464   2
  -3   0  -7 1219.27 9.47315   2
   3   0   8 128.898 4.85263   2
  -3   0  -9 246.706 6.49293   2
   3   0  10 43.7082 6.09347   2
   3   0  11 34.1843 9.74271   2
   3   0  12-3.72521 9.45989   2
  -3   0 -13 3.85356 14.6862   2
   3   1 -14 31.9950 26.4153   2
   3   1 -13 97.2158 29.3234   2
  -3   1  12 0.23424 9.83733   2
  -3   1  11 210.502 15.5214   2
  -3   1  10 131.658 13.3322   2
  -3   1   9 184.180 7.48027   2
  -3   1   8 118.356 6.13934   2
  -3   1   7 134.374 6.36482   2
  -3   1   6 68.3237 5.13920   2
   3   1  -5 330.553 6.92876   2
   3   1  -4 273.775 6.90906   2
   3   1  -3 1689.45 15.8730   2
   3   1  -2 715.347 7.51450   2
  -3   1   1 1997.14 18.9400   2
  -3   1   0 544.587 7.96503   2
  -3   1  -1 962.799 12.1583   2
   3   1   2 786.670 9.01690   2
   3   1   3 795.156 9.06438   2
  -3   1  -4 218.962 4.14295   2
  -3   1  -5 112.095 3.50239   2
  -3   1  -6 53.3170 4.15997   2
  -3   1  -7 125.721 6.03022   2
   3   1   8 114.939 5.63223   2
   3   1   9 244.487 7.74384   2
   3   1  10 39.2876 8.70991   2
  -3   1 -11 145.983 12.2450   2
   3   1  12 43.7275 10.9174   2
   3   1  13 21.0137 11.3781   2
   3   2 -14 45.1989 28.8095   2
   3   2 -13 46.9112 27.6050   2
  -3   2  12 25.7031 11.2537   2
  -3   2  11 10.4941 10.7593   2
  -3   2  10 37.4270 16.5678   2
  -3   2   9 233.882 10.0341   2
  -3   2   8 117.771 8.32947   2
   3   2  -7 1213.23 21.5158   2
   3   2  -6 654.552 14.0250   2
   3   2  -5 1176.25 19.9530   2
  -3   2   4 327.209 10.2925   2
  -3   2   3 815.217 13.1034   2
   3   2  -2 433.671 11.1128   2
  -3   2   1 146.777 6.70787   2
  -3   2   0 779.945 13.2298   2
   3   2   1 115.664 7.58418   2
   3   2   2 258.719 10.4112   2
  -3   2  -3 704.036 11.5317   2
  -3   2  -4 261.252 7.10006   2
  -3   2  -5 1377.04 15.9796   2
  -3   2  -6 390.832 11.2561   2
   3   2   7 645.581 10.8658   2
  -3   2  -8 82.3515 7.06849   2
   3   2   9 149.233 6.33918   2
  -3   2 -10 47.8595 9.78819   2
   3   2  11 7.21589 8.03614   2
   3   2  12 10.6457 9.81555   2
   3   2  13 3.59182 16.8092   2
   3   3 -13 65.5489 29.3899   2
  -3   3  12 14.6289 17.4071   2
   3   3 -11 123.448 30.2236   2
  -3   3   9 263.282 17.7852   2
  -3   3   7 68.8187 20.3637   2
   3   3  -5 289.447 13.3513   2
   3   3  -4 234.589 14.2994   2
   3   3  -3 903.237 24.7321   2
   3   3  -2 835.359 17.9059   2
  -3   3   1 1564.23 28.9688   2
   3   3   0 1827.92 39.2488   2
   3   3   1 2765.23 43.2054   2
   3   3  10 46.5844 20.2413   2
  -3   3 -11 69.3992 17.9809   2
  -3   4  10 76.3873 26.9177   2
  -3   4   9 26.3857 20.3716   2
  -3   4   8 110.387 24.7257   2
  -3   4   7 455.022 35.1757   2
  -3   4   4 436.342 26.0932   2
  -3   4   3 1453.64 39.0549   2
  -3   4   2 1080.82 30.2672   2
  -3   4   1 253.043 14.2883   2
  -3   4  -1 264.002 7.73142   2
  -3   4  -2 954.083 19.4284   2
  -3   5   6 31.4117 16.1874   2
  -3   5   1 978.777 26.7545   2
  -3   5   0 152.871 11.7996   2
  -3   5  -1 1141.35 17.2561   2
  -3   5  -2 102.667 6.18942   2
  -3   6  10 55.7196 25.3656   2
  -3   6   2 393.661 21.9511   2
  -3   6   0 1097.46 30.5053   2
  -3   6  -1 128.894 13.0106   2
  -3   6  -2 326.575 13.8955   2
  -3   7   9 1.07269 21.7152   2
  -3   7   1 200.435 17.8740   2
  -3   7   0 235.783 18.0364   2
  -3   7  -1 221.373 17.1747   2
  -4  -8  -8-5.72075 14.9168   2
   4  -7  -9 67.1949 13.1031   2
   4  -7  -8 25.8338 15.5098   2
   4  -7  -7 22.1546 20.0555   2
  -4  -7  -7 37.6813 13.9862   2
   4  -7   8 28.4126 8.38461   2
   4  -7   9 37.1313 16.5155   2
  -4  -6  10 39.0834 11.6227   2
   4  -6  -9 19.1250 12.4086   2
   4  -6  -8 69.9121 11.7212   2
   4  -6  -7 129.749 13.0890   2
   4  -6  -6 68.5192 23.4816   2
   4  -6  -5 80.8701 24.5923   2
   4  -6  -4 52.3490 20.6773   2
   4  -6  -3 141.131 23.1787   2
   4  -6   4 136.613 17.3858   2
   4  -6   5 274.491 21.8708   2
   4  -6   6 28.8439 8.80951   2
   4  -6   7 146.513 12.2602   2
   4  -6   8 70.0349 8.48394   2
   4  -6   9 73.5010 9.06618   2
   4  -6  10 80.1291 17.6422   2
  -4  -6 -11 14.8225 16.1400   2
   4  -5 -11 58.1843 11.5074   2
   4  -5 -10 36.3731 10.4363   2
   4  -5  -9 73.1373 11.1407   2
   4  -5  -8 152.824 11.3005   2
   4  -5  -7 21.9351 6.04963   2
  -4  -5   6 423.618 11.5370   2
   4  -5  -5 89.8556 9.19296   2
   4  -5  -4 503.286 15.9596   2
   4  -5  -3 195.030 13.2090   2
  -4  -5   2 287.079 13.7665   2
   4  -5  -1 596.161 26.8019   2
   4  -5   0 259.671 17.1074   2
   4  -5   1 605.344 16.3278   2
  -4  -5  -3 205.645 23.5007   2
   4  -5   4 397.732 18.3376   2
   4  -5   5 168.106 8.62451   2
   4  -5   6 539.136 13.6937   2
   4  -5   7 24.3304 6.33752   2
   4  -5   8 233.439 10.6570   2
   4  -5   9 52.5146 7.08057   2
  -4  -5 -10 24.9626 8.65089   2
   4  -5  11 35.0053 11.1341   2
   4  -4 -13 2.07141 22.2523   2
  -4  -4  12 38.1051 14.9086   2
   4  -4 -11 24.6036 9.33850   2
   4  -4 -10 171.037 12.6883   2
  -4  -4   9 75.1318 6.57961   2
   4  -4  -8 69.8149 6.81540   2
   4  -4  -7 116.367 7.35952   2
  -4  -4   6 1.09378 4.42610   2
   4  -4  -5 110.538 5.33643   2
   4  -4  -4 210.398 9.52052   2
   4  -4  -3 134.361 8.26696   2
  -4  -4   2 1489.68 24.1352   2
  -4  -4   1 45.4982 6.95155   2
  -4  -4   0 5075.73 36.6254   2
  -4  -4  -1 39.8965 8.04964   2
  -4  -4  -2 1996.94 30.8449   2
  -4  -4  -3 337.583 14.9513   2
   4  -4   4 176.044 8.22559   2
   4  -4   5 321.806 6.75416   2
   4  -4   6 32.4695 3.97535   2
   4  -4   7 156.648 5.88983   2
   4  -4   8 69.3882 5.86266   2
   4  -4   9 20.4231 5.96480   2
  -4  -4 -10 89.0206 9.64090   2
  -4  -4 -11 11.9693 7.83872   2
   4  -3 -14 58.8066 26.3311   2
   4  -3 -13 2.97548 20.9448   2
  -4  -3  12 37.9000 16.6639   2
  -4  -3  11 28.0769 8.81023   2
   4  -3 -10 22.8036 3.85278   2
   4  -3  -9 15.2201 4.73974   2
  -4  -3   8 236.059 8.42271   2
  -4  -3   7 264.515 4.31921   2
  -4  -3   6 427.869 4.81284   2
   4  -3  -5 488.705 6.51548   2
   4  -3  -4 584.821 7.78354   2
   4  -3  -3 550.585 9.07145   2
   4  -3  -2 1424.34 14.3878   2
  -4  -3   1 358.640 8.40042   2
  -4  -3   0 3889.19 42.3530   2
  -4  -3  -1 151.231 7.08499   2
  -4  -3  -2 1128.71 11.3165   2
   4  -3   3 440.607 9.11724   2
   4  -3   4 1105.37 9.99412   2
   4  -3   5 113.659 3.12039   2
   4  -3   6 192.780 4.64078   2
   4  -3   7 297.180 5.90883   2
   4  -3   8 300.401 7.02699   2
   4  -3   9 106.639 5.28234   2
   4  -3  10 37.4970 6.41438   2
  -4  -3 -11 52.5768 8.43307   2
  -4  -3 -12 12.6964 10.1699   2
  -4  -3 -13 23.8124 23.5534   2
  -4  -3 -14-17.5056 24.3448   2
   4  -2 -14 49.0266 23.9326   2
   4  -2 -13 18.7939 15.7920   2
   4  -2 -12 110.147 20.0807   2
  -4  -2  11 37.2937 8.12051   2
   4  -2 -10 177.135 8.44050   2
   4  -2  -9 81.7299 6.42452   2
   4  -2  -8 183.307 4.51715   2
   4  -2  -7 81.4080 3.69001   2
  -4  -2   6 85.6075 3.91809   2
  -4  -2   5 157.286 4.88981   2
  -4  -2   4 1063.36 6.95968   2
  -4  -2   3 110.995 3.81584   2
   4  -2  -2 913.667 11.8708   2
   4  -2  -1 297.599 7.96136   2
  -4  -2   0 3875.83 34.0388   2
   4  -2   1 25.2769 7.10597   2
   4  -2   2 949.897 23.5033   2
   4  -2   3 152.248 3.60768   2
   4  -2   4 344.598 4.50957   2
   4  -2   5 149.118 4.53901   2
  -4  -2  -6 52.1058 3.78597   2
   4  -2   7 133.905 4.02461   2
   4  -2   8 399.733 6.92603   2
  -4  -2  -9 29.1097 4.21475   2
  -4  -2 -10 303.492 9.89651   2
  -4  -2 -11 16.9890 6.98423   2
  -4  -2 -12 122.906 12.3416   2
  -4  -2 -13 2.25784 12.5081   2
  -4  -2 -14 31.1237 24.5848   2
   4  -1 -14 56.0005 23.7619   2
   4  -1 -13-0.42325 15.5676   2
   4  -1 -12-3.24732 12.3611   2
   4  -1 -11 10.8393 5.64412   2
  -4  -1  10 29.9502 4.36275   2
   4  -1  -9 246.929 6.34694   2
   4  -1  -8 832.964 9.69785   2
   4  -1  -7 263.693 6.27620   2
  -4  -1   6 1553.32 7.80016   2
  -4  -1   5 582.177 5.81515   2
   4  -1  -4 2524.02 11.0701   2
   4  -1  -3 721.777 4.96457   2
  -4  -1   2 1032.46 7.73402   2
   4  -1  -1 485.829 8.69387   2
   4  -1   0 239.229 8.60297   2
  -4  -1  -1 145.860 6.42386   2
   4  -1   2 570.937 6.24941   2
   4  -1   3 282.384 5.20297   2
   4  -1   4 3227.28 13.5640   2
   4  -1   5 369.069 6.19123   2
  -4  -1  -6 1523.50 14.0406   2
  -4  -1  -7 237.927 4.17683   2
  -4  -1  -8 279.030 6.60797   2
  -4  -1  -9 26.2363 4.05416   2
  -4  -1 -10 0.90849 3.83371   2
  -4  -1 -11 1.89737 5.93442   2
  -4  -1 -12 12.3506 8.76707   2
  -4  -1 -13 20.0774 11.6923   2
   4   0 -14 10.6466 26.0857   2
   4   0 -13 28.4951 25.1010   2
  -4   0  12 177.159 15.4286   2
   4   0 -11 116.676 11.7190   2
   4   0 -10 180.353 16.3223   2
  -4   0   9 16.5013 6.54554   2
  -4   0   8 130.926 8.05329   2
  -4   0   7 153.094 9.39604   2
   4   0  -6 2.97151 2.92749   2
   4   0  -5 30.1359 4.06548   2
   4   0  -4 849.339 5.42963   2
  -4   0   3 28.5657 2.43114   2
  -4   0   2 3543.84 13.3495   2
  -4   0   1 973.719 7.30078   2
  -4   0   0 4809.15 19.5327   2
  -4   0  -1 983.537 10.8326   2
   4   0   2 3400.43 15.2631   2
  -4   0  -3 64.8314 2.90609   2
   4   0   4 1183.44 8.54113   2
  -4   0  -5-3.90172 2.14632   2
  -4   0  -6 101.976 3.33616   2
  -4   0  -7 43.9297 3.92329   2
  -4   0  -8 118.556 4.93829   2
  -4   0  -9 17.8568 4.16199   2
  -4   0 -10 134.945 7.69537   2
  -4   0 -11 28.1371 7.92856   2
  -4   0 -12 151.461 11.3341   2
  -4   0 -13 15.6095 10.5143   2
   4   1 -14 1.35256 27.5866   2
   4   1 -13 68.0779 26.9289   2
  -4   1  12 11.8630 10.8219   2
  -4   1  11 22.0756 10.9900   2
  -4   1  10 42.4663 11.3731   2
   4   1  -9 274.253 11.6538   2
  -4   1   8 844.019 13.0519   2
  -4   1   7 284.315 8.54073   2
   4   1  -6 1517.98 12.8603   2
   4   1  -5 647.571 9.16311   2
   4   1  -4 2684.04 17.4596   2
   4   1  -3 794.999 6.40994   2
   4   1  -2 900.192 7.75578   2
   4   1  -1 457.384 7.10041   2
  -4   1   0 239.548 5.92392   2
  -4   1  -1 163.397 4.53794   2
   4   1   2 629.057 4.80088   2
  -4   1  -3 279.440 4.29363   2
  -4   1  -4 3400.18 13.3987   2
  -4   1  -5 336.733 7.05334   2
   4   1   6 1520.30 9.46197   2
  -4   1  -7 260.289 6.42071   2
  -4   1  -8 281.040 7.35371   2
  -4   1  -9 36.5230 5.32460   2
  -4   1 -10 2.20841 5.46259   2
  -4   1 -11 3.38240 6.51808   2
  -4   1 -12 5.76549 7.33086   2
  -4   1 -13 10.3579 9.19894   2
   4   2 -14 16.8297 29.0073   2
   4   2 -13 30.3082 28.5703   2
  -4   2  12 101.038 15.0247   2
  -4   2  11 40.8025 12.6969   2
   4   2 -10 211.045 19.5860   2
   4   2  -9 106.390 10.5335   2
  -4   2   8 218.516 9.91317   2
   4   2  -7 76.2863 5.38423   2
   4   2  -6 83.4890 5.19425   2
   4   2  -5 157.523 6.07384   2
   4   2  -4 1042.52 9.77305   2
   4   2  -3 140.037 4.99451   2
  -4   2   2 834.186 13.6121   2
  -4   2   1 270.739 7.20900   2
  -4   2   0 3964.10 22.2146   2
  -4   2  -1 42.6162 3.67968   2
   4   2   2 992.590 11.4685   2
   4   2   3 150.106 3.87557   2
   4   2   4 458.185 6.18569   2
   4   2   5 150.866 4.97918   2
  -4   2  -6 44.7154 3.72994   2
   4   2   7 133.527 5.22579   2
  -4   2  -8 365.491 7.92379   2
  -4   2  -9 30.7633 5.57166   2
   4   2  10 297.841 10.0050   2
  -4   2 -11 21.2755 6.98269   2
  -4   2 -12 124.113 12.4503   2
  -4   2 -13 1.91808 10.2831   2
   4   3 -13 32.1972 29.6287   2
   4   3 -12 16.6461 14.7007   2
   4   3 -11 42.8236 15.4532   2
  -4   3  10 35.7243 13.1780   2
  -4   3   9 14.6704 7.25002   2
  -4   3   8 308.425 11.6790   2
   4   3  -7 337.266 10.3924   2
   4   3  -6 485.037 11.5797   2
  -4   3   5 502.185 9.50925   2
  -4   3   4 688.286 11.5032   2
  -4   3   3 543.575 11.5144   2
   4   3  -2 1480.75 17.6684   2
   4   3  -1 387.991 9.66066   2
   4   3   0 3313.47 24.4258   2
   4   3   1 121.377 14.1843   2
   4   3   2 978.777 11.1533   2
   4   3   3 447.830 9.59724   2
   4   3   4 1074.69 12.1108   2
   4   3   5 136.862 5.67296   2
   4   3   6 214.294 8.23611   2
   4   3   7 298.682 9.76233   2
   4   3   8 275.851 10.0518   2
   4   3   9 91.6501 8.46840   2
   4   3  10 22.1699 7.49259   2
   4   3  11 56.5050 10.0799   2
   4   3  12 22.4329 10.5825   2
   4   3  13 11.1552 11.1134   2
  -4   4  11 19.0883 15.0793   2
  -4   4  10 140.416 19.8219   2
  -4   4   9 86.5766 12.5075   2
  -4   4   8 67.5745 11.7267   2
  -4   4   7 109.213 7.95449   2
  -4   4   6 4.31956 5.93009   2
   4   4  -5 104.579 6.44872   2
  -4   4   4 213.135 7.95841   2
   4   4  -3 111.194 10.9041   2
   4   4  -2 1324.55 24.5604   2
   4   4  -1 36.6449 7.57967   2
  -4   4   0 4523.90 33.2074   2
   4   4   1 54.2988 8.30487   2
   4   4   2 1688.24 18.1014   2
   4   4   3 347.767 10.8950   2
   4   4   4 181.812 9.68572   2
   4   4   5 302.277 9.61636   2
   4   4   6 24.4915 6.96966   2
   4   4   7 136.673 9.24577   2
   4   4   8 70.5536 8.26190   2
   4   4   9 22.9337 7.48304   2
   4   4  10 80.9592 9.47515   2
   4   4  11 1.85920 10.0753   2
   4   4  12 59.0248 12.6736   2
  -4   5  10 20.7079 23.1896   2
  -4   5   9 47.7178 14.5607   2
  -4   5   8 91.5374 16.4021   2
   4   5  -7 3.18160 8.54835   2
   4   5  -6 352.481 15.2462   2
   4   5  -5 76.5806 8.53020   2
  -4   5   4 424.351 15.3717   2
   4   5  -3 160.972 13.0032   2
  -4   5   2 290.001 14.0779   2
  -4   5   1 677.821 17.9012   2
  -4   5   0 286.383 13.4728   2
   4   5   1 703.803 10.8367   2
  -4   5  -2 144.278 8.55290   2
   4   5   6 442.779 22.3019   2
   4   5   7 9.14402 11.0428   2
   4   5   8 165.746 14.1631   2
   4   5   9 46.9142 10.8560   2
   4   5  10 1.61703 17.5344   2
   4   5  11 35.3915 21.3083   2
  -4   6   9 9.36520 14.2927   2
  -4   6   8 38.3400 15.0286   2
   4   6  -7 113.434 15.9654   2
   4   6  -6 50.1126 12.6063   2
   4   6  -5 84.1963 13.8336   2
  -4   6   4 31.2770 11.6033   2
  -4   6   3 161.515 14.2012   2
  -4   6   2 133.544 15.4623   2
  -4   6   1 58.7486 11.4506   2
  -4   6   0 41.0835 6.48986   2
  -4   6  -1 64.4827 6.11928   2
   4   6   7 89.5064 15.3948   2
   4   6   8 51.4145 14.3119   2
   4   6   9 54.8366 14.5577   2
   4   6  10 36.2647 21.7492   2
  -4   7   8-0.27325 13.9313   2
  -4   7   7 17.9526 18.9570   2
  -4   7   6 68.9349 14.1429   2
  -4   7   5 0.71092 15.2196   2
  -4   7   4 244.797 24.0752   2
  -4   7   3 106.953 17.4903   2
  -4   7   2 240.889 19.9085   2
  -4   7   1 365.840 14.9387   2
  -4   7   0 196.579 16.8571   2
  -4   7  -1 355.922 11.8928   2
  -4   8   7 91.0561 24.7424   2
  -4   8   6 14.4367 13.3677   2
  -4   8   5 88.9171 21.4723   2
  -4   8   4 64.4588 17.8259   2
  -4   8   3 145.887 20.4815   2
  -4   8   2 40.6154 13.9148   2
  -5  -8   7 12.1003 19.5023   2
  -5  -8   6 20.6486 9.12002   2
  -5  -8   5-5.19589 11.0786   2
   5  -8   4 41.6284 16.8208   2
   5  -8   5 16.5993 10.5063   2
  -5  -8  -6 40.1639 15.7217   2
  -5  -8  -7 14.7791 15.2132   2
  -5  -7   9 53.9020 15.2091   2
  -5  -7   8 43.6811 9.29756   2
  -5  -7   7 132.772 12.8234   2
  -5  -7   6 24.6093 9.32606   2
  -5  -7   5 352.266 17.8126   2
  -5  -7   4 58.6190 19.8469   2
  -5  -7   3 196.831 25.5809   2
   5  -7   3 292.642 13.4505   2
   5  -7   4 65.3397 11.4973   2
  -5  -7  -5 171.510 10.6262   2
   5  -7   6 42.4598 10.8998   2
   5  -7   7 183.810 12.1188   2
   5  -7   8 50.6903 9.30454   2
   5  -7   9 57.4661 16.9758   2
   5  -6 -10 10.1847 14.5387   2
  -5  -6   9 67.8107 12.0520   2
  -5  -6   8 35.4542 9.25014   2
  -5  -6   7 49.1530 9.74699   2
  -5  -6   6 92.3634 10.4875   2
  -5  -6   5 162.891 13.8744   2
  -5  -6   4 149.316 12.1387   2
  -5  -6   3 197.237 23.9002   2
  -5  -6   2 13.6987 9.79502   2
   5  -6   3 288.445 14.5770   2
   5  -6   4 79.2939 9.10632   2
   5  -6   5 85.5961 7.83505   2
  -5  -6  -6 110.172 9.83117   2
   5  -6   7 66.0393 7.77760   2
   5  -6   8 27.9399 7.64712   2
   5  -6   9 52.8235 11.3285   2
   5  -6  10 30.2345 16.3610   2
   5  -5 -11 28.1697 17.2177   2
  -5  -5  10 61.4140 11.3993   2
   5  -5  -9 49.1069 12.3676   2
   5  -5  -8 102.380 13.9403   2
  -5  -5   7 138.672 10.8539   2
   5  -5  -6 10.5242 7.31099   2
   5  -5  -5 300.897 8.36853   2
  -5  -5   4 121.229 6.59747   2
  -5  -5   3 113.214 7.44340   2
  -5  -5   2 528.858 11.0823   2
  -5  -5   1 156.999 7.63601   2
  -5  -5   0 338.162 18.0823   2
  -5  -5  -1 58.3014 17.2152   2
  -5  -5  -2 564.086 11.0709   2
  -5  -5  -3 235.474 8.74676   2
  -5  -5  -4 428.693 9.27868   2
   5  -5   5 291.990 8.56035   2
   5  -5   6 18.3349 4.86791   2
   5  -5   7 271.476 9.42895   2
   5  -5   8 83.0173 7.98999   2
   5  -5   9 59.0980 7.12587   2
   5  -5  10 76.4331 17.3547   2
   5  -5  11 20.5444 15.1544   2
   5  -4 -12 30.8062 22.8191   2
  -5  -4  11 51.7630 14.6560   2
   5  -4 -10 16.4914 9.19007   2
  -5  -4   9 78.2196 9.36711   2
  -5  -4   8 200.602 9.42002   2
  -5  -4   7 19.4975 6.56058   2
  -5  -4   6 682.657 12.9617   2
  -5  -4   5 16.6931 4.49704   2
  -5  -4   4 593.581 8.65920   2
  -5  -4   3 143.608 4.67014   2
  -5  -4   2 381.516 8.07710   2
  -5  -4   1 659.778 10.5155   2
  -5  -4   0 64.2814 7.95372   2
  -5  -4  -1 369.231 14.1184   2
  -5  -4  -2 637.775 9.72289   2
  -5  -4  -3 262.971 7.72302   2
   5  -4   4 481.421 7.68624   2
   5  -4   5 4.67325 3.74192   2
   5  -4   6 541.950 9.12501   2
   5  -4   7 30.5381 5.06860   2
   5  -4   8 230.224 8.64011   2
   5  -4   9 78.5000 6.68526   2
   5  -4  10 48.0754 7.25220   2
   5  -4  11 18.8541 14.3362   2
   5  -4  12 12.2832 15.4209   2
   5  -3 -13 8.59390 22.0661   2
   5  -3 -12 109.357 19.5142   2
  -5  -3  11 17.6156 13.5609   2
   5  -3 -10 187.873 11.6787   2
  -5  -3   9 51.8981 4.14956   2
   5  -3  -8 326.118 7.39468   2
   5  -3  -7 108.069 6.32454   2
  -5  -3   6 69.3280 2.92052   2
  -5  -3   5 287.273 5.05265   2
  -5  -3   4 37.8727 3.13353   2
   5  -3  -3 514.460 6.69625   2
   5  -3  -2 1868.19 12.2898   2
  -5  -3   1 1934.45 16.1015   2
  -5  -3   0 3178.55 25.3998   2
  -5  -3  -1 2421.31 19.9962   2
   5  -3   2 1382.10 14.1660   2
   5  -3   3 178.592 4.95114   2
   5  -3   4 137.986 4.43656   2
   5  -3   5 252.247 5.01717   2
   5  -3   6 178.081 6.75812   2
   5  -3   7 311.120 8.31224   2
   5  -3   8 111.700 6.86885   2
   5  -3   9 84.1095 6.26745   2
   5  -3  10 149.327 8.65172   2
  -5  -3 -11 24.8469 10.5865   2
   5  -3  12 82.3052 18.7693   2
  -5  -3 -13 34.9622 23.6211   2
   5  -2 -13 37.2695 22.6777   2
  -5  -2  12 6.67406 16.1987   2
  -5  -2  11 18.0593 13.1500   2
   5  -2 -10 9.91011 6.67070   2
   5  -2  -9-3.49255 4.53149   2
   5  -2  -8 181.126 4.85393   2
   5  -2  -7 47.8444 3.74496   2
   5  -2  -6 666.532 8.57025   2
   5  -2  -5 44.7025 3.07925   2
   5  -2  -4 1490.42 7.92844   2
   5  -2  -3 79.8715 3.09003   2
   5  -2  -2 1051.72 8.90922   2
   5  -2  -1 521.516 6.82285   2
   5  -2   0 70.4951 5.85681   2
   5  -2   1 715.888 9.40040   2
   5  -2   2 1014.88 11.0629   2
   5  -2   3 217.323 4.46949   2
   5  -2   4 637.396 8.12543   2
   5  -2   5 85.5420 4.38417   2
   5  -2   6 806.830 9.68665   2
   5  -2   7 67.1550 4.13262   2
  -5  -2  -8 200.639 5.56120   2
  -5  -2  -9 9.96577 2.57720   2
  -5  -2 -10 10.9967 6.17098   2
  -5  -2 -11 17.6954 10.6319   2
  -5  -2 -12 12.8633 9.48091   2
  -5  -2 -13 32.4019 22.1250   2
   5  -1 -13 7.95020 16.7794   2
   5  -1 -12 165.569 22.6664   2
   5  -1 -11 4.94482 15.5514   2
   5  -1 -10 174.228 6.75656   2
   5  -1  -9 9.81259 2.99497   2
   5  -1  -8 248.431 5.30811   2
   5  -1  -7 83.9030 3.36533   2
  -5  -1   6 57.3805 3.18458   2
   5  -1  -5 22.9929 2.66708   2
  -5  -1   4 270.273 4.85844   2
  -5  -1   3 297.343 4.08528   2
   5  -1  -2 2683.38 12.0758   2
   5  -1  -1 740.140 7.44310   2
  -5  -1   0 6153.64 19.8500   2
   5  -1   1 310.720 5.12544   2
   5  -1   2 3420.88 16.1070   2
   5  -1   3 273.998 5.55810   2
   5  -1   4 638.532 8.31458   2
  -5  -1  -5 3.54064 2.97589   2
  -5  -1  -6 67.1559 4.49985   2
  -5  -1  -7 81.4893 3.73840   2
  -5  -1  -8 169.105 5.37774   2
  -5  -1  -9 20.6834 3.93435   2
   5  -1  10 233.911 12.0638   2
  -5  -1 -11 76.9881 10.4886   2
  -5  -1 -12 90.3404 11.4118   2
   5  -1  13 38.9813 17.9010   2
   5   0 -13 10.4538 25.0857   2
   5   0 -12 2.64387 11.5998   2
  -5   0  11 30.6862 24.9889   2
   5   0 -10 45.5819 16.0247   2
  -5   0   9 3.46979 7.28877   2
  -5   0   8 528.761 16.2911   2
   5   0  -7 9.59920 2.93095   2
   5   0  -6 1672.41 17.0419   2
   5   0  -5 137.756 6.88711   2
  -5   0   4 5162.35 16.6846   2
  -5   0   3 989.827 8.43118   2
  -5   0   2 1034.61 7.56903   2
  -5   0   1 7.84081 2.23984   2
  -5   0   0 6.71069 2.96443   2
  -5   0  -1 16.7340 2.73017   2
  -5   0  -2 707.961 7.49382   2
   5   0   3 1132.85 9.91106   2
   5   0   4 2454.27 12.4285   2
  -5   0  -5 465.025 4.87436   2
  -5   0  -6 1184.29 8.81446   2
  -5   0  -7 111.482 5.36668   2
  -5   0  -8 84.3990 5.56371   2
  -5   0  -9 14.9543 4.53979   2
  -5   0 -10 0.81882 5.35974   2
  -5   0 -11 4.26006 7.06239   2
  -5   0 -12-6.06383 9.99958   2
   5   0  13 16.3893 17.4605   2
   5   1 -13 17.4307 26.6950   2
  -5   1  12 160.808 16.6641   2
  -5   1  11 24.2089 12.5182   2
   5   1 -10 253.767 17.9142   2
   5   1  -9 27.8565 8.94093   2
   5   1  -8 358.198 15.5695   2
   5   1  -7 79.6369 5.35097   2
   5   1  -6 65.8540 5.68640   2
   5   1  -5 26.8194 4.86586   2
   5   1  -4 242.579 4.67515   2
   5   1  -3 273.220 4.76218   2
   5   1  -2 2607.46 13.2866   2
  -5   1   1 763.267 8.25082   2
   5   1   0 6142.74 22.6697   2
  -5   1  -1 304.293 4.55779   2
  -5   1  -2 3391.94 11.7462   2
  -5   1  -3 271.951 4.39150   2
  -5   1  -4 632.190 6.67133   2
  -5   1  -5 4.81910 2.58522   2
   5   1   6 65.5017 3.45615   2
   5   1   7 110.123 5.43640   2
  -5   1  -8 148.526 6.55024   2
  -5   1  -9 18.2729 5.44490   2
  -5   1 -10 197.578 8.95042   2
  -5   1 -11 54.0571 8.16176   2
  -5   1 -12 89.8194 11.6717   2
   5   1  13 4.61263 17.8211   2
   5   2 -13 4.19007 27.1673   2
   5   2 -12 32.3657 15.4746   2
   5   2 -11 27.1409 14.8125   2
   5   2 -10 6.82513 14.5385   2
  -5   2   9-1.97431 7.77076   2
  -5   2   8 195.782 9.82950   2
   5   2  -7 37.6230 5.04311   2
   5   2  -6 725.713 10.9347   2
   5   2  -5 44.0125 4.76052   2
   5   2  -4 1495.53 12.7545   2
   5   2  -3 72.9970 4.57193   2
   5   2  -2 1034.77 9.07915   2
   5   2  -1 527.981 7.82301   2
   5   2   0 69.6661 3.74445   2
  -5   2  -1 683.833 7.49404   2
   5   2   2 1032.74 9.81294   2
   5   2   3 257.689 5.64831   2
   5   2   4 668.858 7.95459   2
   5   2   5 82.4085 4.10812   2
   5   2   6 718.049 9.18690   2
  -5   2  -7 48.0550 4.06541   2
   5   2   8 164.944 6.99609   2
  -5   2  -9 18.5858 5.20557   2
  -5   2 -10 5.29102 5.44558   2
  -5   2 -11 27.4651 9.44265   2
  -5   2 -12 9.66474 9.30238   2
   5   2  13-1.61062 17.5251   2
   5   3 -13 24.2119 29.4621   2
   5   3 -12 110.376 19.1408   2
  -5   3  11 7.98263 13.5281   2
  -5   3  10 201.811 18.4759   2
  -5   3   9 44.5132 15.8708   2
   5   3  -8 283.544 11.3539   2
  -5   3   7 114.678 7.83542   2
   5   3  -6 106.571 7.39948   2
  -5   3   5 311.431 7.92751   2
   5   3  -4 60.4345 5.07058   2
  -5   3   3 513.358 9.06298   2
  -5   3   2 1700.62 15.6250   2
  -5   3   1 1805.89 21.9245   2
   5   3   0 3120.79 18.4141   2
   5   3   1 2594.44 21.5182   2
   5   3   2 1549.72 13.9007   2
   5   3   3 191.563 6.33356   2
   5   3   4 128.823 5.95621   2
   5   3   5 264.976 7.33471   2
   5   3   6 160.651 6.16522   2
   5   3   7 277.539 8.90729   2
   5   3   8 113.232 8.91769   2
   5   3   9 73.2942 8.65276   2
   5   3  10 137.346 10.2301   2
   5   3  11 22.3267 9.29021   2
   5   3  12 58.9277 13.0628   2
   5   4 -12 12.3623 20.7669   2
  -5   4  11 60.5383 17.8612   2
  -5   4  10-3.59345 15.1584   2
  -5   4   9 78.9448 18.0370   2
  -5   4   8 176.137 11.3372   2
  -5   4   7 14.2198 8.38832   2
   5   4  -6 612.990 13.3072   2
  -5   4   5 23.4413 5.20005   2
   5   4  -4 572.889 12.1623   2
   5   4  -3 147.333 7.64089   2
   5   4  -2 402.299 10.1083   2
   5   4  -1 602.516 12.7970   2
   5   4   0 76.8645 6.21451   2
   5   4   1 398.862 17.0803   2
   5   4   2 539.399 8.33051   2
   5   4   3 251.393 9.28033   2
   5   4   4 493.653 12.0817   2
   5   4   5 4.43337 4.54925   2
   5   4   6 488.890 14.2664   2
   5   4   7 37.8509 7.53730   2
   5   4   8 214.983 11.5406   2
   5   4   9 65.6038 8.96920   2
   5   4  10 54.0215 8.72450   2
   5   4  11 24.2425 11.0573   2
   5   5 -10 67.6892 18.8673   2
  -5   5   9 33.9464 16.7639   2
  -5   5   8 95.9462 11.1095   2
  -5   5   7 119.332 11.5116   2
   5   5  -6 9.40447 7.14523   2
   5   5  -5 285.000 10.5932   2
   5   5  -4 98.4734 8.36002   2
   5   5  -3 110.973 8.27397   2
  -5   5   2 446.085 13.1181   2
   5   5  -1 150.957 14.0091   2
  -5   5   0 220.703 9.31619   2
  -5   5  -1 52.5249 7.14470   2
  -5   5  -2 497.498 10.4687   2
   5   5   3 240.872 11.4600   2
   5   5   4 371.663 13.4336   2
   5   5   5 256.703 10.7871   2
   5   5   6 12.7271 9.03654   2
   5   5   7 207.001 14.5806   2
   5   5   8 65.2126 11.6430   2
   5   5   9 56.4648 11.4864   2
   5   5  10 70.5180 15.1200   2
  -5   6   9 43.2438 23.6281   2
   5   6  -8 11.0945 10.5080   2
   5   6  -7 48.9716 11.9620   2
   5   6  -6 79.3998 8.77846   2
   5   6  -5 138.161 9.72865   2
   5   6  -4 130.416 9.38157   2
   5   6  -3 134.920 9.87657   2
  -5   6   2 18.7394 7.63801   2
   5   6  -1 335.920 16.0573   2
  -5   6   0 30.7996 6.10042   2
   5   6   1 216.845 16.3449   2
   5   6   2 15.6642 16.3878   2
   5   6   3 227.652 25.6418   2
   5   6   4 75.6489 19.8095   2
   5   6   5 67.3519 14.0930   2
   5   6   6 89.1411 12.3275   2
   5   6   7 57.3588 11.6923   2
   5   6   8 40.6563 13.6196   2
   5   6   9 37.0702 14.4076   2
   5   7  -8 41.0523 12.9238   2
   5   7  -7 125.262 15.0209   2
   5   7  -6 16.2511 8.07401   2
   5   7  -5 292.007 13.0067   2
   5   7  -4 41.1895 10.4865   2
  -5   7   3 159.869 14.5946   2
  -5   7   2 58.4854 10.4725   2
   5   7  -1 44.8191 15.2168   2
  -5   7   0 42.4213 6.30910   2
   5   7   1 51.6520 13.6167   2
   5   7   2 49.3256 13.6318   2
   5   7   3 207.781 18.7606   2
   5   7   4 51.0570 15.2809   2
   5   7   5 110.710 23.7601   2
   5   7   6 46.2544 14.8892   2
   5   7   7 125.473 17.9555   2
   5   7   8 29.4078 20.1635   2
   5   7   9 43.9731 22.3259   2
   5   8  -7 20.7354 12.4991   2
   5   8  -6 17.0098 16.5583   2
   5   8  -5-3.99647 17.7590   2
   5   8  -4 25.6602 20.2661   2
   5   8  -3 100.572 24.2656   2
   5   8  -2 119.679 25.1524   2
   5   8  -1 247.805 30.8621   2
   5   8   0 60.6328 22.7645   2
   5   8   1 245.663 31.1948   2
   5   8   2 27.0205 14.0193   2
   5   8   4 42.7551 22.3285   2
   5   9  -4 46.6823 23.9196   2
   5   9  -3 36.0973 22.9434   2
   5   9  -2 17.1810 22.3615   2
   5   9  -1-4.13802 21.5496   2
   5   9   0 38.9021 22.5162   2
   5   9   2 52.1234 24.8462   2
   6  -8  -7 15.3546 28.5284   2
  -6  -8  -2 17.9862 18.6888   2
  -6  -8  -4 98.7396 18.3730   2
  -6  -8  -6 86.4797 18.5858   2
  -6  -8  -7 11.7272 15.0619   2
  -6  -7   8 39.9257 13.1765   2
  -6  -7   7 26.1720 9.95488   2
  -6  -7   6 15.5087 11.6005   2
  -6  -7   5 65.0409 16.2297   2
   6  -7  -4 11.7005 19.9278   2
  -6  -7   3 269.483 29.4182   2
  -6  -7  -4 56.6829 14.9631   2
   6  -7   5 89.1632 11.8750   2
   6  -7   6 17.0596 9.97602   2
   6  -7   7 10.5015 8.04559   2
  -6  -6   9 33.3585 10.6406   2
  -6  -6   8 74.5724 10.5606   2
  -6  -6   7 58.0272 12.9699   2
  -6  -6   6 214.699 13.5755   2
  -6  -6   5 98.3152 16.3844   2
  -6  -6   4 176.618 17.8867   2
  -6  -6   3 230.437 18.8230   2
  -6  -6   2 169.039 16.2405   2
  -6  -6   1 91.7264 18.9552   2
   6  -6   4 173.661 9.73602   2
  -6  -6  -5 137.229 9.08626   2
   6  -6   6 223.015 10.6990   2
   6  -6   7 35.3452 8.04149   2
   6  -6   8 94.4633 9.40509   2
   6  -6   9 62.1375 12.1346   2
   6  -5 -10 57.3721 28.0509   2
  -6  -5   9 67.6347 13.2552   2
  -6  -5   8 53.9298 11.0915   2
   6  -5  -7 221.155 14.0582   2
   6  -5  -6 62.8465 10.5713   2
   6  -5  -5 319.970 13.2006   2
  -6  -5   4 40.1165 12.2444   2
  -6  -5   3 59.2004 12.9460   2
  -6  -5   2 130.753 11.5609   2
  -6  -5   1 145.301 10.1371   2
  -6  -5   0 99.5293 8.97182   2
  -6  -5  -1 86.0961 14.2491   2
   6  -5   3 140.055 11.2125   2
  -6  -5  -4 142.553 13.4764   2
   6  -5   5 273.561 10.6263   2
   6  -5   6 81.9456 7.71004   2
   6  -5   7 202.524 8.78245   2
   6  -5   8 11.7672 6.05211   2
   6  -5   9 25.4219 10.3532   2
   6  -5  10 33.8526 15.7000   2
   6  -4 -11 65.2924 18.4358   2
  -6  -4  10 33.0932 14.0921   2
   6  -4  -9 178.815 9.22742   2
   6  -4  -8 67.8829 6.27875   2
   6  -4  -7 138.956 9.01824   2
   6  -4  -6 337.430 12.1437   2
  -6  -4   5 156.755 7.62769   2
  -6  -4   4 433.174 10.5130   2
  -6  -4   3 261.551 8.82763   2
  -6  -4   2 439.586 10.8166   2
  -6  -4   1 1143.20 16.5505   2
  -6  -4   0 187.657 12.0067   2
  -6  -4  -1 805.536 16.1201   2
  -6  -4  -2 274.716 7.44261   2
   6  -4   3 492.323 9.93009   2
   6  -4   4 199.967 6.50580   2
   6  -4   5 49.3591 6.90654   2
   6  -4   6 334.569 13.3161   2
   6  -4   7 95.3367 7.14640   2
   6  -4   8 99.5728 7.80931   2
   6  -4   9 91.4013 11.5746   2
   6  -4  10 30.2962 10.2259   2
   6  -4  11 43.6485 17.8267   2
   6  -3 -12 10.4272 17.0573   2
  -6  -3  11 14.6913 13.7204   2
   6  -3 -10 41.3732 14.2288   2
   6  -3  -9 38.3790 5.61522   2
   6  -3  -8 124.824 6.05193   2
   6  -3  -7 192.266 6.14824   2
   6  -3  -6 189.523 6.82627   2
   6  -3  -5 414.365 6.45507   2
   6  -3  -4 389.740 6.08331   2
  -6  -3   3 416.640 8.61175   2
  -6  -3   2 598.988 12.6133   2
  -6  -3   1 795.360 13.1562   2
   6  -3   0 151.046 8.07492   2
  -6  -3  -1 447.263 10.7088   2
   6  -3   2 279.844 9.93459   2
   6  -3   3 484.306 7.86429   2
   6  -3   4 134.958 5.36964   2
   6  -3   5 447.716 10.8338   2
   6  -3   6 88.5874 6.90533   2
   6  -3   7 437.769 10.6693   2
   6  -3   8 63.2267 6.25683   2
   6  -3   9 110.588 12.2846   2
   6  -3  10 45.9039 8.92689   2
   6  -3  11 5.81618 14.9032   2
   6  -3  12 6.98469 15.8260   2
   6  -2 -13 56.8596 25.3618   2
   6  -2 -12 13.3281 16.5647   2
  -6  -2  11 105.243 16.6694   2
   6  -2 -10 81.1550 15.7034   2
   6  -2  -9 151.878 4.99726   2
   6  -2  -8 66.7293 5.12002   2
   6  -2  -7 109.299 4.96819   2
   6  -2  -6 41.1931 3.35788   2
   6  -2  -5-0.51810 3.71547   2
   6  -2  -4 211.696 6.47908   2
  -6  -2   3 542.799 8.54711   2
   6  -2  -2 683.333 9.03293   2
   6  -2  -1 2480.08 20.5176   2
  -6  -2   0 970.967 13.2479   2
  -6  -2  -1 1914.59 18.1993   2
   6  -2   2 576.451 9.18166   2
   6  -2   3 742.953 8.58422   2
   6  -2   4 67.0257 4.00792   2
   6  -2   5 12.8886 3.32198   2
   6  -2   6 30.6790 4.19697   2
   6  -2   7 70.8587 6.54470   2
   6  -2   8 19.5190 4.54869   2
  -6  -2  -9 320.963 11.4842   2
   6  -2  10 29.1330 8.61245   2
  -6  -2 -11 144.087 14.7327   2
  -6  -2 -12 8.37435 11.8997   2
   6  -1 -13 19.6233 22.9700   2
   6  -1 -12 34.3456 23.1364   2
  -6  -1  11 6.22796 13.0192   2
  -6  -1  10-8.65288 12.3027   2
  -6  -1   9 68.1955 14.3063   2
   6  -1  -8 1.74435 2.14013   2
   6  -1  -7 154.859 4.60041   2
  -6  -1   6 287.245 5.60223   2
   6  -1  -5 1547.28 11.3951   2
  -6  -1   4 212.064 4.28937   2
  -6  -1   3 1851.73 16.2425   2
  -6  -1   2 479.595 7.26878   2
  -6  -1   1 294.651 7.19788   2
  -6  -1   0 706.521 11.5397   2
  -6  -1  -1 186.336 6.59462   2
  -6  -1  -2 439.497 7.54722   2
  -6  -1  -3 778.185 9.88033   2
   6  -1   4 173.717 5.64290   2
  -6  -1  -5 1053.26 10.8901   2
  -6  -1  -6 74.0469 5.35514   2
  -6  -1  -7 357.476 9.88973   2
   6  -1   8 5.46067 2.13165   2
   6  -1   9 39.8259 4.08806   2
   6  -1  10-1.14563 7.61322   2
  -6  -1 -11-1.09188 8.13802   2
   6  -1  12-14.4900 15.2674   2
   6  -1  13 17.8664 18.5603   2
   6   0 -12-3.56177 16.7617   2
  -6   0  11 167.936 35.7172   2
  -6   0  10 177.520 23.7232   2
  -6   0   9 160.475 16.6055   2
   6   0  -8 299.617 33.0809   2
   6   0  -7 134.388 8.03916   2
   6   0  -6 28.4300 5.70929   2
   6   0  -5 0.02485 2.36528   2
  -6   0   4 213.164 4.90489   2
  -6   0   3 1131.05 8.04219   2
  -6   0   2 1301.29 15.8056   2
  -6   0   1 3370.17 19.8266   2
  -6   0   0 1147.57 12.3306   2
  -6   0  -1 3938.06 18.4651   2
  -6   0  -2 1391.94 10.0446   2
  -6   0  -3 2095.17 13.9887   2
   6   0   4 103.746 4.11863   2
  -6   0  -5 95.3439 3.30240   2
  -6   0  -6 37.4974 2.97654   2
  -6   0  -7 6.30083 3.27845   2
   6   0   8 142.019 9.34897   2
  -6   0  -9 100.816 7.18326   2
  -6   0 -10 35.2049 6.84778   2
  -6   0 -11 132.618 14.2169   2
   6   0  12 40.3775 17.5210   2
   6   1 -12 7.28683 14.6411   2
   6   1 -11-11.8264 16.5986   2
   6   1 -10 28.1834 18.5404   2
   6   1  -9 46.4237 15.1469   2
   6   1  -8-2.30574 3.26008   2
   6   1  -7 161.890 7.59952   2
   6   1  -6 339.269 8.87628   2
   6   1  -5 1546.86 15.9288   2
   6   1  -4 244.930 5.04926   2
   6   1  -3 1712.96 11.5527   2
  -6   1   2 473.951 7.15360   2
  -6   1   1 255.432 7.69513   2
  -6   1   0 680.838 11.3241   2
  -6   1  -1 202.922 6.69755   2
   6   1   2 444.512 5.59808   2
  -6   1  -3 846.487 7.39146   2
  -6   1  -4 158.803 4.84951   2
  -6   1  -5 1082.54 9.39521   2
  -6   1  -6 65.8407 4.03089   2
   6   1   7 330.497 6.04436   2
  -6   1  -8 6.87180 4.78039   2
  -6   1  -9 50.8982 6.18139   2
  -6   1 -10-0.31128 6.28570   2
  -6   1 -11 11.3772 9.03707   2
   6   1  12 19.6302 16.7791   2
   6   2 -12 27.1415 16.5475   2
  -6   2  11 123.115 16.9981   2
  -6   2  10 88.1108 15.5416   2
  -6   2   9 207.730 20.9931   2
   6   2  -8 58.4459 7.77217   2
   6   2  -7 99.6299 7.46519   2
  -6   2   6 50.1990 6.45763   2
  -6   2   5 4.03951 5.93949   2
   6   2  -4 227.133 6.53482   2
   6   2  -3 576.985 9.94625   2
   6   2  -2 620.154 10.2946   2
  -6   2   1 2350.28 18.8597   2
   6   2   0 918.398 12.0234   2
  -6   2  -1 2010.68 14.9542   2
  -6   2  -2 606.875 6.78822   2
   6   2   3 790.706 10.1310   2
  -6   2  -4 68.9598 4.04122   2
  -6   2  -5 5.49774 2.95682   2
   6   2   6 35.3879 4.02494   2
   6   2   7 70.1726 4.67713   2
   6   2   8 22.3249 6.24990   2
   6   2   9 305.231 11.1866   2
  -6   2 -10 21.0983 7.80859   2
  -6   2 -11 134.306 12.3631   2
   6   2  12 12.3874 13.0026   2
   6   3 -12 16.3395 22.2908   2
  -6   3  11 11.0453 16.3948   2
  -6   3  10 28.1089 17.0888   2
  -6   3   9 53.0006 17.2774   2
  -6   3   8 130.161 11.1279   2
   6   3  -7 234.161 11.2352   2
  -6   3   6 198.974 10.9003   2
  -6   3   5 448.507 8.76793   2
  -6   3   4 379.120 9.57561   2
   6   3  -3 449.478 10.7607   2
  -6   3   2 561.560 12.4658   2
  -6   3   1 725.661 11.7456   2
  -6   3   0 132.691 6.97794   2
  -6   3  -1 420.275 8.07574   2
   6   3   2 301.869 8.30562   2
   6   3   3 486.721 9.17454   2
   6   3   4 153.056 6.44605   2
   6   3   5 376.997 8.74294   2
   6   3   6 87.0518 5.67607   2
   6   3   7 375.671 10.2235   2
  -6   3  -8 43.5922 6.47152   2
  -6   3  -9 125.264 9.89790   2
   6   3  10 35.5304 8.33834   2
   6   3  11 12.7748 9.66629   2
   6   4 -12 46.0817 24.8119   2
   6   4 -11 80.6423 25.6624   2
  -6   4  10 29.1327 17.5020   2
  -6   4   9 181.350 21.9767   2
  -6   4   8 72.7663 11.3079   2
   6   4  -7 132.557 11.0069   2
   6   4  -6 294.296 10.1878   2
   6   4  -5 130.185 9.27683   2
   6   4  -4 412.029 14.2893   2
   6   4  -3 271.550 10.7261   2
   6   4  -2 390.975 13.3918   2
   6   4  -1 978.029 14.1591   2
  -6   4   0 121.245 5.94779   2
   6   4   1 875.303 24.4642   2
  -6   4  -2 243.707 7.87750   2
   6   4   3 465.319 11.6949   2
   6   4   4 208.302 9.53342   2
   6   4   5 72.1311 8.08804   2
   6   4   6 292.713 10.6638   2
   6   4   7 73.3585 8.89431   2
   6   4   8 76.6584 9.34927   2
   6   4   9 76.0132 9.32451   2
   6   4  10 31.6233 8.56157   2
   6   4  11 34.6317 20.2622   2
   6   5 -11 23.3432 25.3100   2
  -6   5  10 44.4440 18.7165   2
  -6   5   9 43.9463 17.4346   2
  -6   5   8 53.2347 11.9190   2
  -6   5   7 202.863 13.2177   2
  -6   5   6 40.9675 7.61871   2
   6   5  -5 296.051 11.6298   2
   6   5  -4 45.3792 7.96889   2
   6   5  -3 46.4045 8.36485   2
   6   5  -2 79.7117 10.6706   2
   6   5  -1 84.2640 8.98904   2
  -6   5   0 59.7967 4.68374   2
   6   5   1 131.300 19.3354   2
  -6   5  -2 115.477 7.04339   2
   6   5   3 151.147 10.3245   2
   6   5   4 115.934 10.1894   2
   6   5   5 283.541 12.6449   2
   6   5   6 76.5103 8.24651   2
   6   5   7 174.209 14.3876   2
   6   5   8 21.0584 10.2783   2
   6   5   9 17.0109 13.1285   2
   6   5  10 8.30247 17.9132   2
  -6   6   9 30.8112 23.0719   2
   6   6  -8 57.1823 14.4164   2
   6   6  -7 57.2426 12.8872   2
   6   6  -6 183.501 10.8451   2
   6   6  -5 85.2195 10.5408   2
   6   6  -4 145.853 12.2881   2
   6   6  -3 194.901 12.9566   2
  -6   6   2 121.725 11.6541   2
  -6   6   1 43.4025 7.95888   2
  -6   6   0 54.7505 4.20709   2
  -6   6  -1 30.1402 7.42043   2
   6   6   2 285.964 27.5756   2
   6   6   4 121.799 15.9895   2
   6   6   5 109.051 23.2694   2
   6   6   6 173.976 18.2892   2
   6   6   7 17.5719 10.7974   2
   6   6   8 67.7427 15.8653   2
   6   6   9 48.3243 21.3205   2
  -6   7   8 23.0627 21.4867   2
   6   7  -7 28.7927 13.8461   2
   6   7  -6 20.6431 13.2004   2
   6   7  -5 58.0638 11.1504   2
  -6   7   4 15.7349 10.9434   2
  -6   7   3 141.684 13.9700   2
   6   7  -2 181.811 25.3888   2
   6   7  -1 181.036 25.1397   2
   6   7   5 59.4215 15.7936   2
   6   7   6 4.50101 20.0499   2
   6   7   7 14.5776 19.8338   2
   6   8  -7 27.4814 22.5333   2
   6   8  -6 121.671 26.6347   2
   6   8  -5 67.8559 24.3757   2
   6   8  -4 90.3572 22.8486   2
   6   8  -3 47.0045 22.1381   2
   6   8  -2 20.4226 20.8939   2
   6   8  -1 62.0948 22.7657   2
   6   8   3 50.7833 22.3958   2
   6   9  -3 24.9763 21.6294   2
   6   9  -2 95.9406 26.2997   2
   6   9  -1 41.5459 24.2488   2
  -7  -6  -7 54.8455 12.6007   2
   7  -5 -10 12.0363 25.8740   2
  -7  -5  -6 167.633 15.0993   2
  -7  -5  -8 18.2152 9.13295   2
   7  -5   9 64.6532 17.7387   2
   7  -4 -10 11.4595 24.9041   2
   7  -4  -9 81.5935 27.0771   2
   7  -4  -8 14.1772 23.1535   2
   7  -4  -7 368.371 36.1312   2
   7  -4  -6 13.4524 12.3674   2
   7  -4  -1 181.837 19.5786   2
   7  -4   0 41.4722 13.2117   2
  -7  -4  -2 207.920 18.2808   2
  -7  -4  -7 228.127 14.5935   2
  -7  -4  -8 32.5061 7.38802   2
   7  -4   9 71.8293 17.6951   2
   7  -4  10 5.93056 10.1568   2
   7  -3 -11 89.5503 19.9357   2
  -7  -3  10 13.9161 18.5528   2
   7  -3  -9 104.515 21.8473   2
  -7  -3   8 59.6821 13.9962   2
   7  -3  -7 136.288 10.5749   2
   7  -3  -6 141.324 15.8725   2
   7  -3  -5 43.1251 13.7322   2
  -7  -3   1 1073.37 26.0150   2
  -7  -3   0 129.715 12.3108   2
  -7  -3  -1 1313.68 40.7222   2
   7  -3   7 66.6752 15.8247   2
  -7  -3  -8 78.4861 7.37098   2
   7  -3   9 100.263 12.3806   2
   7  -3  10 27.6640 15.4181   2
   7  -3  11 98.0319 19.7272   2
   7  -2 -12 22.7196 22.8398   2
   7  -2 -11-16.9698 15.1914   2
   7  -2 -10 61.6988 15.6842   2
  -7  -2   9 50.2251 19.3603   2
   7  -2  -8 22.0690 3.83710   2
   7  -2  -7 204.396 8.21056   2
  -7  -2   6 143.158 9.03648   2
   7  -2  -5 397.172 13.3649   2
  -7  -2   4 45.3317 4.04596   2
   7  -2  -3 749.223 13.4516   2
  -7  -2   0 342.257 14.8064   2
  -7  -2  -1 304.253 19.6954   2
  -7  -2  -2 214.198 17.6281   2
   7  -2   6 229.654 18.8441   2
   7  -2   7 296.272 17.8946   2
  -7  -2  -8 76.7179 11.6650   2
   7  -2   9 162.977 20.4323   2
   7  -2  10 44.5460 9.35891   2
   7  -2  11 10.0089 15.6305   2
   7  -1 -12-2.46469 17.1712   2
  -7  -1  11 124.530 18.3509   2
  -7  -1  10 1.15922 13.8818   2
   7  -1  -9 314.318 27.7606   2
  -7  -1   8 3.39317 4.98010   2
   7  -1  -7 68.2166 4.33369   2
   7  -1  -6 7.95806 6.98191   2
   7  -1  -5 15.9853 9.43573   2
   7  -1  -4 32.5251 4.75736   2
  -7  -1   3 1201.07 15.5296   2
  -7  -1   2 115.851 9.71477   2
  -7  -1   1 1727.05 44.6284   2
  -7  -1   0 116.957 16.1321   2
  -7  -1  -1 2045.22 41.2308   2
  -7  -1  -2 109.022 10.3608   2
  -7  -1  -3 717.150 30.4531   2
  -7  -1  -6 37.6561 8.88800   2
   7  -1   7 28.6447 5.08449   2
   7  -1   8-7.11023 4.12801   2
   7  -1   9 192.624 14.6700   2
   7  -1  10 17.8995 8.87365   2
   7  -1  11 134.683 21.7767   2
   7  -1  12 19.4938 18.1426   2
   7   0 -12 16.9724 19.1159   2
  -7   0  11 7.43703 18.4651   2
   7   0 -10 26.1348 26.2487   2
   7   0  -9-1.16890 23.0004   2
   7   0  -8-6.76867 5.79620   2
   7   0  -7 337.631 11.7406   2
   7   0  -6-14.5737 6.93253   2
   7   0  -5 1081.46 12.2413   2
  -7   0   4 124.288 17.1849   2
  -7   0   3 815.645 12.7685   2
  -7   0   2 195.387 16.6614   2
  -7   0   1 301.630 19.4355   2
  -7   0   0 74.7137 12.6232   2
  -7   0  -1 186.840 10.3239   2
  -7   0  -2 52.8319 7.69733   2
  -7   0  -3 609.554 25.1480   2
   7   0   5 783.816 11.9520   2
   7   0   6 18.4614 4.68795   2
  -7   0  -7 300.582 7.97341   2
   7   0   8 7.66260 6.85467   2
  -7   0  -9 185.064 10.8312   2
  -7   0 -10 56.7111 8.66132   2
   7   0  11 7.97067 15.8451   2
   7   0  12-4.72308 16.9889   2
   7   1 -12-3.40058 19.2663   2
   7   1 -11 172.021 26.7494   2
   7   1 -10 1.91581 13.6994   2
  -7   1   9 311.303 20.5639   2
  -7   1   8 0.22107 5.86514   2
   7   1  -7 86.6841 9.06227   2
   7   1  -6-0.52295 7.55331   2
   7   1  -5 16.8413 3.88611   2
  -7   1   4 34.2691 4.49755   2
  -7   1   3 1288.28 32.5294   2
  -7   1   1 1582.16 36.3909   2
  -7   1   0 98.4572 12.2053   2
  -7   1  -1 1948.88 37.7555   2
  -7   1  -2 97.5465 7.46529   2
  -7   1  -4 1.79785 5.08210   2
   7   1   6 29.8324 6.13180   2
   7   1   7 18.8669 5.13020   2
   7   1   8 0.42934 8.12959   2
  -7   1  -9 166.809 10.5188   2
  -7   1 -10 7.85556 8.62486   2
   7   1  11 110.333 21.4964   2
   7   2 -12 1.91504 16.4668   2
   7   2 -11 25.2488 17.1224   2
  -7   2  10 51.3284 18.0882   2
  -7   2   9 45.6985 17.1780   2
   7   2  -8 20.2626 8.09840   2
  -7   2   7 232.009 11.9493   2
   7   2  -6 120.556 11.3715   2
  -7   2   5 263.736 8.45311   2
   7   2  -4 46.7257 6.97843   2
   7   2  -3 678.140 15.2149   2
  -7   2   2 202.590 15.1261   2
  -7   2  -1 320.868 14.9980   2
  -7   2  -2 154.889 6.78138   2
  -7   2  -3 366.244 15.2932   2
   7   2   5 651.443 19.2195   2
   7   2   6 203.972 8.33086   2
   7   2   7 260.648 8.51583   2
   7   2   8 81.3732 9.67171   2
  -7   2  -9 135.321 11.2878   2
  -7   2 -10 34.4533 8.18059   2
   7   2  11-1.28598 12.1003   2
   7   3 -12 2.01021 22.9020   2
   7   3 -11 142.589 29.2767   2
  -7   3  10 16.9997 17.0836   2
  -7   3   9 156.414 21.7213   2
   7   3  -8 53.6735 10.0515   2
   7   3  -7 138.587 13.6231   2
   7   3  -6 176.282 14.4863   2
   7   3  -5 40.3852 7.63141   2
  -7   3   4 87.9210 8.84136   2
  -7   3   3 328.038 18.2253   2
  -7   3   2 189.310 14.7119   2
  -7   3   1 952.897 22.6179   2
  -7   3   0 93.1983 9.24158   2
  -7   3  -1 1043.06 16.5805   2
  -7   3  -5-4.86701 7.81928   2
   7   3   6 89.4650 8.95685   2
   7   3   7 71.4600 7.09161   2
   7   3   8 82.5527 10.2722   2
  -7   3  -9 63.3912 9.95279   2
   7   3  10 9.14178 9.19111   2
   7   4 -12-8.63235 24.1031   2
   7   4 -11-6.47907 23.4023   2
  -7   4  10 15.5174 17.5247   2
  -7   4   9 85.1702 19.3300   2
   7   4  -8 48.8336 11.1519   2
   7   4  -7 368.578 20.2539   2
   7   4  -6 15.6343 8.33771   2
   7   4  -5 461.467 17.5646   2
  -7   4   4 77.3175 11.4330   2
  -7   4   3 425.004 19.8597   2
  -7   4   2 92.0509 11.5431   2
  -7   4   1 124.353 9.92980   2
  -7   4   0 21.7777 7.95261   2
  -7   4  -6 31.0331 9.94903   2
   7   4   7 210.781 23.8146   2
   7   4   8 20.4981 12.0418   2
   7   4   9 45.4430 10.2165   2
   7   4  10 18.4207 12.6134   2
   7   5 -11 72.3192 29.1372   2
   7   5 -10 22.7615 24.9780   2
  -7   5   9 48.9902 18.2089   2
  -7   5   8 112.377 13.2414   2
  -7   5   7 39.8264 11.6025   2
  -7   5   6 192.631 14.1592   2
  -7   5   5 50.2172 11.5130   2
  -7   5   4 259.747 25.8707   2
  -7   5   3 181.857 21.1873   2
  -7   5   2 183.724 12.4785   2
  -7   5   1 282.639 10.8299   2
  -7   5   0 14.6923 4.03487   2
   7   5   7 45.6258 19.3862   2
   7   5   8 21.6005 18.3955   2
   7   5   9 62.4878 15.0097   2
   7   5  10 9.70576 19.2918   2
   7   6 -10 41.3988 29.4403   2
   7   6  -9 10.6016 16.6976   2
  -7   6   8 38.0313 22.5518   2
  -7   6   7 56.0539 21.1433   2
  -7   6   6 30.0266 18.7466   2
   7   6  -5 116.744 13.8261   2
  -7   6   4 72.5151 17.8364   2
  -7   6   3 82.0804 15.5916   2
  -7   6   2 54.5434 11.8001   2
  -7   6   1 6.28565 7.32820   2
   7   6   8 22.8146 20.0784   2
   8   0  -6 10.4791 2.55772   2
  -8   0  -6 29.5288 5.34858   2
  -8   0  -7 19.4186 7.48779   2
   8   0  11 66.7302 21.2029   2
   8   1  -5 259.093 6.78459   2
  -8   1  -8 228.313 25.5307   2
   8   2  -5 21.0828 6.56789   2
  -8   2  -2 215.934 10.8793   2
   8   3  -5 153.191 12.1985   2
  -8   3  -2 84.8798 6.63101   2
  -8   4   3 326.644 18.4260   2
  -8   4   2 123.639 12.6121   2
  -8   4   1 397.763 15.3736   2
  -8   4   0 237.866 9.91660   2
  -8   5   3 104.554 12.5619   2
  -8   5   2 97.9937 10.0510   2
  -8   5   1 55.1009 7.03875   2
   8   5   8 51.0177 21.4658   2
  -9   3  -2 209.116 9.56115   2
  -9   3  -3 84.5336 7.58239   2
  13  -2  -5 22.8751 16.6625   2
  14  -2  -4 6.48124 16.7187   2
 -14  -1   3 7.88296 15.7173   2
   0   0   0 0.00000 0.00000   0
TITL lasri10_tw3_twin1_hklf4 in P2(1)
REM P2(1) (#4 in standard setting)
CELL 0.71073  10.443762   7.576633  11.204382  90.0000  92.4587  90.0000
ZERR    3.00   0.000867   0.000845   0.001447   0.0000   0.0147   0.0000
LATT -1
SYMM -x, y+1/2,-z
SFAC C H N O Fe
UNIT 36.00 39.00 3.00 3.00 3.00
TREF
HKLF 5
BASF 0.48382
END
;
_shelx_hkl_checksum     37819
_shelx_res_file
;
TITL lasri10_tw_a.res in P2(1)
    lasri10_tw.res
    created by SHELXL-2019/3 at 15:25:02 on 24-Jul-2025
REM Old TITL lasri10_tw in P21 #4
REM SHELXT solution in P2(1): R1 0.161, Rweak 0.086, Alpha 0.020
REM <I/s> 0.000 for 0 systematic absences, Orientation as input
REM Flack x = -0.019 ( 0.037 ) from 1052 Parsons' quotients
REM Formula found by SHELXT: C20 N2 O2 Fe2
CELL 0.71073 10.443762 7.576633 11.204382 90 92.4587 90
ZERR 4 0.000867 0.000845 0.001447 0 0.0147 0
LATT -1
SYMM -X,0.5+Y,-Z
SFAC C H Fe O
UNIT 44 40 4 4
L.S. 4
PLAN  5
TEMP -100
CONF
list 4
MORE -1
BOND $H
fmap 2
acta
MERG 0
REM <olex2.extras>
REM <HklSrc "%.\\lasri10_tw.hkl">
REM </olex2.extras>
WGHT    0.094700    0.320300
BASF   0.49900
FVAR       1.29200
FE1   3    0.859739    0.523624    0.795681    11.00000    0.02550    0.02584 =
         0.04887   -0.00065    0.00313   -0.00166
FE2   3    0.637692    0.479266    0.292924    11.00000    0.02535    0.02455 =
         0.05654    0.00153    0.00059   -0.00248
O11   4    1.067492    0.618498    0.531018    11.00000    0.08908    0.12028 =
         0.06088   -0.00453    0.01537   -0.06212
O22   4    0.396636    0.463596    0.028525    11.00000    0.04850    0.04397 =
         0.06755    0.00374   -0.00608   -0.00213
C1    1    1.016725    0.641700    0.732873    11.00000    0.03069    0.02966 =
         0.06192   -0.00237    0.00696   -0.01091
C2    1    0.914490    0.768509    0.738225    11.00000    0.03548    0.02975 =
         0.07086    0.01245   -0.00304   -0.00669
AFIX  43
H2    2    0.877080    0.833524    0.673149    11.00000   -1.20000
AFIX   0
C3    1    0.881108    0.777624    0.856261    11.00000    0.04560    0.03903 =
         0.09238   -0.02978    0.01112   -0.01141
AFIX  43
H3    2    0.814826    0.849431    0.885565    11.00000   -1.20000
AFIX   0
C4    1    0.959426    0.665571    0.925520    11.00000    0.05976    0.08349 =
         0.05141   -0.01541    0.00116   -0.03574
AFIX  43
H4    2    0.957367    0.650632    1.009600    11.00000   -1.20000
AFIX   0
C5    1    1.042210    0.578277    0.849111    11.00000    0.03035    0.03877 =
         0.07899    0.00670   -0.00935   -0.00976
AFIX  43
H5    2    1.104310    0.491776    0.872161    11.00000   -1.20000
AFIX   0
C6    1    0.790967    0.344484    0.672326    11.00000    0.03901    0.04472 =
         0.06261   -0.01536    0.01122   -0.00953
AFIX  43
H6    2    0.819576    0.328703    0.593687    11.00000   -1.20000
AFIX   0
C7    1    0.692548    0.455750    0.705127    11.00000    0.03447    0.04043 =
         0.05070    0.00067   -0.00826   -0.01454
AFIX  43
H7    2    0.643260    0.529986    0.652538    11.00000   -1.20000
AFIX   0
C8    1    0.678071    0.440494    0.827817    11.00000    0.02784    0.02230 =
         0.06452    0.00157    0.01093   -0.00682
AFIX  43
H8    2    0.617244    0.501784    0.872952    11.00000   -1.20000
AFIX   0
C9    1    0.769595    0.318071    0.873201    11.00000    0.03026    0.03516 =
         0.06780    0.01187    0.00105   -0.00934
AFIX  43
H9    2    0.780953    0.282107    0.954190    11.00000   -1.20000
AFIX   0
C10   1    0.841400    0.258341    0.777056    11.00000    0.03906    0.01366 =
         0.10018    0.00089    0.01286    0.00105
AFIX  43
H10   2    0.910234    0.176307    0.781461    11.00000   -1.20000
AFIX   0
C11   1    1.073517    0.570363    0.627225    11.00000    0.04264    0.05245 =
         0.08417   -0.01145    0.01455   -0.02140
AFIX  43
H11   2    1.123685    0.467074    0.640538    11.00000   -1.20000
AFIX   0
C12   1    0.499319    0.337771    0.201874    11.00000    0.02553    0.03557 =
         0.05354   -0.00242   -0.00044   -0.00475
C13   1    0.596435    0.224350    0.254515    11.00000    0.03470    0.02118 =
         0.08327    0.00347    0.01616   -0.00536
AFIX  43
H13   2    0.649654    0.147055    0.211912    11.00000   -1.20000
AFIX   0
C14   1    0.600024    0.245995    0.378367    11.00000    0.03623    0.04684 =
         0.07096    0.01409   -0.00346   -0.00963
AFIX  43
H14   2    0.654411    0.184722    0.434459    11.00000   -1.20000
AFIX   0
C15   1    0.508026    0.375694    0.405332    11.00000    0.03920    0.05457 =
         0.05387   -0.00210    0.00952   -0.01286
AFIX  43
H15   2    0.491131    0.417869    0.482939    11.00000   -1.20000
AFIX   0
C16   1    0.445349    0.432123    0.297321    11.00000    0.04109    0.04191 =
         0.05374   -0.00200    0.00962   -0.00944
AFIX  43
H16   2    0.379047    0.517771    0.289947    11.00000   -1.20000
AFIX   0
C17   1    0.712325    0.657222    0.179491    11.00000    0.04787    0.03808 =
         0.07185    0.02236   -0.00886   -0.02070
AFIX  43
H17   2    0.686053    0.673903    0.098046    11.00000   -1.20000
AFIX   0
C18   1    0.809400    0.540189    0.222911    11.00000    0.03099    0.04232 =
         0.06486    0.01739    0.00669   -0.00429
AFIX  43
H18   2    0.859414    0.463800    0.176419    11.00000   -1.20000
AFIX   0
C19   1    0.817578    0.558527    0.347226    11.00000    0.03681    0.04950 =
         0.06466    0.00582   -0.01052   -0.00652
AFIX  43
H19   2    0.875779    0.496898    0.399699    11.00000   -1.20000
AFIX   0
C20   1    0.726764    0.681691    0.382296    11.00000    0.04299    0.03905 =
         0.08876   -0.00990   -0.00080   -0.02465
AFIX  43
H20   2    0.711420    0.717072    0.461760    11.00000   -1.20000
AFIX   0
C21   1    0.662034    0.743616    0.276767    11.00000    0.03548    0.02833 =
         0.12775    0.01302    0.00241   -0.00660
AFIX  43
H21   2    0.595654    0.829418    0.272967    11.00000   -1.20000
AFIX   0
C22   1    0.476224    0.362759    0.075146    11.00000    0.04860    0.02759 =
         0.06176   -0.00876    0.01085   -0.01167
AFIX  43
H22   2    0.526849    0.295544    0.023314    11.00000   -1.20000
AFIX   0
HKLF 5
REM  lasri10_tw_a.res in P2(1)
REM wR2 = 0.1445, GooF = S = 1.072, Restrained GooF = 1.072 for all data
REM R1 = 0.0541 for 5568 Fo > 4sig(Fo) and 0.0632 for all 6451 data
REM 236 parameters refined using 1 restraints
END
WGHT      0.0947      0.3203
REM Highest difference peak  1.136,  deepest hole -0.486,  1-sigma level  0.098
Q1    1   0.8597  0.5215  0.8842  11.00000  0.05    1.07
Q2    1   0.8571  0.5240  0.7074  11.00000  0.05    1.04
Q3    1   0.6383  0.4817  0.2032  11.00000  0.05    1.00
Q4    1   0.6469  0.4801  0.3826  11.00000  0.05    0.97
Q5    1   0.7556  0.5126  0.7945  11.00000  0.05    0.56
;
_shelx_res_checksum     44134
