# Supplementary material for: A second monoclinic polymorph of ferrocenecarboxaldehyde
Source: Acta Crystallogr E Crystallogr Commun. 2026 Mar 5;82(Pt 4):349–52. doi: 10.1107/S205698902600229X (PMC13055971; doi:10.1107/S205698902600229X)
Supplement: Supplementary file 2 [file e-82-00349-Isup2.hkl]

data_I                                                                          
_shelx_title ' lasri10_tw_a.res in P2(1)'                                       
_shelx_refln_list_code          4                                               
_shelx_F_calc_maximum      145.39                                               
_exptl_crystal_F_000       440.00                                               
_reflns_d_resolution_high  0.7149                                               
                                                                                
loop_                                                                           
 _space_group_symop_operation_xyz                                               
 'x, y, z'                                                                      
 '-x, y+1/2, -z'                                                                
                                                                                
_cell_length_a    10.4438                                                       
_cell_length_b     7.5766                                                       
_cell_length_c    11.2044                                                       
_cell_angle_alpha  90.000                                                       
_cell_angle_beta   92.459                                                       
_cell_angle_gamma  90.000                                                       
                                                                                
_shelx_F_squared_multiplier     1.000                                           
                                                                                
loop_                                                                           
 _refln_index_h                                                                 
 _refln_index_k                                                                 
 _refln_index_l                                                                 
 _refln_F_squared_calc                                                          
 _refln_F_squared_meas                                                          
 _refln_F_squared_sigma                                                         
 _refln_observed_status                                                         
   0  -9  -1        289.62        245.16         9.88 o                         
   0  -9   2          3.30          6.49         7.35 o                         
   0  -9   3         51.26         47.43         8.57 o                         
   0  -9   4         39.22         35.13         8.96 o                         
   0  -9   5         22.78         14.63         9.74 o                         
   0  -9   6         63.52         73.43        23.50 o                         
   0  -8   0        115.84        100.01        16.16 o                         
   0  -8  -1         30.80         20.65         5.15 o                         
   0  -8  -2         91.21         62.16         6.43 o                         
   0  -8  -3        366.86        318.51        10.48 o                         
   0  -8  -4         77.43         68.35         7.13 o                         
   0  -8   5        369.35        312.77        14.90 o                         
   0  -8   6         28.36         23.41         9.37 o                         
   0  -8   7        154.73        139.60        13.27 o                         
   0  -8   8          6.26         11.52        20.00 o                         
   0  -7  -1        355.55        298.71         8.87 o                         
   0  -7   2         27.00         29.98         5.10 o                         
   0  -7  -3        408.10        354.04         9.79 o                         
   0  -7   4         50.64         42.37         6.28 o                         
   0  -7   5         74.36         62.00         8.18 o                         
   0  -7   6         70.14         51.40         9.69 o                         
   0  -7   7         71.24         70.64        10.42 o                         
   0  -7   8         58.17         51.61         9.27 o                         
   0  -7   9         93.57        103.25        24.18 o                         
   0  -7  10         12.35         25.15        19.46 o                         
   0  -6   0        549.49        469.73        11.70 o                         
   0  -6  -1         28.76         24.03         2.94 o                         
   0  -6   2        226.82        196.85         5.94 o                         
   0  -6   3        258.27        244.28         8.37 o                         
   0  -6  -4         84.48         71.26         6.29 o                         
   0  -6   5        643.26        595.49        16.43 o                         
   0  -6   6         23.82         15.13         7.76 o                         
   0  -6   7        652.85        598.64        21.83 o                         
   0  -6   8        169.16        157.33        13.46 o                         
   0  -6   9        116.33         96.65        15.74 o                         
   0  -6  10        118.40        147.86        25.29 o                         
   0  -6  11          1.27          4.51        16.11 o                         
   0  -5  -1        741.43        655.13         7.94 o                         
   0  -5   2        342.58        320.70         8.25 o                         
   0  -5  -3        129.88        107.55         4.98 o                         
   0  -5  -4        430.64        416.48        10.32 o                         
   0  -5   5         26.59         24.39         6.73 o                         
   0  -5   6        420.47        387.27        14.40 o                         
   0  -5   7         39.39         32.43         8.51 o                         
   0  -5   8        245.02        238.28        14.43 o                         
   0  -5   9         26.18         18.37        15.67 o                         
   0  -5  10         29.32         16.59        12.27 o                         
   0  -5  11         79.39        103.45        22.03 o                         
   0  -4   0       3363.55       3219.18        22.83 o                         
   0  -4   1         68.88         63.57         3.24 o                         
   0  -4   2       3465.29       3460.56        19.28 o                         
   0  -4  -3        953.08        950.23        10.97 o                         
   0  -4   4        922.53        939.18        10.88 o                         
   0  -4   5        577.58        593.27        11.50 o                         
   0  -4   6         17.82         20.69         4.10 o                         
   0  -4   7        448.24        447.86        18.50 o                         
   0  -4   8         61.45         54.49         7.72 o                         
   0  -4   9        199.17        210.01        12.62 o                         
   0  -4  10        160.15        153.73        16.28 o                         
   0  -4  11         15.75         10.82         8.91 o                         
   0  -3   1        882.85        908.44         8.28 o                         
   0  -3   2       1531.48       1661.02        12.02 o                         
   0  -3  -3         59.90         52.71         3.10 o                         
   0  -3   4       4128.18       4306.14        21.54 o                         
   0  -3   5        398.71        372.00         7.48 o                         
   0  -3   6       2146.14       2253.40        19.40 o                         
   0  -3   7         79.79         69.38         5.05 o                         
   0  -3   8        330.61        323.94         7.55 o                         
   0  -3  -9        141.73        142.87         8.48 o                         
   0  -3  10          3.84          8.44         7.00 o                         
   0  -3  11         91.81        105.92        11.87 o                         
   0  -3 -12          7.42          6.05         9.99 o                         
   0  -3 -13         15.22         23.74        18.98 o                         
   0  -2   0       3670.74       3952.10        26.51 o                         
   0  -2   1        166.47        167.66         3.91 o                         
   0  -2   2       2228.52       2225.50        12.29 o                         
   0  -2   3        764.25        776.59         8.02 o                         
   0  -2   4        688.10        658.67         7.25 o                         
   0  -2   5        343.19        302.73         4.94 o                         
   0  -2   6        463.57        482.26         6.67 o                         
   0  -2  -7        300.73        285.13         5.44 o                         
   0  -2  -8        724.06        792.25         8.63 o                         
   0  -2   9          8.76         11.24         3.21 o                         
   0  -2  10        431.22        473.74        13.09 o                         
   0  -2  11         14.71         27.13         4.81 o                         
   0  -2 -12        174.65        237.84        10.12 o                         
   0  -2 -13          1.10          5.18        12.62 o                         
   0  -2 -14         30.76         60.27        23.17 o                         
   0  -1   1        847.14        861.30         4.64 o                         
   0  -1   2       2415.62       2572.59        10.36 o                         
   0  -1   3         76.64         82.38         2.22 o                         
   0  -1   4       4622.85       4376.04        10.04 o                         
   0  -1   5        590.60        628.78         4.75 o                         
   0  -1  -6       1017.38        888.80         6.24 o                         
   0  -1  -7         19.20         24.38         2.04 o                         
   0  -1  -8        827.75        839.18         6.62 o                         
   0  -1  -9          2.40          0.67         2.60 o                         
   0  -1  10         46.64         47.52         4.41 o                         
   0  -1  11          3.64          6.30         4.06 o                         
   0  -1  12          4.67          9.01         6.70 o                         
   0  -1 -13          1.80         14.13        12.93 o                         
   0  -1 -14         27.77         36.78        22.32 o                         
   0  -1 -15          2.53         13.10        20.53 o                         
   0   0  -1         16.69         13.04         1.88 o                         
   0   0   2      21136.96      20121.99        21.55 o                         
   0   0  -3         34.72         28.58         1.41 o                         
   0   0  -4        931.96        849.21         4.00 o                         
   0   0   5         15.51         17.03         1.25 o                         
   0   0  -6         34.05         30.70         1.63 o                         
   0   0   7          0.13          0.99         1.43 o                         
   0   0  -8        389.41        362.40         4.09 o                         
   0   0  -9         68.51         64.12         2.77 o                         
   0   0 -10        458.67        463.43         6.29 o                         
   0   0  11         10.08          7.55         3.23 o                         
   0   0  12        215.08        305.14         9.65 o                         
   0   0  13          0.01          2.01         5.66 o                         
   0   0 -14         34.51         75.91        24.73 o                         
   0   0 -15          4.62         25.25        22.01 o                         
   0   1   1        847.13        879.47         3.96 o                         
   0   1   2       2415.67       2609.36         9.51 o                         
   0   1   3         76.65         80.31         1.83 o                         
   0   1  -4       4622.81       4362.86         9.95 o                         
   0   1   5        590.59        627.72         4.06 o                         
   0   1  -6       1017.35        908.90         6.55 o                         
   0   1  -7         19.20         25.00         1.82 o                         
   0   1  -8        827.71        863.09         5.80 o                         
   0   1  -9          2.40          1.65         1.87 o                         
   0   1 -10         46.62         47.14         3.62 o                         
   0   1 -11          3.64          6.70         3.09 o                         
   0   1 -12          4.67          4.01         3.84 o                         
   0   1 -13          1.80          5.99         4.99 o                         
   0   1 -14         27.77         46.36        23.83 o                         
   0   1 -15          2.53        -16.64        21.03 o                         
   0   2   0       3670.75       4073.92        15.83 o                         
   0   2   1        166.47        174.16         2.59 o                         
   0   2  -2       2228.46       2315.84        11.15 o                         
   0   2  -3        764.31        764.94         5.43 o                         
   0   2   4        688.14        727.22         4.88 o                         
   0   2   5        343.18        324.70         3.52 o                         
   0   2   6        463.56        479.09         4.23 o                         
   0   2   7        300.74        300.15         3.55 o                         
   0   2   8        723.99        766.12         6.57 o                         
   0   2   9          8.76          9.19         2.13 o                         
   0   2  10        431.16        487.17         7.20 o                         
   0   2 -11         14.72         13.47         4.17 o                         
   0   2 -12        174.64        233.55        11.94 o                         
   0   2 -13          1.10          6.20         6.32 o                         
   0   2 -14         30.76         41.13        24.00 o                         
   0   3  -1        882.83        955.85         7.41 o                         
   0   3  -2       1531.48       1703.27        10.99 o                         
   0   3   3         59.93         52.63         2.23 o                         
   0   3   4       4128.16       4456.35        15.48 o                         
   0   3   5        398.72        427.08         4.66 o                         
   0   3  -6       2146.12       2288.46        10.67 o                         
   0   3  -7         79.79         76.51         2.53 o                         
   0   3  -8        330.60        340.14         4.40 o                         
   0   3   9        141.71        152.84         4.22 o                         
   0   3  10          3.84          5.02         3.28 o                         
   0   3 -11         91.81        116.16         9.70 o                         
   0   3  12          7.41          5.65         5.35 o                         
   0   3 -13         15.22         31.08         8.65 o                         
   0   4   0       3363.53       3661.56        21.66 o                         
   0   4  -1         68.87         70.66         3.38 o                         
   0   4   2       3465.34       3783.39        16.03 o                         
   0   4   3        953.14       1022.90         8.85 o                         
   0   4   4        922.44       1010.26         7.51 o                         
   0   4   5        577.56        622.75         6.05 o                         
   0   4   6         17.83         19.70         2.21 o                         
   0   4   7        448.27        496.77         6.08 o                         
   0   4  -8         61.42         57.82         2.79 o                         
   0   4  -9        199.16        243.21         6.42 o                         
   0   4 -10        160.12        183.21         7.85 o                         
   0   4 -11         15.75         12.80         7.10 o                         
   0   4 -12        123.82        193.57        13.82 o                         
   0   4 -13          6.37          7.29         7.25 o                         
   0   5   1        741.48        735.77         8.80 o                         
   0   5   2        342.54        347.88         6.92 o                         
   0   5  -3        129.89        132.20         4.51 o                         
   0   5   4        430.61        448.51         6.23 o                         
   0   5   5         26.59         28.06         2.56 o                         
   0   5  -6        420.46        464.32         5.95 o                         
   0   5   7         39.40         39.58         3.03 o                         
   0   5   8        244.97        276.19         7.50 o                         
   0   5  -9         26.17         24.69         4.74 o                         
   0   5 -10         29.32         36.14         7.44 o                         
   0   5 -11         79.39        120.30        10.00 o                         
   0   5 -12          3.71          9.39         7.52 o                         
   0   5 -13         11.19         14.83        13.75 o                         
   0   6   0        549.44        556.76        12.73 o                         
   0   6   1         28.74         26.76         3.07 o                         
   0   6   2        226.82        218.80         6.80 o                         
   0   6   3        258.26        270.45         7.13 o                         
   0   6   4         84.45         82.35         4.50 o                         
   0   6   5        643.25        740.18        11.47 o                         
   0   6   6         23.81         20.92         4.00 o                         
   0   6   7        652.82        780.25        10.67 o                         
   0   6  -8        169.15        191.42         8.39 o                         
   0   6  -9        116.32        150.08        11.14 o                         
   0   6 -10        118.40        158.31        11.60 o                         
   0   6 -11          1.27        -10.14        10.14 o                         
   0   6 -12         23.58         32.53        18.34 o                         
   0   7  -1        355.59        341.87         8.59 o                         
   0   7  -2         27.02         31.35         6.38 o                         
   0   7  -3        408.06        421.45        11.06 o                         
   0   7   4         50.63         46.44         7.34 o                         
   0   7  -5         74.35         90.08        10.42 o                         
   0   7  -6         70.16         78.69         9.73 o                         
   0   7   7         71.24         92.40         6.88 o                         
   0   7  -8         58.18         76.63        10.19 o                         
   0   7  -9         93.59        116.45        13.13 o                         
   0   7 -10         12.35          9.40         7.57 o                         
   0   8   0        115.82        120.30        12.09 o                         
   0   8   1         30.80         33.95         6.49 o                         
   0   8   2         91.23        101.48        11.44 o                         
   0   8  -3        366.87        377.12        14.77 o                         
   0   8   4         77.43         77.96         9.26 o                         
   0   8   5        369.37        420.23        17.82 o                         
   0   8   6         28.36         20.49         7.13 o                         
   0   8  -7        154.72        166.50        14.23 o                         
   0   8  -8          6.26         12.81         9.70 o                         
   0   8  -9         25.84         35.28        14.22 o                         
   0   9  -1        289.62        300.48        15.19 o                         
   0   9   2          3.30          3.92         8.83 o                         
   0   9  -3         51.24         60.08         9.43 o                         
   0   9   4         39.21         52.18         9.73 o                         
   0   9   5         22.78         27.00        10.40 o                         
   0   9  -6         63.52         74.67        10.19 o                         
  -1 -10   2         18.91         15.93        11.95 o                         
  -1  -9   5        104.04         89.18        25.32 o                         
  -1  -9   4         63.19         68.44        10.83 o                         
  -1  -9   3        161.39        146.55        14.16 o                         
  -1  -9   2         17.77         18.37         9.86 o                         
   1  -9  -1         54.10         45.55         9.43 o                         
   1  -9   0          5.91          4.48         6.37 o                         
  -1  -9  -1         45.24         46.37         8.32 o                         
  -1  -9  -2         22.49         21.86         6.76 o                         
  -1  -9  -3        154.77        134.81        10.61 o                         
   1  -9   4         56.99         64.92        10.26 o                         
   1  -9   5        102.23         77.58        12.48 o                         
   1  -9   6         16.98         10.27        16.75 o                         
  -1  -8   8         61.39         74.18        21.55 o                         
  -1  -8   7         10.12         10.92        13.06 o                         
  -1  -8   6        108.40        112.03        13.06 o                         
  -1  -8   5         39.36         27.13        10.21 o                         
  -1  -8   4        182.30        170.24         9.54 o                         
   1  -8  -3        194.04        168.27         9.42 o                         
   1  -8  -2        278.37        255.60        11.60 o                         
   1  -8  -1        280.05        244.23        10.65 o                         
   1  -8   0        552.82        508.01        15.22 o                         
   1  -8   1        274.96        236.76        10.65 o                         
  -1  -8  -2        264.18        236.79        14.34 o                         
   1  -8   3        191.68        171.76         9.25 o                         
   1  -8   4        174.97        166.91         9.98 o                         
  -1  -8  -5         42.58         39.67         7.31 o                         
   1  -8   6        101.04         87.14        12.28 o                         
   1  -8   7         11.77         13.73         9.89 o                         
   1  -8   8         55.10         49.94        22.01 o                         
  -1  -7  10         20.39         20.75        19.51 o                         
  -1  -7   9         55.37         50.44        21.02 o                         
  -1  -7   8         61.84         59.34        11.16 o                         
  -1  -7   7        284.28        271.85        16.42 o                         
  -1  -7   6        178.42        162.61        13.68 o                         
  -1  -7   5        573.29        535.85        20.19 o                         
   1  -7  -4        212.04        189.87         9.21 o                         
  -1  -7   3        261.39        246.98         9.94 o                         
  -1  -7   2        192.97        181.21         9.53 o                         
  -1  -7   1        325.65        319.46        10.44 o                         
  -1  -7   0        249.51        237.54         8.46 o                         
   1  -7   1        338.07        335.23        11.20 o                         
  -1  -7  -2        185.21        181.56         8.49 o                         
   1  -7   3        267.42        256.63         9.68 o                         
  -1  -7  -4        216.48        201.92         9.09 o                         
  -1  -7  -5        589.34        561.60        14.76 o                         
   1  -7   6        179.86        163.09        13.59 o                         
   1  -7   7        295.30        274.58        16.22 o                         
   1  -7   8         61.19         56.02        13.83 o                         
   1  -7   9         56.42         44.62        20.94 o                         
   1  -7  10         22.29         40.85        20.00 o                         
  -1  -6  11         26.14         41.81        19.36 o                         
  -1  -6  10         62.73         47.52        20.05 o                         
  -1  -6   9         95.95         97.03        11.84 o                         
  -1  -6   8        134.07        155.99        12.86 o                         
  -1  -6   7         78.71         62.75         9.98 o                         
  -1  -6   6        157.38        157.45        12.20 o                         
  -1  -6   5         90.66         86.84        10.07 o                         
  -1  -6   4        113.63        116.63         7.03 o                         
  -1  -6   3        165.22        168.53         7.81 o                         
  -1  -6   2        223.96        227.90         7.67 o                         
  -1  -6   1         99.67         95.25         5.24 o                         
   1  -6   0        190.35        170.69         6.39 o                         
   1  -6   1        104.39         98.49         5.79 o                         
  -1  -6  -2        212.92        219.43         8.76 o                         
  -1  -6  -3        179.09        173.94         7.70 o                         
   1  -6   4        105.89        105.13         6.77 o                         
   1  -6   5         92.88         84.36         7.18 o                         
   1  -6   6        183.62        165.83        12.51 o                         
   1  -6   7         75.24         56.31        10.10 o                         
   1  -6   8        136.40        146.39        12.54 o                         
   1  -6   9         90.20         99.38        15.10 o                         
   1  -6  10         61.40         65.75        20.55 o                         
   1  -6  11         25.59         19.54        18.37 o                         
  -1  -5  12         53.80         63.72        19.61 o                         
  -1  -5  11         53.40         60.39        18.63 o                         
  -1  -5  10        116.30        113.54        15.03 o                         
  -1  -5   9        227.76        238.77        16.67 o                         
  -1  -5   8        125.16        107.85        12.96 o                         
  -1  -5   7        205.09        206.03        15.49 o                         
  -1  -5   6        154.22        162.21        13.69 o                         
  -1  -5   5        187.16        178.43        10.92 o                         
  -1  -5   4        464.53        478.00        13.49 o                         
  -1  -5   3        300.78        302.85         8.62 o                         
  -1  -5   2        801.46        831.55        14.20 o                         
  -1  -5   1        280.07        264.15         6.69 o                         
   1  -5   0       1334.46       1339.58        13.18 o                         
   1  -5   1        267.70        258.94         8.26 o                         
   1  -5   2        828.89        835.94        11.60 o                         
   1  -5   3        326.22        314.79         7.39 o                         
   1  -5   4        486.50        502.90         9.09 o                         
   1  -5   5        188.31        180.03         7.44 o                         
   1  -5   6        153.08        157.36         8.04 o                         
   1  -5   7        197.39        202.63         9.03 o                         
   1  -5   8        127.04        135.76        11.19 o                         
   1  -5   9        235.44        225.37        17.83 o                         
   1  -5  10        118.76        124.97        15.53 o                         
   1  -5  11         57.53         80.14        19.19 o                         
  -1  -4  12         21.08         29.21        15.86 o                         
  -1  -4  11         31.56         33.95        12.05 o                         
  -1  -4  10         31.96         51.60        11.56 o                         
  -1  -4   9        112.48        128.20        10.46 o                         
  -1  -4   8        137.64        123.99        10.02 o                         
  -1  -4   7        373.97        350.45        13.71 o                         
  -1  -4   6        604.16        615.27        19.59 o                         
  -1  -4   5        814.87        836.35        21.86 o                         
  -1  -4   4       1322.94       1301.45        26.31 o                         
   1  -4  -3       1075.04       1112.61        14.60 o                         
   1  -4  -2       1444.96       1504.94        16.46 o                         
  -1  -4   1        879.49        889.19        10.27 o                         
  -1  -4   0       1984.06       2030.57        12.92 o                         
   1  -4   1        859.15        835.85        10.27 o                         
   1  -4   2       1448.17       1499.59        13.61 o                         
  -1  -4  -3       1035.10       1069.62        11.19 o                         
  -1  -4  -4       1337.37       1359.85        12.77 o                         
   1  -4   5        795.09        821.48        13.62 o                         
   1  -4   6        641.07        645.26        12.48 o                         
   1  -4   7        397.36        415.70        11.59 o                         
   1  -4   8        131.62        141.00         7.92 o                         
   1  -4   9        117.88        111.35        17.89 o                         
   1  -4  10         30.72         37.73        14.66 o                         
   1  -4  11         34.25         48.73        12.54 o                         
   1  -3 -12         68.61         92.86         8.13 o                         
  -1  -3  11         85.10        111.40         8.19 o                         
  -1  -3  10        145.10        158.57         8.76 o                         
  -1  -3   9        105.81        110.33         6.48 o                         
   1  -3  -8        284.30        296.75         8.50 o                         
  -1  -3   7        380.07        409.34         9.99 o                         
  -1  -3   6        172.79        165.25         8.92 o                         
  -1  -3   5        578.94        588.90        13.88 o                         
  -1  -3   4       1475.52       1510.87        20.44 o                         
  -1  -3   3       1125.68       1191.57        21.61 o                         
  -1  -3   2       2754.63       3027.61        21.57 o                         
  -1  -3   1        827.65        856.32         8.28 o                         
  -1  -3   0       1762.19       1873.80        13.83 o                         
   1  -3   1        774.61        798.82         9.38 o                         
   1  -3   2       2737.86       2930.47        16.50 o                         
   1  -3   3       1176.37       1238.38        10.50 o                         
  -1  -3  -4       1494.55       1525.47        13.82 o                         
   1  -3   5        555.97        581.33        11.46 o                         
   1  -3   6        164.71        164.19         7.02 o                         
   1  -3   7        390.08        420.84         8.98 o                         
   1  -3   8        275.95        281.45         7.86 o                         
  -1  -3  -9        125.36        126.57        10.91 o                         
   1  -3  10        156.19        160.30        12.42 o                         
   1  -3  11         90.49        101.79        11.60 o                         
   1  -3  12         67.71         61.92        15.29 o                         
  -1  -3 -13         22.93         25.13        20.36 o                         
  -1  -3 -14         20.37         52.54        22.34 o                         
  -1  -2  13         13.47         27.34         7.62 o                         
  -1  -2  12         18.78         27.48         6.45 o                         
  -1  -2  11         23.93         22.33         5.19 o                         
  -1  -2  10         27.99         23.86         4.97 o                         
   1  -2  -9        190.63        204.67         6.49 o                         
   1  -2  -8        145.07        143.65         5.47 o                         
  -1  -2   7        925.15        959.59        10.69 o                         
   1  -2  -6       1232.23       1244.62        11.28 o                         
  -1  -2   5       2062.22       2116.64        14.50 o                         
   1  -2  -4       1602.21       1584.25        11.89 o                         
  -1  -2   3       1573.25       1691.92        15.39 o                         
  -1  -2   2        338.80        349.10         8.41 o                         
  -1  -2   1       1257.71       1371.34         7.25 o                         
   1  -2   0       6797.77       7710.39        19.76 o                         
   1  -2   1       1196.86       1271.91        11.66 o                         
   1  -2   2        354.30        360.73         6.49 o                         
   1  -2   3       1594.32       1679.02        11.64 o                         
  -1  -2  -4       1555.80       1557.84        12.39 o                         
   1  -2   5       2108.78       2175.02        14.19 o                         
  -1  -2  -6       1204.68       1222.64        11.32 o                         
  -1  -2  -7        955.59        997.73         9.08 o                         
  -1  -2  -8        165.99        166.56         4.62 o                         
   1  -2   9        188.03        195.24         6.74 o                         
  -1  -2 -10         35.26         35.99         5.44 o                         
  -1  -2 -11         23.22         20.56         5.73 o                         
  -1  -2 -12         19.52         29.38         6.14 o                         
  -1  -2 -13         14.00         20.21        19.73 o                         
  -1  -2 -14         10.46          9.57        21.16 o                         
  -1  -2 -15         13.34         17.61        23.64 o                         
   1  -1 -14         21.99         14.95        19.24 o                         
   1  -1 -13         31.32         51.02         8.58 o                         
  -1  -1  12         79.48        110.12         6.88 o                         
   1  -1 -11        185.85        217.91         7.87 o                         
  -1  -1  10        306.64        346.81         8.03 o                         
  -1  -1   9        222.97        218.96         5.62 o                         
   1  -1  -8        388.79        389.93         6.59 o                         
   1  -1  -7        225.20        208.32         4.78 o                         
   1  -1  -6        223.41        250.58         4.76 o                         
   1  -1  -5        363.53        379.11         5.25 o                         
   1  -1  -4        183.06        167.02         3.86 o                         
   1  -1  -3        180.87        181.07         4.13 o                         
  -1  -1   2       7681.11       7944.51        17.59 o                         
  -1  -1   1       7703.67       8814.48        17.34 o                         
  -1  -1   0       5554.73       6046.36        32.08 o                         
  -1  -1   0      11081.41      13117.06        19.38 o                         
   1  -1   1       7664.20       9185.19        21.51 o                         
   1  -1   2       7755.24       8562.51        21.84 o                         
   1  -1   3        176.06        180.18         3.90 o                         
   1  -1   4        180.46        165.15         3.21 o                         
   1  -1   5        375.66        389.24         4.22 o                         
  -1  -1  -6        239.83        270.33         3.66 o                         
  -1  -1  -7        220.32        211.62         3.60 o                         
   1  -1   8        397.69        392.42         4.78 o                         
   1  -1   9        211.13        213.65         4.48 o                         
  -1  -1 -10        325.45        357.57         7.01 o                         
   1  -1  11        180.09        199.21         6.50 o                         
  -1  -1 -12         80.84        110.83         8.64 o                         
  -1  -1 -13         31.06         52.42        15.50 o                         
  -1  -1 -14         22.23         29.87        21.82 o                         
  -1  -1 -15          5.65         19.40        23.05 o                         
   1   0 -15         17.87         24.43        21.68 o                         
   1   0 -14         15.90         17.69        19.56 o                         
   1   0 -13          5.79         16.62         7.24 o                         
   1   0 -12          2.85          2.70         6.73 o                         
   1   0 -11          2.84          2.00         4.24 o                         
   1   0 -10        169.32        180.88         5.82 o                         
   1   0  -9        213.65        230.07         5.19 o                         
   1   0  -8        257.38        249.29         4.99 o                         
  -1   0   7        906.25        874.79         6.93 o                         
   1   0  -6        800.78        686.70         5.68 o                         
   1   0  -5        706.91        617.54         5.04 o                         
   1   0  -4        841.54        756.04         6.01 o                         
  -1   0   3       4002.08       3883.67        14.84 o                         
   1   0  -2       5575.26       5195.73        12.79 o                         
  -1   0   1         59.63         70.61         2.31 o                         
   1   0  -1        121.60        113.79         1.85 o                         
  -1   0   0          0.71          1.37         0.93 o                         
  -1   0   0          1.42          2.41         0.66 o                         
  -1   0  -1        121.62        128.35         2.96 o                         
   1   0   2       5575.93       5545.99        17.58 o                         
  -1   0  -3       4000.90       3946.54         9.52 o                         
   1   0   4        839.88        769.58         5.39 o                         
  -1   0  -5        707.43        619.18         5.54 o                         
   1   0   6        799.68        701.39         5.87 o                         
   1   0   7        908.36        869.62         6.82 o                         
   1   0   8        258.03        251.92         4.30 o                         
  -1   0  -9        214.21        222.41         4.18 o                         
  -1   0 -10        169.94        173.36         5.20 o                         
   1   0  11          2.83          4.87         3.46 o                         
   1   0  12          2.83         -1.35         5.99 o                         
  -1   0 -13          5.78         13.41        13.58 o                         
  -1   0 -14         15.90         20.68        21.76 o                         
  -1   0 -15         17.87         30.64        23.48 o                         
   1   1 -15          5.64         11.57        21.30 o                         
   1   1 -14         22.27         48.80        21.27 o                         
  -1   1  13         31.01         46.51         8.94 o                         
  -1   1  12         80.83        106.78         8.38 o                         
   1   1 -11        180.02        217.49         7.45 o                         
   1   1 -10        325.97        361.81         6.43 o                         
   1   1  -9        211.22        214.51         4.48 o                         
   1   1  -8        398.34        396.87         5.38 o                         
  -1   1   7        220.74        209.50         3.65 o                         
  -1   1   6        239.78        266.22         3.17 o                         
   1   1  -5        375.22        383.58         3.11 o                         
  -1   1   4        179.91        163.62         2.21 o                         
  -1   1   3        175.52        177.87         2.45 o                         
  -1   1   2       7755.29       8446.17        14.10 o                         
  -1   1   1       7666.71       8990.13        15.55 o                         
   1   1   0      11081.39      13269.23        16.95 o                         
  -1   1  -1       7701.15       8912.67        15.41 o                         
   1   1   2       7681.05       8293.11        17.01 o                         
   1   1   3        181.44        175.57         2.43 o                         
   1   1   4        183.62        167.85         2.46 o                         
   1   1   5        363.96        370.21         3.52 o                         
   1   1   6        223.46        245.40         3.05 o                         
  -1   1  -7        224.78        199.05         3.03 o                         
   1   1   8        388.16        329.01         3.49 o                         
  -1   1  -9        222.81        226.57         5.21 o                         
  -1   1 -10        306.13        335.27         7.38 o                         
  -1   1 -11        185.89        222.54         8.00 o                         
  -1   1 -12         79.49        108.96         8.33 o                         
  -1   1 -13         31.37         63.42        11.42 o                         
  -1   1 -14         21.95         36.08        23.06 o                         
   1   2 -14         10.45         18.85        19.72 o                         
   1   2 -13         13.98         20.28         7.56 o                         
   1   2 -12         19.50         25.72         6.76 o                         
  -1   2  11         23.26         25.30         5.53 o                         
  -1   2  10         35.28         37.47         3.28 o                         
  -1   2   9        187.93        199.61         4.83 o                         
  -1   2   8        165.90        177.07         3.65 o                         
  -1   2   7        954.40       1034.98         6.46 o                         
   1   2  -6       1204.77       1249.61         6.21 o                         
   1   2  -5       2110.08       2256.91         8.97 o                         
  -1   2   4       1559.70       1564.21         7.98 o                         
  -1   2   3       1594.62       1742.37         7.89 o                         
  -1   2   2        353.82        377.87         3.86 o                         
  -1   2   1       1196.62       1325.67         7.52 o                         
   1   2   0       6797.76       8216.43        17.89 o                         
   1   2   1       1257.98       1447.22         8.36 o                         
   1   2   2        339.31        364.67         6.35 o                         
   1   2   3       1572.93       1697.14         9.29 o                         
  -1   2  -4       1598.28       1604.92         7.43 o                         
   1   2   5       2060.86       2120.63         8.90 o                         
  -1   2  -6       1232.15       1263.98         7.04 o                         
  -1   2  -7        926.36        951.35         6.74 o                         
   1   2   8        145.17        137.81         2.98 o                         
  -1   2  -9        190.68        200.90         4.93 o                         
  -1   2 -10         27.98         27.81         3.28 o                         
   1   2  11         23.88         23.50         4.96 o                         
  -1   2 -12         18.80         29.38         6.95 o                         
  -1   2 -13         13.49         18.65        10.47 o                         
  -1   2 -14         12.02         11.02        12.96 o                         
   1   3 -14         20.35         32.82        22.63 o                         
   1   3 -13         22.92         27.56         8.37 o                         
   1   3 -12         67.83         94.16         9.65 o                         
  -1   3  11         90.39        112.91         9.07 o                         
  -1   3  10        155.94        181.22         7.59 o                         
   1   3  -9        125.11        145.85         4.14 o                         
   1   3  -8        276.58        298.40         4.12 o                         
  -1   3   7        390.18        429.90         4.69 o                         
   1   3  -6        164.93        169.33         3.48 o                         
   1   3  -5        556.95        590.23         5.84 o                         
  -1   3   4       1494.44       1584.70         8.89 o                         
  -1   3   3       1174.74       1293.24         7.74 o                         
  -1   3   2       2736.50       3050.98        13.97 o                         
   1   3  -1        775.41        841.83         8.31 o                         
   1   3   0       1762.17       1996.04        12.07 o                         
   1   3   1        826.95        926.28         8.39 o                         
   1   3   2       2755.93       3112.76        18.08 o                         
   1   3   3       1127.24       1235.70        11.29 o                         
  -1   3  -4       1475.71       1594.43         9.42 o                         
   1   3   5        577.97        624.54         5.95 o                         
   1   3   6        172.58        173.99         3.58 o                         
   1   3   7        379.96        410.76         5.15 o                         
  -1   3  -8        283.66        299.17         4.65 o                         
  -1   3  -9        106.01        113.74         4.56 o                         
  -1   3 -10        145.34        159.99         5.84 o                         
  -1   3 -11         85.20        110.69        12.43 o                         
  -1   3 -12         68.50         90.75         9.13 o                         
  -1   3 -13         23.14         33.23        13.30 o                         
  -1   3 -14         21.20         60.43        19.07 o                         
   1   4 -13         11.55         15.76         8.85 o                         
   1   4 -12         20.63         18.36         8.68 o                         
   1   4 -11         34.22         51.13        10.52 o                         
   1   4 -10         30.81         26.73         4.46 o                         
   1   4  -9        117.98        131.97         4.77 o                         
   1   4  -8        131.99        138.63         4.13 o                         
  -1   4   7        396.80        436.19         5.84 o                         
  -1   4   6        640.67        686.79         6.81 o                         
  -1   4   5        795.31        864.84         7.37 o                         
   1   4  -4       1339.25       1420.14         9.32 o                         
   1   4  -3       1034.60       1140.13         9.57 o                         
  -1   4   2       1447.01       1607.26        13.35 o                         
  -1   4   1        858.70        919.32         9.34 o                         
  -1   4   0       1984.09       2190.30        13.61 o                         
   1   4   1        879.90        949.78         9.73 o                         
   1   4   2       1446.11       1603.97        15.20 o                         
   1   4   3       1075.47       1180.79        12.41 o                         
   1   4   4       1321.18       1442.48        10.40 o                         
   1   4   5        814.67        915.27         8.58 o                         
   1   4   6        604.53        646.49         6.82 o                         
  -1   4  -7        374.44        403.48         5.74 o                         
   1   4   8        137.26        157.40         4.30 o                         
   1   4   9        112.37        134.80         6.36 o                         
   1   4  10         31.86         34.17         8.13 o                         
   1   4  11         31.60         55.54         9.12 o                         
  -1   4 -12         21.08         43.12         9.12 o                         
  -1   4 -13         12.11         39.15        18.26 o                         
  -1   4 -14         10.05         27.01        18.34 o                         
   1   5 -13         17.19          8.39        16.64 o                         
   1   5 -12         52.84         76.95        12.71 o                         
   1   5 -11         57.53         76.22        12.13 o                         
   1   5 -10        118.69        154.75         9.70 o                         
   1   5  -9        235.84        286.51         9.10 o                         
  -1   5   8        126.96        146.88         5.78 o                         
   1   5  -7        197.49        226.35         5.67 o                         
  -1   5   6        152.96        163.81         4.40 o                         
  -1   5   5        188.95        198.39         4.67 o                         
   1   5  -4        486.88        542.01         7.22 o                         
  -1   5   3        326.29        348.40         6.20 o                         
   1   5  -2        829.23        901.82        12.33 o                         
   1   5  -1        267.88        272.06         6.31 o                         
   1   5   0       1334.46       1439.16        12.58 o                         
  -1   5  -1        279.93        279.34         6.53 o                         
  -1   5  -2        801.04        864.30        11.63 o                         
   1   5   3        300.65        310.83         7.08 o                         
   1   5   4        464.20        521.15         7.61 o                         
   1   5   5        186.51        200.76         4.65 o                         
  -1   5  -6        154.30        167.79         4.36 o                         
   1   5   7        204.97        236.96         5.08 o                         
  -1   5  -8        125.20        146.84         5.50 o                         
  -1   5  -9        227.38        271.04         9.46 o                         
  -1   5 -10        116.34        162.23        10.36 o                         
  -1   5 -11         53.39         78.58        12.43 o                         
  -1   5 -12         53.69         76.86        12.66 o                         
  -1   5 -13         18.61         55.60        19.66 o                         
   1   6 -12         25.44         45.36        18.39 o                         
   1   6 -11         25.61         53.73        17.54 o                         
   1   6 -10         61.36         88.11         9.08 o                         
   1   6  -9         90.14        114.17         8.12 o                         
   1   6  -8        136.58        173.86        10.27 o                         
  -1   6   7         75.28         89.81         6.15 o                         
  -1   6   6        183.53        215.86         7.65 o                         
   1   6  -5         92.82        110.32         6.36 o                         
  -1   6   4        105.73        115.32         5.78 o                         
  -1   6   3        178.67        193.31         6.05 o                         
  -1   6   2        212.97        243.17         8.62 o                         
  -1   6   1        104.59        107.06         5.21 o                         
  -1   6   0        190.38        194.64         6.05 o                         
  -1   6  -1         99.51        104.29         5.22 o                         
   1   6   2        223.91        246.37         7.76 o                         
   1   6   3        165.65        165.48         6.61 o                         
   1   6   4        113.79        129.06         5.78 o                         
   1   6   5         90.74         97.45         4.93 o                         
  -1   6  -6        157.46        180.34         6.38 o                         
   1   6   7         78.67         83.34         5.36 o                         
   1   6   8        133.90        159.30         7.72 o                         
  -1   6  -9         96.04        134.29        10.58 o                         
  -1   6 -10         62.77         88.14         9.74 o                         
  -1   6 -11         26.13         38.25         8.59 o                         
   1   7 -10         22.36         24.24         9.41 o                         
   1   7  -9         56.52         73.22        10.93 o                         
  -1   7   8         61.18         71.23         9.16 o                         
  -1   7   7        295.20        391.31        12.84 o                         
   1   7  -6        179.88        238.54        13.82 o                         
  -1   7   5        589.70        691.84        20.29 o                         
   1   7  -4        216.61        237.11        11.75 o                         
   1   7  -3        267.71        291.23        11.30 o                         
   1   7  -2        185.36        195.03        11.75 o                         
  -1   7   1        338.16        390.93        13.59 o                         
   1   7   0        249.53        287.92        11.92 o                         
  -1   7  -1        325.55        372.24        11.73 o                         
  -1   7  -2        192.78        199.50        11.08 o                         
   1   7   3        261.10        253.11        15.11 o                         
  -1   7  -4        211.92        242.79        13.02 o                         
  -1   7  -5        572.93        684.89        15.20 o                         
  -1   7  -6        178.39        204.19        10.11 o                         
   1   7   7        284.39        328.27        12.37 o                         
  -1   7  -8         61.84         73.57         9.83 o                         
  -1   7  -9         55.28         66.53         9.74 o                         
  -1   7 -10         20.33         18.68         9.89 o                         
   1   8  -9         23.64         35.78        13.67 o                         
   1   8  -8         55.10         93.04        16.76 o                         
  -1   8   7         11.80         12.11         9.06 o                         
  -1   8   6        101.13        110.13        12.14 o                         
   1   8  -5         42.63         44.71         8.53 o                         
   1   8  -4        174.58        206.27        12.45 o                         
   1   8  -3        191.65        191.45        12.11 o                         
  -1   8   2        264.01        272.63        17.59 o                         
   1   8  -1        275.37        269.12        15.03 o                         
  -1   8   0        552.81        628.51        21.55 o                         
   1   8   1        279.67        296.39        15.88 o                         
   1   8   2        278.48        293.92        21.96 o                         
   1   8   3        194.06        190.83        18.71 o                         
   1   8   4        182.67        233.30        15.81 o                         
  -1   8  -5         39.31         44.16         8.88 o                         
  -1   8  -6        108.30        131.78        10.97 o                         
  -1   8  -7         10.10         12.92         8.25 o                         
  -1   8  -8         61.38         76.54        15.74 o                         
  -1   8  -9         20.71         46.06        14.13 o                         
  -1   8 -10         22.10         21.13        13.82 o                         
  -1   9   6         16.94         26.36        10.48 o                         
   1   9  -5        102.18        115.80        13.13 o                         
   1   9  -4         56.97         69.96        11.33 o                         
  -1   9   3        154.42        171.47        14.48 o                         
  -1   9   2         22.46         36.47        14.07 o                         
   1   9  -1         45.30         48.03        10.40 o                         
   1   9   0          5.91          6.17         8.70 o                         
  -1   9  -1         54.04         62.28        10.87 o                         
   1   9   2         17.80         19.69        12.63 o                         
   1   9   3        161.77        161.72        19.60 o                         
   1   9   4         63.20         88.25        12.58 o                         
   1   9   5        104.08        138.64        13.80 o                         
   1   9   6         19.32         18.62        13.03 o                         
  -2 -10   0          1.73         -9.00        12.05 o                         
  -2  -9   4         21.39         23.99        12.50 o                         
  -2  -9   3         40.45         26.97        10.59 o                         
  -2  -9   2        219.05        225.80        13.52 o                         
  -2  -9   1          9.24         25.27         9.70 o                         
  -2  -9   0        309.41        324.63        19.01 o                         
   2  -9   1          7.53         18.96         9.03 o                         
  -2  -9  -2        210.98        224.01        12.90 o                         
   2  -9   3         36.38         35.75         7.12 o                         
  -2  -9  -4         24.32         18.92         7.65 o                         
   2  -9   5         52.42         36.24        12.49 o                         
   2  -9   6          8.64         -2.22        14.13 o                         
  -2  -8   8         46.46         52.52        20.50 o                         
  -2  -8   7         33.76         50.92        14.28 o                         
  -2  -8   6        216.44        206.54        15.17 o                         
  -2  -8   5         70.43         59.11        11.17 o                         
  -2  -8   4        328.52        284.28        16.08 o                         
   2  -8  -3        162.15        148.70        13.17 o                         
   2  -8  -2        231.73        225.42        10.03 o                         
  -2  -8   1        364.26        346.32        11.84 o                         
  -2  -8   0         25.29         24.88         7.04 o                         
   2  -8   1        359.17        337.13        12.15 o                         
  -2  -8  -2        232.58        226.61        10.13 o                         
  -2  -8  -3        155.96        136.69         8.90 o                         
   2  -8   4        318.84        280.46        11.19 o                         
  -2  -8  -5         67.91         51.93         8.27 o                         
   2  -8   6        226.46        221.45        17.63 o                         
   2  -8   7         36.32         43.82        12.93 o                         
   2  -8   8         49.95         58.95        22.12 o                         
  -2  -7   9          5.67         -3.15        17.53 o                         
  -2  -7   8        124.85        114.81        12.47 o                         
  -2  -7   7         79.45         68.60        11.01 o                         
  -2  -7   6         36.84         24.25         9.56 o                         
  -2  -7   5        210.59        194.11        13.36 o                         
  -2  -7   4        175.37        163.49        12.35 o                         
  -2  -7   3        264.11        236.56         9.31 o                         
  -2  -7   2        679.57        655.57        15.21 o                         
  -2  -7   1         49.99         56.05         5.37 o                         
   2  -7   0        711.32        654.97        12.15 o                         
  -2  -7  -1         42.36         50.94         5.58 o                         
   2  -7   2        667.86        623.24        13.57 o                         
  -2  -7  -3        265.26        231.60         9.57 o                         
  -2  -7  -4        171.12        162.61         8.75 o                         
   2  -7   5        222.26        212.15         8.91 o                         
   2  -7   6         34.55         41.71         9.77 o                         
   2  -7   7         85.08         66.97        13.17 o                         
   2  -7   8        116.85         96.28        15.07 o                         
   2  -7   9          7.01          8.43        17.72 o                         
   2  -7  10         68.87         60.26        21.80 o                         
  -2  -6  11         45.12         39.90        19.49 o                         
  -2  -6  10          9.91         24.27        17.74 o                         
  -2  -6   9        121.79        123.85        14.66 o                         
  -2  -6   8         78.42         84.87        13.10 o                         
  -2  -6   7        155.49        154.64        14.70 o                         
  -2  -6   6        317.02        287.01        14.02 o                         
  -2  -6   5         30.20         33.79         8.36 o                         
  -2  -6   4        389.49        379.49        14.60 o                         
  -2  -6   3        106.98        106.13         6.11 o                         
  -2  -6   2        168.76        168.54         7.99 o                         
   2  -6  -1        509.74        509.01         9.17 o                         
   2  -6   0         64.84         56.90         4.39 o                         
   2  -6   1        530.91        548.07        10.38 o                         
   2  -6   2        166.37        158.28         7.42 o                         
   2  -6   3        119.50        116.91         6.53 o                         
  -2  -6  -4        423.35        407.23         9.93 o                         
   2  -6   5         24.51         24.11         5.38 o                         
   2  -6   6        334.03        316.16        14.11 o                         
   2  -6   7        156.10        142.49        11.59 o                         
   2  -6   8         71.55         77.55        13.04 o                         
   2  -6   9        126.90         91.63        14.82 o                         
   2  -6  10         10.02         31.09        17.53 o                         
  -2  -5  12         23.15         25.83        17.71 o                         
  -2  -5  11          3.86          3.54        15.26 o                         
  -2  -5  10         66.10         65.49        12.65 o                         
  -2  -5   9        116.62        115.35        10.63 o                         
  -2  -5   8         62.77         61.29         9.07 o                         
  -2  -5   7        390.49        386.59        17.57 o                         
  -2  -5   6          7.20         11.79         8.99 o                         
  -2  -5   5        788.11        786.26        21.84 o                         
  -2  -5   4         81.05         79.34         7.39 o                         
  -2  -5   3        735.08        732.58        10.21 o                         
  -2  -5   2       1190.89       1290.42        16.07 o                         
   2  -5  -1        138.24        142.97         5.20 o                         
   2  -5   0       1458.18       1579.52        12.55 o                         
  -2  -5  -1        134.23        140.96         5.56 o                         
  -2  -5  -2       1214.10       1257.77        12.14 o                         
   2  -5   3        683.38        669.62         9.30 o                         
  -2  -5  -4         89.22         88.36         4.74 o                         
   2  -5   5        796.92        786.59        10.26 o                         
   2  -5   6          9.29          9.10         4.90 o                         
   2  -5   7        393.75        353.40        13.96 o                         
   2  -5   8         63.24         50.93         8.97 o                         
   2  -5   9        109.28         83.87        13.23 o                         
   2  -5  10         61.89         71.11        13.15 o                         
  -2  -4  12          5.63          3.38        14.80 o                         
  -2  -4  11        125.12        132.56        14.60 o                         
  -2  -4  10         55.14         54.72        11.47 o                         
  -2  -4   9        149.82        141.51        10.09 o                         
  -2  -4   8         32.64         34.71         7.60 o                         
  -2  -4   7         66.95         64.38         7.74 o                         
  -2  -4   6        272.60        274.55        10.85 o                         
  -2  -4   5        149.07        144.53         8.68 o                         
  -2  -4   4        457.65        445.09        15.03 o                         
  -2  -4   3       1287.45       1291.09        17.91 o                         
   2  -4  -2        538.20        543.39         7.14 o                         
   2  -4  -1       3702.56       4015.19        19.81 o                         
   2  -4   0        635.72        717.62        10.47 o                         
   2  -4   1       3694.43       3970.18        20.38 o                         
  -2  -4  -2        548.20        544.77         7.44 o                         
   2  -4   3       1340.86       1394.91        11.49 o                         
   2  -4   4        431.06        415.95         6.84 o                         
   2  -4   5        166.64        161.16         5.51 o                         
   2  -4   6        245.08        243.38         7.95 o                         
   2  -4   7         70.91         59.21         5.59 o                         
   2  -4   8         42.50         49.40         5.52 o                         
   2  -4   9        169.29        184.34        19.00 o                         
   2  -4  10         55.01         44.14        14.98 o                         
   2  -3 -13         20.98         36.63        10.71 o                         
  -2  -3  12         17.70         21.32         6.45 o                         
  -2  -3  11          3.15          8.33         5.71 o                         
  -2  -3  10        104.34        105.86         7.33 o                         
  -2  -3   9        166.42        160.42         6.35 o                         
  -2  -3   8        146.61        159.19         6.56 o                         
  -2  -3   7        842.06        858.71        11.43 o                         
  -2  -3   6         29.77         31.05         4.20 o                         
  -2  -3   5       2585.13       2652.50        17.40 o                         
  -2  -3   4        212.60        199.22         7.96 o                         
   2  -3  -3       2014.59       2004.73        14.48 o                         
   2  -3  -2        525.78        668.10         8.36 o                         
  -2  -3   2       1268.30       1374.79        10.28 o                         
   2  -3  -1        228.54        230.37         6.58 o                         
   2  -3  -1        533.75        573.59        10.50 o                         
  -2  -3   0        164.64        167.12         4.88 o                         
   2  -3   1        482.88        509.16         7.15 o                         
  -2  -3  -2       1239.51       1364.08        11.27 o                         
  -2  -3  -3       2060.39       2126.83        11.98 o                         
  -2  -3  -4        205.59        202.89         4.49 o                         
   2  -3   5       2614.94       2660.91        15.45 o                         
   2  -3   6         32.00         34.08         4.34 o                         
  -2  -3  -7        880.29        913.33        10.92 o                         
  -2  -3  -8        160.45        176.67         7.00 o                         
  -2  -3  -9        171.97        174.51        10.18 o                         
  -2  -3 -10        117.56        116.92        10.84 o                         
  -2  -3 -11          3.18         12.63        12.71 o                         
  -2  -3 -12         18.83         20.71        13.96 o                         
  -2  -3 -13         21.10         46.82        21.78 o                         
  -2  -3 -14          6.98          8.02        21.47 o                         
   2  -2 -13         57.33         78.31        10.11 o                         
   2  -2 -12          4.34          4.65         5.89 o                         
  -2  -2  11        194.98        209.72         8.63 o                         
   2  -2 -10         32.35         28.61         4.28 o                         
   2  -2  -9        642.82        691.83         8.41 o                         
  -2  -2   8         55.17         54.80         3.64 o                         
   2  -2  -7        289.33        286.99         5.20 o                         
   2  -2  -6        336.55        323.63         5.60 o                         
   2  -2  -5        450.46        484.25         6.00 o                         
  -2  -2   4        323.91        321.38         6.00 o                         
  -2  -2   3       1476.80       1478.37         9.52 o                         
  -2  -2   2       1028.69       1122.53         6.99 o                         
   2  -2  -1         18.27         23.58         3.23 o                         
  -2  -2   0         82.69         79.46         6.86 o                         
   2  -2   0        164.06        190.74         4.08 o                         
  -2  -2  -1         21.40         26.58         5.17 o                         
   2  -2   1         34.75         47.70         3.38 o                         
  -2  -2  -2       1034.97       1208.74         9.11 o                         
  -2  -2  -3       1495.92       1551.30        10.88 o                         
  -2  -2  -4        296.14        319.06         6.41 o                         
  -2  -2  -5        420.43        499.47         7.24 o                         
  -2  -2  -6        325.28        360.40         7.89 o                         
   2  -2   7        304.41        341.50         7.39 o                         
  -2  -2  -8         62.03         67.64         4.94 o                         
   2  -2   9        639.85        704.23        13.69 o                         
   2  -2  10         35.31         22.78         6.58 o                         
  -2  -2 -11        197.73        206.73        12.03 o                         
   2  -2  12          5.08         21.65        13.19 o                         
  -2  -2 -13         56.64         64.98        23.75 o                         
  -2  -2 -14          6.14         17.04        21.38 o                         
  -2  -1  13         27.86         46.51         8.38 o                         
   2  -1 -12          1.81          8.42         5.81 o                         
   2  -1 -11         22.47         13.05         4.99 o                         
   2  -1 -10         35.59         33.55         3.89 o                         
  -2  -1   9        431.59        458.29         6.92 o                         
  -2  -1   8         15.87         15.33         3.02 o                         
   2  -1  -7       1708.00       1807.56        10.40 o                         
  -2  -1   6         50.40         52.76         2.94 o                         
  -2  -1   5       3603.52       3515.53        12.21 o                         
   2  -1  -4        126.71        121.22         3.54 o                         
   2  -1  -3       1095.52       1032.99         5.22 o                         
  -2  -1   2        201.81        192.76         6.81 o                         
   2  -1  -2        302.23        308.76         3.00 o                         
  -2  -1   1       3533.79       4052.96        19.97 o                         
  -2  -1   1       7617.15       8721.45        19.36 o                         
  -2  -1   0         61.00         74.82         3.28 o                         
  -2  -1   0        121.75        138.36         4.48 o                         
  -2  -1  -1       3959.71       4360.98        31.75 o                         
  -2  -1  -1       7337.86       8664.00        23.02 o                         
  -2  -1  -2         94.33        103.37         3.34 o                         
   2  -1   2        294.43        289.43         4.38 o                         
   2  -1   3       1180.59       1173.31         7.57 o                         
  -2  -1  -4         65.12         62.78         4.14 o                         
   2  -1   4        134.02        132.65         3.99 o                         
   2  -1   5       3558.41       3532.80        15.36 o                         
   2  -1   6         42.69         43.29         2.54 o                         
  -2  -1  -7       1698.23       1791.42         9.27 o                         
   2  -1   8         14.53          6.09         2.56 o                         
   2  -1   9        436.27        455.76         7.01 o                         
  -2  -1 -10         34.51         29.47         4.38 o                         
  -2  -1 -11         23.04         15.02         4.42 o                         
   2  -1  12          1.55          0.57        12.90 o                         
  -2  -1 -13         28.32         32.70        21.78 o                         
  -2  -1 -14          2.69         27.82        20.59 o                         
   2   0 -14          5.40         10.64         8.94 o                         
   2   0 -13         67.13        103.56         9.83 o                         
  -2   0  12          9.89         11.45         5.93 o                         
   2   0 -11        190.00        231.41         8.10 o                         
  -2   0  10          7.58         11.41         3.17 o                         
  -2   0   9        605.39        610.39         6.82 o                         
  -2   0   8         15.67         17.76         2.45 o                         
   2   0  -7          1.07          3.18         2.10 o                         
  -2   0   6        225.90        245.45         3.54 o                         
  -2   0   5        199.54        201.01         3.43 o                         
   2   0  -4        137.15        139.15         2.93 o                         
  -2   0   3       2247.54       2160.37        13.84 o                         
  -2   0   3       4641.98       4640.45        14.09 o                         
  -2   0   2        997.95       1074.95        14.13 o                         
  -2   0   2       1452.05       1465.52         7.22 o                         
  -2   0   1       5705.36       6548.68        29.72 o                         
   2   0  -1      10484.77      11775.27        17.38 o                         
  -2   0   0          8.93         13.83         2.79 o                         
   2   0   0         17.83         22.81         1.76 o                         
   2   0   1       4798.61       5682.92        13.29 o                         
  -2   0  -1      10481.14      12083.49        25.11 o                         
   2   0   2       1449.88       1466.93         7.01 o                         
   2   0   3       4642.60       4776.94        17.57 o                         
  -2   0  -4        137.62        140.94         2.26 o                         
   2   0   5        200.00        197.20         2.96 o                         
   2   0   6        225.86        239.51         3.58 o                         
   2   0   7          1.07          4.83         2.08 o                         
  -2   0  -8         15.66         12.89         2.36 o                         
   2   0   9        604.10        625.02         6.22 o                         
  -2   0 -10          7.55          9.80         3.06 o                         
   2   0  11        189.79        226.92         5.83 o                         
   2   0  12          9.86          0.32        12.87 o                         
   2   0  13         67.20         83.04        17.29 o                         
  -2   0 -14          5.40          6.24        20.25 o                         
   2   1 -15         21.05         50.43        21.79 o                         
   2   1 -14          2.69          6.62         8.83 o                         
  -2   1  13         28.33         45.88         8.78 o                         
  -2   1  12          1.54          7.91         4.86 o                         
   2   1 -11         22.95         27.31         3.92 o                         
   2   1 -10         34.60         36.34         3.35 o                         
  -2   1   9        435.08        463.27         6.01 o                         
   2   1  -8         14.51          9.30         2.64 o                         
  -2   1   7       1697.04       1761.90         8.83 o                         
   2   1  -6         21.73         18.29         2.13 o                         
  -2   1   6         42.70         40.51         2.08 o                         
  -2   1   5       1909.32       1577.64        11.45 o                         
  -2   1   5       3559.42       3330.26         9.82 o                         
  -2   1   4        134.04        122.50         2.04 o                         
  -2   1   3       1180.85       1132.30         5.35 o                         
   2   1  -2        200.90        198.19         2.87 o                         
  -2   1   2        294.86        286.12         3.43 o                         
   2   1  -1       3391.72       3871.73        20.06 o                         
  -2   1   1       7335.59       8412.09        14.55 o                         
   2   1   0         61.00         60.14         3.28 o                         
   2   1   0        121.75        142.22         2.84 o                         
   2   1   1       4099.76       4722.17        25.82 o                         
  -2   1  -1       7619.41       9119.53        15.97 o                         
   2   1   2        100.83        108.63         5.20 o                         
  -2   1  -2        301.83        311.03         2.99 o                         
  -2   1  -3        510.46        515.38        10.07 o                         
   2   1   3       1095.22       1063.79         6.10 o                         
  -2   1  -4         59.17         58.51         2.18 o                         
  -2   1  -4        126.67        113.13         2.59 o                         
   2   1   5       3602.54       3301.25         7.40 o                         
  -2   1  -6         50.37         47.19         2.12 o                         
   2   1   7       1709.15       1762.91         8.23 o                         
   2   1   8         15.87          9.88         2.36 o                         
  -2   1  -9        432.74        448.10         6.32 o                         
  -2   1 -10         35.50         39.51         4.06 o                         
   2   1  11         22.56         22.45         4.39 o                         
  -2   1 -12          1.81          6.78         5.51 o                         
  -2   1 -13         27.85         39.36        11.36 o                         
  -2   1 -14          2.82         13.69        12.55 o                         
   2   2 -14          6.16         10.70         9.44 o                         
   2   2 -13         56.63         67.54        11.24 o                         
   2   2 -12          5.09          8.75         6.42 o                         
   2   2 -11        197.57        242.37         8.35 o                         
   2   2 -10         35.30         33.47         3.96 o                         
  -2   2   9        640.05        661.40         6.31 o                         
  -2   2   8          2.73         -1.40         1.68 o                         
  -2   2   8         61.81         56.26         2.37 o                         
  -2   2   7        305.15        306.61         3.15 o                         
   2   2  -6        325.83        316.86         3.18 o                         
  -2   2   5        419.74        483.48         4.08 o                         
  -2   2   4        296.59        313.15         3.37 o                         
  -2   2   3        716.62        714.90         6.04 o                         
  -2   2   3       1495.65       1586.05         7.11 o                         
  -2   2   2       1035.75       1188.94         7.94 o                         
   2   2  -1         34.72         47.26         2.72 o                         
   2   2   0         81.69        107.70         4.98 o                         
  -2   2   0        164.05        187.66         3.72 o                         
  -2   2  -1         18.21         25.90         2.72 o                         
   2   2   2        416.55        482.86        16.81 o                         
  -2   2  -2       1027.91       1150.99         7.00 o                         
   2   2   3       1477.17       1519.61         7.80 o                         
  -2   2  -4        323.40        326.68         3.57 o                         
   2   2   5        451.19        495.15         3.79 o                         
   2   2   6        336.03        310.83         3.39 o                         
   2   2   7        288.60        274.13         3.28 o                         
   2   2   8         54.02         39.09         2.89 o                         
   2   2   8         55.38         47.67         2.14 o                         
  -2   2  -9        642.72        671.46         8.74 o                         
   2   2  10         32.37         26.03         4.50 o                         
  -2   2 -11        195.15        213.82         7.44 o                         
  -2   2 -12          4.32         11.80         6.11 o                         
  -2   2 -13         57.35         91.09        12.97 o                         
  -2   2 -14          6.61        -11.64        16.45 o                         
   2   3 -14          6.97          5.78        19.86 o                         
   2   3 -13         21.10         35.88        10.47 o                         
   2   3 -12         18.78         40.60         7.86 o                         
   2   3 -11          3.18         -0.13         5.94 o                         
  -2   3  10        117.67        132.90         5.70 o                         
   2   3  -9        172.16        174.43         4.48 o                         
  -2   3   8        160.69        183.41         3.45 o                         
  -2   3   7        428.07        359.05        12.81 o                         
  -2   3   7        880.18        935.36         5.92 o                         
  -2   3   6         32.11         33.39         2.25 o                         
  -2   3   5       2617.33       2741.89        10.39 o                         
  -2   3   4        205.28        204.02         2.86 o                         
  -2   3   3       2062.31       2177.66         8.88 o                         
  -2   3   2        518.97        831.40         9.90 o                         
  -2   3   2       1238.70       1421.75        10.03 o                         
  -2   3   1        482.58        544.40         5.41 o                         
   2   3   0        164.58        185.60         3.81 o                         
   2   3   1        534.07        613.44         6.93 o                         
  -2   3  -2       1269.18       1496.52         9.75 o                         
  -2   3  -3       2012.78       2135.03        11.86 o                         
  -2   3  -4        212.86        214.17         4.00 o                         
   2   3   5       2582.80       2668.92        10.21 o                         
  -2   3  -6         29.67         25.53         2.30 o                         
  -2   3  -7        842.27        852.94         5.83 o                         
   2   3   8        146.40        150.60         3.97 o                         
  -2   3  -9        166.27        160.22         4.94 o                         
   2   3  10        104.25        100.35         4.78 o                         
  -2   3 -11          3.16          6.13         5.28 o                         
  -2   3 -12         17.74         32.92         7.20 o                         
  -2   3 -13         20.98         29.12        11.47 o                         
  -2   3 -14          7.99         23.62        18.13 o                         
   2   4 -13         38.01         70.78        23.44 o                         
   2   4 -12          5.36         12.50         8.70 o                         
   2   4 -11        132.74        179.53        12.74 o                         
   2   4 -10         55.18         58.97         4.75 o                         
   2   4  -9        169.31        195.83         5.03 o                         
  -2   4   8         42.57         54.17         3.57 o                         
   2   4  -7         71.14         68.69         3.14 o                         
  -2   4   6        245.22        241.51         3.86 o                         
  -2   4   5        166.71        170.56         3.42 o                         
   2   4  -4        431.95        430.97         4.85 o                         
   2   4  -3       1340.12       1475.22         9.13 o                         
   2   4  -2        547.75        583.16         6.59 o                         
   2   4  -1       3694.82       4340.25        18.39 o                         
  -2   4   0        635.71        779.09         8.63 o                         
   2   4   1       3702.19       4499.35        20.68 o                         
   2   4   2        538.67        596.05         7.75 o                         
   2   4   3       1288.24       1439.30        11.44 o                         
  -2   4  -4        456.71        457.08         6.51 o                         
  -2   4  -5        149.01        152.67         3.97 o                         
   2   4   6        272.52        286.54         4.53 o                         
   2   4   7         66.77         63.62         3.02 o                         
   2   4   8         32.57         32.55         3.30 o                         
  -2   4  -9        149.83        158.38         6.28 o                         
  -2   4 -10         54.97         66.53         8.06 o                         
   2   4  11        125.05        141.82        10.99 o                         
  -2   4 -12          5.63         14.25         8.19 o                         
  -2   4 -13         38.22         59.23        20.07 o                         
  -2   4 -14          8.31         -9.48        18.40 o                         
   2   5 -12         23.34         51.71        15.73 o                         
   2   5 -11          4.05          1.90         9.04 o                         
  -2   5  10         61.82         80.35         6.53 o                         
   2   5  -9        109.56        135.48         6.38 o                         
   2   5  -8         63.42         79.05         5.78 o                         
  -2   5   7        393.60        443.20         7.65 o                         
  -2   5   6          9.33         12.31         2.81 o                         
  -2   5   5        796.44        818.49         7.22 o                         
  -2   5   4         89.05         97.53         3.45 o                         
   2   5  -3        683.48        735.43         7.81 o                         
   2   5  -2       1213.27       1379.42        11.33 o                         
   2   5  -1        134.21        146.92         5.14 o                         
   2   5   0       1458.11       1695.23        12.86 o                         
  -2   5  -1        138.22        154.90         5.80 o                         
  -2   5  -2       1191.78       1406.05        13.04 o                         
   2   5   3        735.05        771.26        10.69 o                         
   2   5   4         81.20         88.83         4.21 o                         
  -2   5  -5        788.54        842.43         8.30 o                         
   2   5   6          7.17          9.46         2.84 o                         
  -2   5  -7        390.65        400.79         7.32 o                         
   2   5   8         62.61         77.15         5.89 o                         
   2   5   9        116.35        135.74         8.57 o                         
   2   5  10         66.17         87.29         9.44 o                         
  -2   5 -11          3.85         11.51         8.40 o                         
  -2   5 -12         23.16         36.51        10.88 o                         
   2   6 -12          8.29         22.10        15.71 o                         
   2   6 -11         44.00         88.31        16.78 o                         
   2   6 -10         10.06         13.89         6.77 o                         
   2   6  -9        126.92        145.42         9.36 o                         
   2   6  -8         71.70        105.12         8.69 o                         
  -2   6   7        155.96        193.90         8.74 o                         
  -2   6   6        334.03        389.39         9.57 o                         
  -2   6   5         24.43         27.57         4.79 o                         
   2   6  -4        424.18        469.76         9.95 o                         
  -2   6   3        119.58        134.98         6.39 o                         
   2   6  -2        166.56        176.96         6.80 o                         
   2   6  -1        531.54        597.40        11.68 o                         
  -2   6   0         64.84         70.78         5.45 o                         
  -2   6  -1        509.13        583.47        10.62 o                         
   2   6   2        168.58        188.23         6.69 o                         
   2   6   3        106.90        108.43         6.03 o                         
   2   6   4        388.65        420.34         8.23 o                         
   2   6   5         30.29         34.83         3.81 o                         
   2   6   6        317.02        349.69         9.06 o                         
   2   6   7        155.64        167.57         7.67 o                         
   2   6   8         78.27         93.76         6.18 o                         
  -2   6  -9        121.77        153.61        10.52 o                         
  -2   6 -10          9.87         17.86         7.75 o                         
  -2   6 -11         45.07         41.36        12.34 o                         
   2   7 -10         68.81        104.40        18.82 o                         
   2   7  -9          7.01          1.01        10.93 o                         
  -2   7   8        116.77        170.94        11.32 o                         
   2   7  -7         85.22        101.98        10.15 o                         
  -2   7   6         34.64         41.06         6.74 o                         
   2   7  -5        222.07        242.41        11.23 o                         
   2   7  -4        171.17        193.23        10.39 o                         
   2   7  -3        264.85        276.78        11.76 o                         
   2   7  -2        668.28        741.89        19.20 o                         
  -2   7   1         42.34         44.59         8.44 o                         
   2   7   0        711.28        798.51        17.99 o                         
   2   7   1         49.99         69.70         7.98 o                         
  -2   7  -2        679.16        823.31        18.91 o                         
  -2   7  -3        264.57        245.85        11.92 o                         
   2   7   4        175.36        187.28        10.79 o                         
   2   7   5        210.76        232.20        10.96 o                         
   2   7   6         36.75         45.68         6.12 o                         
   2   7   7         79.34         94.34         7.75 o                         
  -2   7  -8        124.92        162.66         9.28 o                         
  -2   7  -9          5.67          2.68         8.06 o                         
  -2   7 -10         72.91        107.17        16.08 o                         
   2   8  -9         11.57         34.51        12.90 o                         
  -2   8   8         49.94         88.72        11.32 o                         
  -2   8   7         36.43         47.66         9.54 o                         
  -2   8   6        226.39        301.10        12.52 o                         
   2   8  -5         68.00         72.43         9.18 o                         
   2   8  -4        318.69        376.22        14.60 o                         
   2   8  -3        156.05        165.07        11.16 o                         
  -2   8   2        232.58        291.10        17.94 o                         
   2   8  -1        359.08        444.10        21.15 o                         
   2   8   0         25.29         21.05         8.21 o                         
   2   8   1        364.36        458.09        18.97 o                         
  -2   8  -2        231.74        297.37        16.51 o                         
   2   8   3        162.04        175.15        17.53 o                         
  -2   8  -4        328.68        363.54        16.86 o                         
  -2   8  -5         70.34         82.21         9.47 o                         
  -2   8  -6        216.51        255.15        12.80 o                         
   2   8   7         33.66         36.55         9.06 o                         
  -2   8  -8         46.49         59.31        14.81 o                         
  -2   8  -9         11.16         15.16        12.99 o                         
   2   9  -6          8.65          3.85        13.55 o                         
   2   9  -5         52.46         55.43        11.07 o                         
   2   9  -4         24.28         30.93        10.20 o                         
   2   9  -3         36.31         28.95        10.28 o                         
  -2   9   2        210.96        353.85        27.46 o                         
  -2   9   1          7.51         32.30        17.20 o                         
   2   9   0        309.41        403.44        17.51 o                         
   2   9   1          9.25         14.42         9.04 o                         
   2   9   2        219.04        299.28        17.56 o                         
   2   9   3         40.53         39.84        14.05 o                         
   2   9   4         21.44         32.42         9.98 o                         
   2   9   5         59.07         59.71        14.82 o                         
  -3  -9   3         63.63         70.96        15.88 o                         
  -3  -9   2         90.57         90.34        11.97 o                         
  -3  -9   1         75.28         71.36        11.01 o                         
  -3  -9   0         23.31         29.76         9.59 o                         
  -3  -9  -1         73.37         69.66         9.52 o                         
  -3  -9  -2         87.11         84.50         9.99 o                         
  -3  -9  -3         55.93         62.99         9.33 o                         
  -3  -9  -4         99.55        104.62        11.32 o                         
  -3  -9  -5         41.25         49.55        11.33 o                         
  -3  -8   8         18.04          7.04        18.98 o                         
  -3  -8   7         42.05         35.57        19.53 o                         
  -3  -8   6          7.11         18.88        13.09 o                         
  -3  -8   5        110.04         91.30        11.71 o                         
  -3  -8   4         93.65         77.83        13.20 o                         
  -3  -8   3        170.83        160.63        15.11 o                         
  -3  -8   2        371.72        355.09        15.91 o                         
  -3  -8   1        326.89        320.02        15.09 o                         
   3  -8   0        427.06        382.46        11.39 o                         
  -3  -8  -1        328.15        305.97        10.82 o                         
   3  -8   2        349.28        326.71        10.67 o                         
   3  -8   3        173.12        155.34         8.84 o                         
  -3  -8  -4         93.05         92.87         8.00 o                         
   3  -8   5        113.23         99.22         8.23 o                         
  -3  -8  -6          5.70         13.64         9.28 o                         
   3  -8   7         38.69         36.20        12.74 o                         
   3  -8   8         18.01         10.63        19.68 o                         
  -3  -7   9         30.13         47.23        13.04 o                         
  -3  -7   8         71.46         65.46        13.93 o                         
  -3  -7   7         80.15         84.76        10.83 o                         
  -3  -7   6        279.94        234.71        13.76 o                         
  -3  -7   5         79.20         61.49        10.24 o                         
  -3  -7   4        460.51        407.50        18.99 o                         
  -3  -7   3        152.68        115.87        13.29 o                         
  -3  -7   2        317.29        291.03         8.75 o                         
   3  -7  -1        133.93        125.52         9.63 o                         
   3  -7  -1        269.90        252.21         8.20 o                         
   3  -7   0        136.00        133.97        10.50 o                         
  -3  -7   0        276.27        275.33         9.26 o                         
   3  -7   1        135.21        121.98        10.83 o                         
   3  -7   1        275.93        275.93         9.65 o                         
   3  -7   2        326.51        315.76         9.72 o                         
  -3  -7  -3        147.65        132.63         7.75 o                         
  -3  -7  -4        457.67        416.81        11.18 o                         
   3  -7   5         97.28         82.91         7.38 o                         
   3  -7   6        282.12        262.73        11.66 o                         
   3  -7   7         88.59         78.11        13.46 o                         
   3  -7   8         79.59         70.71        13.80 o                         
   3  -7   9         28.13         24.57        18.72 o                         
  -3  -6  10         71.34        117.40        20.79 o                         
  -3  -6   9         62.14         60.84        10.32 o                         
  -3  -6   8        118.46        115.64        13.81 o                         
  -3  -6   7        119.37        115.89        13.60 o                         
  -3  -6   6        223.68        199.94        15.03 o                         
  -3  -6   5        268.50        238.09        15.18 o                         
  -3  -6   4        311.03        281.41        12.53 o                         
  -3  -6   3        315.37        305.29        15.34 o                         
   3  -6  -2        242.47        207.67         6.68 o                         
  -3  -6   2        468.34        481.23        17.54 o                         
   3  -6  -1         62.01         70.40         7.30 o                         
  -3  -6   1        151.94        155.23         6.36 o                         
   3  -6   0        598.74        585.28        17.86 o                         
   3  -6   0       1188.75       1265.90        15.50 o                         
   3  -6   1        161.51        171.91         7.53 o                         
   3  -6   2        234.89        200.01        12.79 o                         
  -3  -6  -2        477.34        478.22        12.25 o                         
  -3  -6  -3        325.05        321.14         9.05 o                         
  -3  -6  -4        305.39        263.68         8.81 o                         
  -3  -6  -5        269.25        245.31         8.71 o                         
  -3  -6  -6        228.13        202.26         9.91 o                         
   3  -6   7        118.25         97.35        13.13 o                         
   3  -6   8        113.14         89.57        13.44 o                         
   3  -6   9         65.93         60.56        13.09 o                         
  -3  -5  12         11.62         28.88        17.39 o                         
  -3  -5  11         58.62         74.67        18.42 o                         
  -3  -5  10         43.97         47.19        11.58 o                         
  -3  -5   9         86.52         78.55         9.81 o                         
  -3  -5   8        107.77         92.73         9.51 o                         
  -3  -5   7         35.69         29.38         7.87 o                         
  -3  -5   6         37.76         28.10         7.57 o                         
  -3  -5   5        110.28         92.42        10.92 o                         
  -3  -5   4        213.58        176.76         8.95 o                         
  -3  -5   3        338.99        333.70        12.76 o                         
   3  -5  -2        125.98         89.40         4.15 o                         
   3  -5  -2        203.10        181.07         6.53 o                         
   3  -5  -1        521.32        499.92         9.20 o                         
  -3  -5   1       1263.30       1287.95        13.73 o                         
   3  -5   0        103.65         95.78         7.33 o                         
  -3  -5   0        210.41        214.88         9.49 o                         
   3  -5   1        754.14        710.64        17.91 o                         
   3  -5   1       1277.24       1288.56        14.79 o                         
   3  -5   2        201.97        185.25         5.70 o                         
  -3  -5  -3        348.21        343.14         7.09 o                         
  -3  -5  -4        220.65        208.95         6.19 o                         
  -3  -5  -5        110.67         90.29         5.17 o                         
   3  -5   6          2.80          1.35         8.72 o                         
   3  -5   6         28.48         17.02         9.40 o                         
   3  -5   7         46.85         50.66        10.91 o                         
   3  -5   8         92.95         92.45        12.49 o                         
   3  -5   9         92.84         79.22        12.80 o                         
   3  -5  10         39.11         42.45        18.52 o                         
  -3  -4  13         10.04          6.64        15.95 o                         
  -3  -4  12         22.99         29.41        16.39 o                         
  -3  -4  11          5.32         26.63        10.89 o                         
  -3  -4  10         77.05         62.01        11.69 o                         
  -3  -4   9        122.56        117.84         9.74 o                         
  -3  -4   8        166.83        138.05         9.64 o                         
  -3  -4   7        488.46        437.93        12.96 o                         
  -3  -4   6        116.70        105.06         8.21 o                         
  -3  -4   5       1034.89        982.19        16.24 o                         
  -3  -4   4        473.47        408.52         9.26 o                         
  -3  -4   3       1920.99       1905.29        13.88 o                         
   3  -4  -2        662.03        488.67         6.02 o                         
  -3  -4   2       1188.62       1153.04        13.22 o                         
   3  -4  -1        103.54        113.13         5.29 o                         
  -3  -4   1        301.53        295.77         9.17 o                         
   3  -4   0       3365.88       3621.87        33.74 o                         
   3  -4   1        210.55        177.95         9.36 o                         
   3  -4   1        329.57        320.33         8.46 o                         
   3  -4   2        545.10        549.66        17.49 o                         
  -3  -4  -2       1204.88       1244.32        11.82 o                         
   3  -4   3        959.46        869.63        23.85 o                         
  -3  -4  -3       1867.48       1872.53        14.14 o                         
   3  -4   4        145.43        119.27        12.21 o                         
  -3  -4  -4        476.27        442.59         7.31 o                         
   3  -4   5       1014.34        929.79        10.14 o                         
   3  -4   6        111.06         98.06         5.64 o                         
   3  -4   7        160.92        125.43        16.75 o                         
   3  -4   7        475.18        454.97        11.28 o                         
   3  -4   8         79.84         60.28        14.51 o                         
   3  -4   8        162.62        164.11         8.25 o                         
   3  -4   9         82.70         63.91        15.60 o                         
   3  -4   9        120.63        121.88        12.22 o                         
   3  -4  10         27.76         24.21        14.38 o                         
   3  -4  11          4.95         -2.20        18.92 o                         
  -3  -3  13         35.82         62.47         9.84 o                         
  -3  -3  12         19.75         24.36         7.53 o                         
   3  -3 -11         75.54         74.35        11.32 o                         
   3  -3 -11        125.94        138.69         9.40 o                         
  -3  -3  10         13.00         10.96        10.24 o                         
  -3  -3  10         62.12         72.17         7.28 o                         
  -3  -3   9        272.60        273.21         8.91 o                         
  -3  -3   8         76.51         78.58         5.58 o                         
  -3  -3   7        102.65        105.77         5.58 o                         
  -3  -3   6        225.34        234.08         6.48 o                         
  -3  -3   5        459.80        481.56         9.58 o                         
  -3  -3   4        510.57        494.49         6.96 o                         
  -3  -3   3        780.10        760.89         7.51 o                         
   3  -3  -2        474.76        407.63         7.68 o                         
  -3  -3   2       1360.88       1380.41        11.50 o                         
   3  -3  -1        807.91        762.93         7.85 o                         
  -3  -3   1       2407.73       2654.09        19.11 o                         
  -3  -3   0       1048.66       1013.57        23.08 o                         
   3  -3   0       2084.81       2283.22        19.96 o                         
   3  -3   1       1616.41       1632.49        23.68 o                         
   3  -3   1       2436.65       2637.87        16.87 o                         
  -3  -3  -2        902.53        881.72        13.77 o                         
   3  -3   2       1373.66       1471.11        14.70 o                         
  -3  -3  -3        126.07        125.46         8.38 o                         
   3  -3   3        695.51        715.16         9.54 o                         
  -3  -3  -4        328.42        296.11         8.66 o                         
   3  -3   4        482.26        492.91         7.94 o                         
   3  -3   5        246.38        233.62        16.83 o                         
  -3  -3  -5        440.83        464.95         8.44 o                         
   3  -3   6        223.90        235.93         6.43 o                         
   3  -3   7         52.36         39.14        12.13 o                         
   3  -3   7         96.37         97.53         6.57 o                         
  -3  -3  -8         78.20         82.97         6.19 o                         
   3  -3   9        277.18        287.05        12.03 o                         
  -3  -3 -10         59.97         62.32        11.58 o                         
  -3  -3 -11         47.34         33.57        16.06 o                         
  -3  -3 -11        124.86        117.65        15.91 o                         
  -3  -3 -12         14.28         17.34        14.82 o                         
  -3  -3 -13         12.02          3.09        16.06 o                         
  -3  -3 -14          4.54          4.88        22.27 o                         
   3  -2 -14          4.85          7.92         8.11 o                         
  -3  -2  13          7.35         16.42         8.45 o                         
   3  -2 -13         15.00         39.86        11.18 o                         
  -3  -2  12         10.98         13.88         5.33 o                         
   3  -2 -12         17.32         30.80        10.43 o                         
  -3  -2  11          1.63          6.88         4.83 o                         
   3  -2 -11          5.77          6.98         9.40 o                         
   3  -2 -10         15.40          9.24         5.17 o                         
   3  -2 -10         49.90         50.13         6.85 o                         
   3  -2  -9        112.97        110.06         4.06 o                         
  -3  -2   8         57.06         55.29         4.23 o                         
   3  -2  -8        111.70        115.05         6.17 o                         
   3  -2  -7        643.55        571.67         7.72 o                         
   3  -2  -7       1097.69       1151.14        15.29 o                         
  -3  -2   6        419.74        362.56         7.72 o                         
  -3  -2   6        705.84        696.65         8.44 o                         
   3  -2  -5        694.55        612.92         7.25 o                         
  -3  -2   5       1668.51       1611.93        16.38 o                         
   3  -2  -4        222.30        193.63         4.31 o                         
  -3  -2   4        399.70        375.95         8.32 o                         
  -3  -2   3        523.92        475.97        13.35 o                         
   3  -2  -3        993.78        981.45         6.81 o                         
  -3  -2   2        263.26        247.74         7.25 o                         
  -3  -2   2        413.04        429.45         6.04 o                         
  -3  -2   1         95.36         94.23         4.96 o                         
  -3  -2   1        161.50        186.94         8.06 o                         
   3  -2   0        365.44        471.47         8.47 o                         
  -3  -2   0        732.01        870.81        13.20 o                         
   3  -2   1         50.70         60.79         3.57 o                         
  -3  -2  -1        127.25        146.14         5.85 o                         
  -3  -2  -2        148.67        147.58         5.40 o                         
  -3  -2  -2        420.01        450.52         6.41 o                         
   3  -2   3        489.71        459.86         7.56 o                         
   3  -2   3        995.29       1038.05        10.76 o                         
   3  -2   4        195.68        154.44        13.55 o                         
  -3  -2  -4        430.01        419.87         6.86 o                         
  -3  -2  -5       1011.76        962.30        13.66 o                         
   3  -2   5       1752.27       1823.56        18.23 o                         
   3  -2   6        264.50        243.39         6.35 o                         
   3  -2   6        678.53        680.39        14.30 o                         
  -3  -2  -7        450.93        491.40        10.67 o                         
   3  -2   7       1079.77       1061.98        23.34 o                         
  -3  -2  -8         54.69         61.94         4.70 o                         
   3  -2   9         98.54         98.77         6.88 o                         
   3  -2  10         36.46         33.36        10.34 o                         
  -3  -2 -10         55.49         69.59        13.28 o                         
   3  -2  11          5.23          4.16         6.26 o                         
   3  -2  12          6.10         22.54        10.89 o                         
  -3  -2 -13          7.62         10.17        15.29 o                         
  -3  -2 -14          2.01         -3.36        15.92 o                         
   3  -1 -14          9.84         12.85        11.24 o                         
   3  -1 -13         33.11         43.20         7.43 o                         
   3  -1 -13         44.69         78.86        12.34 o                         
  -3  -1  12          2.94          0.45         5.51 o                         
   3  -1 -12         21.97         23.97        10.06 o                         
  -3  -1  11        109.61        100.88         7.46 o                         
   3  -1 -11        209.15        245.68        15.58 o                         
  -3  -1  10         82.90         68.16         6.15 o                         
  -3  -1  10        117.33        132.22         7.40 o                         
  -3  -1   9        103.34         96.65         4.22 o                         
   3  -1  -9        265.21        276.26        14.26 o                         
  -3  -1   8         71.97         70.17         3.47 o                         
   3  -1  -8        147.11        148.11        10.95 o                         
   3  -1  -7         72.11         63.19         3.45 o                         
   3  -1  -7        159.83        169.27         7.71 o                         
   3  -1  -6         29.99         32.78         2.62 o                         
  -3  -1   6         69.27         70.24         6.43 o                         
   3  -1  -5        203.39        195.56         3.03 o                         
  -3  -1   5        280.36        289.85        11.49 o                         
   3  -1  -4        166.33        166.07         2.73 o                         
  -3  -1   4        302.19        310.99        11.36 o                         
  -3  -1   3       1010.91        998.49         7.44 o                         
  -3  -1   3       1477.27       1477.74         8.03 o                         
   3  -1  -2        397.11        442.56         5.11 o                         
   3  -1  -2        845.16        887.32         5.85 o                         
  -3  -1   1        877.96        849.24         9.08 o                         
   3  -1  -1       1418.32       1562.21         7.05 o                         
   3  -1   0        299.62        355.62         4.85 o                         
   3  -1   0        585.40        698.28        10.43 o                         
  -3  -1  -1        679.16        812.20        11.93 o                         
  -3  -1  -1       1730.78       1910.07         9.42 o                         
  -3  -1  -2        424.67        449.74         5.56 o                         
   3  -1   2        804.03        888.21         7.65 o                         
  -3  -1  -3        464.01        506.96         6.95 o                         
   3  -1   3       1438.18       1497.05        14.97 o                         
  -3  -1  -4        124.89        125.86         3.67 o                         
   3  -1   4        285.24        284.10        10.36 o                         
  -3  -1  -5         66.93         61.76         2.87 o                         
   3  -1   5        253.54        257.25        10.39 o                         
   3  -1   6         44.07         47.31         3.22 o                         
   3  -1   7         92.98         94.38         4.00 o                         
   3  -1   8         65.77         61.63         3.66 o                         
  -3  -1  -9        146.48        146.86         4.98 o                         
   3  -1  10         32.75         30.18         6.83 o                         
  -3  -1 -11         92.70        102.31         8.83 o                         
   3  -1  12         19.71         31.05        11.10 o                         
  -3  -1 -13         12.18         13.83        15.94 o                         
  -3  -1 -14          7.98         21.54        17.06 o                         
   3   0 -14          3.79          2.27        11.14 o                         
   3   0 -14          4.36          7.94        10.66 o                         
  -3   0  13          6.71          4.49         6.24 o                         
   3   0 -13         15.63         29.94        10.78 o                         
  -3   0  12          5.46          6.37         5.54 o                         
   3   0 -12          7.14         20.26         9.82 o                         
  -3   0  11         21.24         23.35         4.68 o                         
   3   0 -11         44.03         50.44        10.69 o                         
  -3   0  10          0.02         -3.09         3.09 o                         
   3   0 -10         29.70         39.96         9.53 o                         
   3   0  -9        459.46        448.33         5.17 o                         
   3   0  -8         16.08         11.47         2.20 o                         
   3   0  -8        101.72         97.23         6.14 o                         
   3   0  -7       1194.24       1154.22         6.94 o                         
   3   0  -6        588.88        541.17         4.78 o                         
   3   0  -5       1309.22       1231.91         4.73 o                         
   3   0  -4         25.61         22.52         1.85 o                         
  -3   0   3        939.79        988.41         7.65 o                         
   3   0  -3       2258.87       2255.05        13.57 o                         
  -3   0   2        954.87       1020.67        10.90 o                         
   3   0  -2       1716.43       1714.64         8.38 o                         
  -3   0   1        221.08        226.98         7.41 o                         
   3   0  -1        278.04        274.11         3.71 o                         
  -3   0   0          2.99          7.59         2.81 o                         
   3   0   0          5.97         12.11         2.36 o                         
   3   0   1         57.19         57.32         2.04 o                         
  -3   0  -1        277.39        275.84         3.60 o                         
  -3   0  -2        764.62        739.97         7.98 o                         
  -3   0  -2       1715.67       1688.84         7.69 o                         
   3   0   3       1324.38       1268.68         6.59 o                         
  -3   0  -3       2260.41       2314.46        31.42 o                         
  -3   0  -4        413.28        350.93         4.30 o                         
   3   0   5       2057.07       1857.36         7.21 o                         
   3   0   6        564.57        477.93         3.77 o                         
  -3   0  -7        755.71        709.19         5.26 o                         
  -3   0  -8         85.98         73.19         2.28 o                         
  -3   0  -9        165.40        147.83         3.60 o                         
  -3   0 -10         29.80         24.23         2.39 o                         
  -3   0 -11         22.88         15.39         3.14 o                         
   3   0  12          1.68          0.69         5.72 o                         
  -3   0 -13          8.95         13.82        14.98 o                         
  -3   0 -14          0.57         -4.99        15.66 o                         
   3   1 -14          1.56         20.43        13.92 o                         
   3   1 -14          9.52         13.59        10.88 o                         
   3   1 -13         33.81         30.15        14.14 o                         
   3   1 -13         45.94         58.99        12.38 o                         
   3   1 -12          1.86          2.83         4.47 o                         
   3   1 -11        108.92        125.26         4.76 o                         
   3   1 -11        201.25        235.89        15.41 o                         
   3   1 -10         80.16         81.03         3.25 o                         
   3   1  -9        111.55        108.09         3.54 o                         
   3   1  -9        257.45        259.98        14.92 o                         
   3   1  -8         70.30         69.05         2.85 o                         
   3   1  -7         83.21         79.69         2.58 o                         
  -3   1   6         35.05         32.40         1.71 o                         
  -3   1   5        187.36        197.38         3.82 o                         
  -3   1   4        160.99        167.84         3.70 o                         
   3   1  -4        285.39        284.68         7.86 o                         
  -3   1   3        978.09        995.86        11.43 o                         
   3   1  -3       1440.23       1505.33        11.59 o                         
  -3   1   2        380.88        391.34         5.09 o                         
  -3   1   2        803.85        823.63         6.01 o                         
  -3   1   1       1055.84       1122.80         7.49 o                         
   3   1  -1       1732.28       1942.14         9.26 o                         
  -3   1   0        286.93        348.15         7.52 o                         
   3   1   0        585.35        668.09         6.57 o                         
  -3   1  -1        542.53        604.43         6.52 o                         
   3   1   1       1416.98       1566.81         7.80 o                         
   3   1   2        449.85        476.34         5.01 o                         
  -3   1  -2        845.37        882.99         4.54 o                         
   3   1   3        468.23        481.98         6.35 o                         
  -3   1  -3       1475.10       1471.34         9.00 o                         
   3   1   4        136.40        133.15         3.26 o                         
  -3   1  -4        302.07        290.70         4.19 o                         
  -3   1  -5         77.28         71.06         1.88 o                         
  -3   1  -6         39.44         29.52         1.42 o                         
  -3   1  -7         88.07         78.16         2.98 o                         
  -3   1  -8         75.44         50.29         2.17 o                         
  -3   1  -9        162.52        151.10         4.41 o                         
  -3   1 -10         34.56         31.07         3.13 o                         
  -3   1 -11         99.94         94.34         6.03 o                         
   3   1  12         19.11         20.38         8.18 o                         
  -3   1 -13         11.63         15.36         9.90 o                         
  -3   1 -14          8.59         20.60        13.87 o                         
   3   2 -15         10.78          7.20        15.12 o                         
   3   2 -14          4.99         12.70        14.15 o                         
   3   2 -13          7.64         28.33        14.28 o                         
   3   2 -13         15.23         19.71        11.77 o                         
  -3   2  12         11.43         10.06         4.94 o                         
   3   2 -12         17.51         13.66        10.96 o                         
  -3   2  11          1.32          3.49         4.17 o                         
   3   2 -11          6.53          3.53        10.59 o                         
  -3   2  10         19.10         19.18         3.29 o                         
   3   2 -10         55.42         57.63        11.38 o                         
  -3   2   9        125.65        131.45         4.66 o                         
   3   2  -9        223.80        219.76         9.10 o                         
  -3   2   8         61.08         53.46         2.28 o                         
   3   2  -8        115.55        117.11         7.34 o                         
  -3   2   7        631.36        565.37         4.79 o                         
   3   2  -7       1080.49       1140.90        25.30 o                         
  -3   2   6        415.69        397.23         4.29 o                         
   3   2  -6        679.13        615.62        10.96 o                         
  -3   2   5        743.49        718.93         6.46 o                         
  -3   2   5       1751.19       1666.93        11.67 o                         
  -3   2   4        235.27        224.68         4.76 o                         
   3   2  -4        430.16        402.60         5.03 o                         
  -3   2   3        507.61        503.05         7.94 o                         
  -3   2   3        995.36        984.54         6.40 o                         
   3   2  -2        272.43        272.47        12.05 o                         
  -3   2   2        420.50        433.75         4.22 o                         
   3   2  -1         76.86         88.75         3.84 o                         
  -3   2   1        127.35        140.49         3.14 o                         
  -3   2   0        368.05        458.54         7.15 o                         
   3   2   0        732.02        891.17         6.89 o                         
  -3   2  -1         66.41         75.05         5.31 o                         
   3   2   1        161.39        180.01         3.50 o                         
   3   2   2        150.38        154.36         5.88 o                         
  -3   2  -2        412.59        436.81         4.60 o                         
   3   2   3        471.75        466.26         9.09 o                         
   3   2   3        993.57       1009.69         6.39 o                         
   3   2   4        178.12        133.34         2.95 o                         
   3   2   4        399.53        360.47         5.14 o                         
  -3   2  -5        977.88        871.01         5.49 o                         
   3   2   5       1669.65       1584.85        10.61 o                         
  -3   2  -6        287.24        245.92         3.30 o                         
   3   2   6        705.31        600.54         7.06 o                         
   3   2   7        455.97        391.61         3.81 o                         
   3   2   7       1096.94        890.37         8.47 o                         
  -3   2  -8         54.86         44.63         1.96 o                         
   3   2   9         97.42         86.61         4.68 o                         
   3   2   9        209.94        199.14        17.27 o                         
  -3   2 -10         34.64         29.24         3.82 o                         
  -3   2 -11          4.16         11.31         4.41 o                         
   3   2  12          6.36         17.87         8.09 o                         
  -3   2 -13          7.68          8.95         9.86 o                         
  -3   2 -14          2.23         17.62        13.57 o                         
   3   3 -14          0.57          5.79        14.25 o                         
   3   3 -13         23.33         26.85        14.73 o                         
   3   3 -13         35.30         38.83        13.25 o                         
   3   3 -12          6.37         12.94         5.93 o                         
   3   3 -12         20.60         41.54        12.22 o                         
   3   3 -11         77.83         87.80         7.89 o                         
   3   3 -11        124.98        141.75        15.73 o                         
  -3   3  10         16.43         16.47         2.72 o                         
   3   3 -10         59.86         53.88         7.20 o                         
  -3   3   9        144.45        133.29         4.53 o                         
   3   3  -9        277.22        295.79         9.05 o                         
  -3   3   8         61.51         58.48         2.91 o                         
   3   3  -8         78.37         79.95         5.71 o                         
  -3   3   7         44.18         36.35         2.61 o                         
   3   3  -7         96.34         93.80         3.68 o                         
   3   3  -6        115.11        102.78         4.19 o                         
  -3   3   6        223.92        241.19         4.97 o                         
   3   3  -5        195.22        172.38         4.29 o                         
  -3   3   5        440.62        470.55         6.52 o                         
  -3   3   4        154.45        109.37         2.37 o                         
  -3   3   4        481.56        505.79         6.17 o                         
  -3   3   3        571.72        435.03         9.02 o                         
  -3   3   3        697.29        730.84         7.21 o                         
   3   3  -2        473.02        525.55        18.11 o                         
  -3   3   2       1371.94       1496.54         9.73 o                         
   3   3  -1        823.54        879.76         9.95 o                         
   3   3  -1       2433.48       2740.99        12.77 o                         
   3   3   0       1040.31       1241.63        12.85 o                         
   3   3   0       2084.78       2391.69        15.68 o                         
   3   3   1       1606.24       1852.24        21.20 o                         
  -3   3  -1       2410.92       2703.57        12.53 o                         
  -3   3  -2        889.67        898.25        21.77 o                         
   3   3   2       1362.54       1453.63         8.41 o                         
   3   3   3        159.79        165.12         8.64 o                         
   3   3   3        778.26        809.10         7.59 o                         
  -3   3  -4        350.03        330.28         9.47 o                         
   3   3   4        511.32        516.89         6.60 o                         
  -3   3  -5        259.87        216.20         4.96 o                         
  -3   3  -5        460.04        474.25         6.43 o                         
  -3   3  -6        107.15         96.88         3.05 o                         
   3   3   6        225.29        226.38         6.11 o                         
   3   3   7         56.97         51.36         2.77 o                         
   3   3   7        102.69         93.17         4.14 o                         
  -3   3  -8         19.50         20.28         3.08 o                         
  -3   3  -8         76.36         69.26         8.83 o                         
  -3   3  -9        142.46        125.82         4.69 o                         
  -3   3  -9        272.65        250.14        13.36 o                         
   3   3  10         49.33         48.44         4.88 o                         
  -3   3 -10         62.27         38.16        15.41 o                         
  -3   3 -11         50.61         60.00         6.87 o                         
  -3   3 -12         19.78         20.31        12.94 o                         
  -3   3 -13         11.88         37.71        14.55 o                         
  -3   3 -14          4.66         31.23        19.41 o                         
   3   4 -12         15.21         15.27         9.06 o                         
   3   4 -12         21.91         38.85        13.41 o                         
   3   4 -11          1.30         12.87         8.66 o                         
   3   4 -11          4.94         10.95         8.08 o                         
   3   4 -10         54.57         51.25         4.60 o                         
  -3   4  10         82.21        100.12         9.93 o                         
  -3   4   9         38.08         36.40         5.15 o                         
  -3   4   9        120.46        136.70         7.10 o                         
  -3   4   8         83.11         86.70         5.72 o                         
   3   4  -8        162.63        177.73         5.93 o                         
  -3   4   7        315.52        235.04         9.35 o                         
  -3   4   7        475.80        474.84         5.98 o                         
   3   4  -6         33.54         31.80         5.48 o                         
   3   4  -6        110.89         99.17         4.07 o                         
  -3   4   5        446.34        358.51        10.84 o                         
  -3   4   5       1013.85        993.57         6.97 o                         
  -3   4   4        332.17        235.19         9.69 o                         
  -3   4   4        477.01        481.52         5.67 o                         
   3   4  -3       1867.29       2027.86        12.61 o                         
  -3   4   2        662.44        613.59         9.25 o                         
   3   4  -2       1205.35       1322.68         9.68 o                         
   3   4  -1        329.20        352.81         5.08 o                         
  -3   4   0       3365.90       3926.83        16.35 o                         
  -3   4  -1        198.79        171.05        10.81 o                         
   3   4   1        301.91        330.79         6.11 o                         
   3   4   2       1188.09       1296.01         9.40 o                         
   3   4   3       1921.18       2034.92        11.20 o                         
  -3   4  -4        472.73        450.29         6.33 o                         
  -3   4  -5        588.59        502.78        10.99 o                         
   3   4   5       1035.45       1014.15         8.47 o                         
   3   4   6         78.13         49.39         4.65 o                         
   3   4   6        116.86        109.53         4.42 o                         
  -3   4  -7        174.99        153.94         7.04 o                         
  -3   4  -7        487.90        478.93         7.42 o                         
  -3   4  -8         86.80         89.55         5.83 o                         
   3   4   8        166.86        160.93        10.13 o                         
  -3   4  -9         85.93         92.48         5.63 o                         
  -3   4  -9        122.76        127.18        11.55 o                         
  -3   4 -10         28.19         25.89         7.55 o                         
  -3   4 -10         76.96         91.57        13.76 o                         
  -3   4 -11          3.29         11.57         8.08 o                         
   3   4  11          5.33         15.64        10.13 o                         
   3   4  12         22.96         33.08        13.64 o                         
  -3   4 -13         10.04         27.54        18.59 o                         
   3   5 -12          5.23          7.71        10.31 o                         
   3   5 -11         41.54         35.16        11.10 o                         
   3   5 -10         16.53         16.38         9.66 o                         
   3   5 -10         39.08         48.87         9.56 o                         
  -3   5   9         92.95        120.82         6.86 o                         
  -3   5   8         92.90         99.90         5.71 o                         
  -3   5   7         46.83         51.66         4.66 o                         
  -3   5   6         25.78         13.81         8.20 o                         
  -3   5   6         28.57         30.70         4.31 o                         
  -3   5   5        110.57        110.59         4.35 o                         
  -3   5   4         37.56         28.83         4.99 o                         
  -3   5   4        220.06        236.97         5.26 o                         
  -3   5   3        348.65        367.93         5.36 o                         
  -3   5   2        202.18        207.57         4.69 o                         
   3   5  -1       1276.32       1451.97        10.64 o                         
   3   5   0        210.42        234.47         6.10 o                         
   3   5   1       1264.19       1433.66        11.75 o                         
   3   5   2        202.91        208.07         5.55 o                         
  -3   5  -3        122.92        110.00        13.01 o                         
   3   5   3        338.62        373.05         7.45 o                         
   3   5   4        214.22        206.84         5.26 o                         
  -3   5  -5        110.40        104.55         4.11 o                         
  -3   5  -6         37.66         39.72         4.46 o                         
  -3   5  -7         22.26         23.57        10.74 o                         
   3   5   7         35.72         25.56         6.06 o                         
  -3   5  -8         63.55         70.13         9.96 o                         
   3   5   8        107.85        107.90         7.46 o                         
   3   5   9         86.42         81.74         9.13 o                         
  -3   5 -10         26.50         38.38        10.66 o                         
   3   5  10         44.01         49.34        11.09 o                         
  -3   5 -11         17.68         41.31        10.61 o                         
  -3   5 -11         58.53         63.31        14.13 o                         
  -3   5 -12         11.62          2.48        17.51 o                         
   3   6 -12          7.10         -2.88        11.05 o                         
   3   6 -11          7.23         18.49        10.82 o                         
  -3   6  10         63.17         82.62        14.06 o                         
  -3   6   9         65.87         88.54         7.17 o                         
   3   6  -8        112.90        133.52         8.53 o                         
   3   6  -7        118.34        127.05         9.12 o                         
  -3   6   6        227.82        252.44         8.61 o                         
  -3   6   5        269.45        300.62         8.91 o                         
  -3   6   4        305.12        337.75         9.21 o                         
  -3   6   3        325.78        382.72         8.92 o                         
  -3   6   2        477.38        591.14        12.45 o                         
   3   6  -1        161.38        188.01         8.33 o                         
  -3   6   0       1188.72       1468.75        14.50 o                         
   3   6   1        152.05        185.51         7.52 o                         
   3   6   2        468.28        533.19        10.68 o                         
  -3   6  -3        314.65        343.39        10.48 o                         
   3   6   4        311.33        297.52        10.32 o                         
   3   6   5        268.30        269.27         8.75 o                         
   3   6   6        223.97        202.72         8.28 o                         
   3   6   7        119.31        123.16         8.46 o                         
   3   6   8        118.70        121.91         8.63 o                         
   3   6   9         62.19         75.90         6.82 o                         
  -3   6 -10         71.25         90.93        11.45 o                         
  -3   6 -11         13.50         17.33        11.37 o                         
   3   7  -9         28.14         45.79         9.83 o                         
  -3   7   8         79.62        105.71         9.93 o                         
   3   7  -7         88.69         94.81         9.40 o                         
  -3   7   6        282.37        311.98        10.40 o                         
  -3   7   5         97.21        121.87         7.90 o                         
   3   7  -4        457.73        556.24        15.12 o                         
   3   7  -3        147.74        163.41        10.23 o                         
   3   7  -2        326.84        399.98        13.43 o                         
   3   7  -1        275.95        374.57        18.03 o                         
   3   7   0        276.29        350.17        11.15 o                         
   3   7   1        269.91        320.73        10.77 o                         
   3   7   2        316.95        386.53        12.62 o                         
   3   7   3        152.62        171.07        11.92 o                         
   3   7   4        460.44        496.02        14.27 o                         
  -3   7  -5         79.27         88.11         7.21 o                         
   3   7   6        279.72        289.04         9.48 o                         
   3   7   7         80.08         85.05         7.46 o                         
   3   7   8         71.44         81.20         7.51 o                         
  -3   7  -9         30.14         43.74         9.19 o                         
  -3   7 -10          3.89         24.46        12.63 o                         
  -3   8   8         17.99         34.78         9.61 o                         
  -3   8   7         38.70         49.38         9.34 o                         
  -3   8   6          5.71         18.52         8.22 o                         
  -3   8   5        113.40        125.46        11.65 o                         
   3   8  -4         93.06        126.73        10.26 o                         
   3   8  -3        173.21        188.56        11.71 o                         
   3   8  -2        349.18        443.18        15.34 o                         
  -3   8   1        328.18        411.77        20.30 o                         
   3   8   0        427.04        512.49        16.09 o                         
   3   8   1        326.85        383.57        14.36 o                         
   3   8   2        371.85        439.30        15.04 o                         
   3   8   3        170.74        189.71        17.32 o                         
   3   8   4         93.67         98.32        14.66 o                         
  -3   8  -5        109.88        124.21         9.79 o                         
  -3   8  -6          7.10         12.25         6.25 o                         
   3   8   7         42.03         66.42         9.80 o                         
  -3   8  -8         18.04         40.82        13.90 o                         
  -3   9   5         41.16         68.41        11.31 o                         
   3   9  -4         99.58        132.94        13.03 o                         
   3   9  -3         55.76         73.07        11.26 o                         
   3   9  -2         87.23        104.92        12.31 o                         
  -3   9   1         73.30         78.50        17.35 o                         
   3   9   0         23.31         39.33         9.83 o                         
   3   9   1         75.34         92.16        10.15 o                         
   3   9   2         90.43        103.30        10.62 o                         
   3   9   3         63.80         72.68        14.93 o                         
   3   9   4        109.61        142.90        17.64 o                         
  -4  -9   2          9.03         -6.42        18.37 o                         
   4  -9  -1        157.69        158.16        13.20 o                         
  -4  -9   0         15.73         35.71         9.86 o                         
  -4  -9  -1        165.55        183.01        11.70 o                         
  -4  -9  -2          8.05         30.80         8.56 o                         
  -4  -9  -3         88.05         96.68        11.06 o                         
  -4  -9  -4         12.90         17.87         9.07 o                         
  -4  -9  -5          5.17          0.10        12.69 o                         
  -4  -8   7        135.37        143.20        23.91 o                         
  -4  -8   6         19.70          3.14        13.27 o                         
  -4  -8   5         96.93         76.95        15.50 o                         
  -4  -8   5        201.04        187.48        25.07 o                         
  -4  -8   4         67.28         66.67        12.91 o                         
  -4  -8   3        274.86        229.71        13.93 o                         
  -4  -8   2        137.03        138.23        12.00 o                         
  -4  -8   1         62.53         67.79        10.28 o                         
   4  -8   0        160.62        154.89        11.79 o                         
  -4  -8  -1         61.20         72.65         8.91 o                         
   4  -8   2         97.21         53.83         9.55 o                         
  -4  -8  -2        140.73        137.95        10.04 o                         
   4  -8   3         97.21         66.00        11.39 o                         
   4  -8   3        265.38        261.96        11.88 o                         
   4  -8   4          9.61          9.09         9.56 o                         
  -4  -8  -4         65.20         71.09         8.95 o                         
   4  -8   5         98.59         56.52        13.04 o                         
  -4  -8  -5        191.65        182.80        10.70 o                         
   4  -8   6          2.21          1.48         7.29 o                         
   4  -8   6         19.28         24.58        13.23 o                         
   4  -8   7         73.29         26.34        13.75 o                         
   4  -8   7        140.30        120.95        24.36 o                         
  -4  -7   9         51.25         46.82        19.45 o                         
  -4  -7   8         23.45         32.71        12.95 o                         
  -4  -7   7         23.32         25.69        12.48 o                         
  -4  -7   6        111.69        100.94        10.99 o                         
  -4  -7   5         28.04         14.32        10.78 o                         
  -4  -7   4        294.87        279.09        16.34 o                         
  -4  -7   3        164.95        134.78        11.13 o                         
   4  -7  -2        225.45        138.02         5.38 o                         
  -4  -7   2        366.14        376.57        14.51 o                         
   4  -7  -1        290.69        185.81         7.39 o                         
  -4  -7   1        573.81        560.15        16.63 o                         
   4  -7   0        111.14         90.59         9.42 o                         
   4  -7   0        221.58        272.70        12.71 o                         
   4  -7   1        278.66        177.04        11.46 o                         
  -4  -7  -1        558.00        546.57        14.03 o                         
   4  -7   2        146.79        102.86        11.07 o                         
  -4  -7  -2        370.84        415.12        12.66 o                         
   4  -7   3         49.09         30.38         8.97 o                         
  -4  -7  -3        159.19        144.75         9.46 o                         
   4  -7   4        107.75         79.68        12.50 o                         
  -4  -7  -4        307.92        281.20        11.17 o                         
   4  -7   5         11.08          7.14         9.62 o                         
  -4  -7  -5         25.77         30.16         7.36 o                         
   4  -7   6         59.74         40.08         8.54 o                         
   4  -7   6        114.41         97.41        13.80 o                         
   4  -7   7         15.06         15.66        11.65 o                         
   4  -7   7         26.40         40.02        18.41 o                         
   4  -7   8         17.32         10.48         9.00 o                         
  -4  -6  10         19.62         18.17        13.60 o                         
  -4  -6   9          8.46          8.80         8.52 o                         
  -4  -6   8         40.74         30.62         8.81 o                         
  -4  -6   8         76.17         88.61        17.74 o                         
  -4  -6   7         71.58         57.54         9.64 o                         
  -4  -6   7        157.44        151.68        20.09 o                         
  -4  -6   6         62.37         54.09        11.58 o                         
  -4  -6   5        212.28        185.28        14.39 o                         
  -4  -6   4        107.68         85.84        17.29 o                         
  -4  -6   3        282.57        265.59        21.80 o                         
   4  -6  -2         73.97         51.14         3.15 o                         
  -4  -6   2        198.54        203.61        10.72 o                         
   4  -6  -1         53.66         37.77         3.86 o                         
  -4  -6   1        108.79        114.12         8.15 o                         
   4  -6   0         39.22         29.28         5.49 o                         
   4  -6   0         68.82         70.86         8.26 o                         
   4  -6   1         51.70         39.67         6.86 o                         
  -4  -6  -1        100.65        109.35         7.74 o                         
   4  -6   2        110.83         65.09         9.25 o                         
  -4  -6  -2        190.92        204.45         9.08 o                         
   4  -6   3        166.13        127.68         9.02 o                         
  -4  -6  -3        285.64        264.23        11.55 o                         
  -4  -6  -4         69.48         62.06         8.06 o                         
   4  -6   4        109.99        105.97         9.39 o                         
   4  -6   5        149.16        100.04         9.66 o                         
  -4  -6  -5        223.97        190.69        10.82 o                         
   4  -6   6         20.60         17.65         6.95 o                         
  -4  -6  -6         56.93         39.64        11.34 o                         
  -4  -6  -7         82.63         64.86         9.51 o                         
   4  -6   7        159.00        111.81        19.91 o                         
   4  -6   8         34.39         27.24         9.19 o                         
   4  -6   9         34.35         25.77        13.58 o                         
  -4  -5  11         32.76         20.92        14.12 o                         
  -4  -5  10         24.50         11.80         6.64 o                         
  -4  -5   9         37.69         40.68         7.32 o                         
  -4  -5   8        106.16         79.80         8.45 o                         
  -4  -5   7         13.46          7.61         6.72 o                         
  -4  -5   7         26.80         40.13        14.33 o                         
  -4  -5   6        281.79        223.52        13.14 o                         
  -4  -5   6        627.61        574.46        26.05 o                         
  -4  -5   5        170.37        149.02         9.66 o                         
  -4  -5   4        590.33        539.96        11.21 o                         
  -4  -5   3        233.12        212.13         7.54 o                         
  -4  -5   2        195.26        139.97         5.95 o                         
  -4  -5   2        281.56        267.35         8.56 o                         
   4  -5  -1        387.70        266.82         8.04 o                         
  -4  -5   1        898.10        972.05        13.04 o                         
   4  -5   0        207.56        171.56         8.30 o                         
   4  -5   0        420.29        440.99        15.19 o                         
   4  -5   1        521.85        499.40        12.07 o                         
  -4  -5  -1        917.18       1026.72        21.06 o                         
  -4  -5  -2         92.87         96.25         7.16 o                         
  -4  -5  -2        291.87        291.87         8.25 o                         
   4  -5   3        128.33        104.69         7.84 o                         
  -4  -5  -3        242.65        232.27         7.70 o                         
  -4  -5  -4        234.97        204.87         8.45 o                         
   4  -5   4        547.99        499.76        14.24 o                         
  -4  -5  -5         97.44         74.28         5.66 o                         
   4  -5   5        156.20        164.53        13.59 o                         
  -4  -5  -6        317.96        268.39        13.21 o                         
   4  -5   6        579.89        544.53        19.90 o                         
  -4  -5  -7         12.35          9.25         5.35 o                         
   4  -5   8        134.68        113.84        12.03 o                         
   4  -5   9         26.78         19.51        12.95 o                         
   4  -5  10          8.11          2.85        12.85 o                         
  -4  -4  12         21.47         19.63         7.31 o                         
  -4  -4  11         11.91         14.20         5.60 o                         
  -4  -4  10        105.03         97.31         6.78 o                         
  -4  -4   9         47.05         35.89         5.15 o                         
  -4  -4   8         50.43         40.29         5.08 o                         
  -4  -4   7         73.97         71.85         5.03 o                         
  -4  -4   6          6.01          8.36         3.49 o                         
  -4  -4   5         72.34         57.20         3.93 o                         
  -4  -4   5        283.62        258.14        17.18 o                         
  -4  -4   4        144.06        116.85         5.67 o                         
  -4  -4   4        266.11        239.30         9.45 o                         
  -4  -4   3         81.48         82.09         4.55 o                         
  -4  -4   3        310.37        305.83        17.29 o                         
  -4  -4   2        861.81        725.10         9.58 o                         
  -4  -4   2       1966.87       2009.77        20.29 o                         
  -4  -4   1         23.70         18.59         2.80 o                         
  -4  -4   1         56.65         61.49         5.58 o                         
   4  -4   0       3039.28       2889.92        22.12 o                         
   4  -4   0       6051.45       6741.70        50.48 o                         
   4  -4   1         22.66         19.65         4.34 o                         
   4  -4   1         39.66         53.62         9.73 o                         
  -4  -4  -2       1088.03       1035.54        16.62 o                         
  -4  -4  -2       1928.72       1992.21        17.10 o                         
  -4  -4  -3        228.62        193.15         7.23 o                         
  -4  -4  -3        307.33        279.37         8.63 o                         
   4  -4   4        122.67        110.62         4.56 o                         
   4  -4   4        263.00        263.56        18.20 o                         
  -4  -4  -5        215.38        187.12         5.24 o                         
   4  -4   5        281.94        278.41        18.90 o                         
   4  -4   6         17.92         16.22         3.94 o                         
  -4  -4  -6         23.44         43.05        14.95 o                         
   4  -4   7         96.30         86.50         6.37 o                         
   4  -4   8         48.95         41.50         7.36 o                         
   4  -4   9         11.93         -3.12         8.39 o                         
   4  -4  10         41.61         42.37        10.20 o                         
  -4  -4 -11          3.60         -3.20        10.76 o                         
  -4  -3  13          8.21         15.65         6.85 o                         
  -4  -3  12         10.62         19.87         5.83 o                         
  -4  -3  11         13.59         17.26         5.62 o                         
  -4  -3  10         11.17         11.27         4.47 o                         
  -4  -3   9          8.08          9.05         4.30 o                         
  -4  -3   8        163.35        148.30         6.16 o                         
  -4  -3   7        196.29        187.68         6.15 o                         
  -4  -3   6        306.76        262.35         5.05 o                         
   4  -3  -5        343.08        296.30         5.29 o                         
  -4  -3   4        420.78        362.64         5.26 o                         
  -4  -3   3        331.12        336.48         5.67 o                         
  -4  -3   3        615.55        617.82        19.73 o                         
  -4  -3   2        811.71        841.15        14.67 o                         
  -4  -3   2       1467.37       1582.52        14.69 o                         
   4  -3  -1        219.26        171.01         3.14 o                         
  -4  -3   1        284.93        277.82         5.92 o                         
  -4  -3   0       1902.16       2112.91        15.95 o                         
  -4  -3   0       3805.66       4503.56        53.34 o                         
  -4  -3  -1         80.75         89.44         4.24 o                         
  -4  -3  -1        321.09        399.75        11.68 o                         
   4  -3   2        700.75        752.70         9.86 o                         
  -4  -3  -2       1553.68       1911.62        18.13 o                         
   4  -3   3        294.34        262.74         6.34 o                         
   4  -3   3        613.50        797.97        20.39 o                         
   4  -3   4        748.26        713.63         8.14 o                         
  -4  -3  -5         87.54         87.65         4.70 o                         
  -4  -3  -6        144.83        143.35         5.64 o                         
  -4  -3  -7        199.42        201.54         6.13 o                         
  -4  -3  -8        189.06        194.37         7.21 o                         
   4  -3   9         63.24         70.82         8.76 o                         
  -4  -3 -10         17.47         31.54         9.09 o                         
  -4  -3 -11         29.66         45.55         9.51 o                         
  -4  -3 -12          3.10         14.05        15.10 o                         
  -4  -3 -13          1.80         -8.32        16.44 o                         
   4  -2 -14          7.06          8.62         9.12 o                         
  -4  -2  13          9.65         11.69         5.87 o                         
   4  -2 -12         51.44         61.60         7.07 o                         
   4  -2 -11         19.93         20.71         4.28 o                         
  -4  -2  10        120.37        112.39         5.17 o                         
  -4  -2   9         58.71         55.88         3.78 o                         
   4  -2  -8        132.45        109.86         3.84 o                         
  -4  -2   7         53.13         47.69         2.74 o                         
  -4  -2   6         55.24         46.83         2.33 o                         
  -4  -2   5        100.73         87.83         2.76 o                         
   4  -2  -4        694.46        646.94         5.24 o                         
  -4  -2   3         64.50         73.64         2.89 o                         
  -4  -2   2        547.37        543.17         6.51 o                         
  -4  -2   2       1112.91       1108.27        21.42 o                         
   4  -2  -1        175.50        175.51         3.76 o                         
  -4  -2   1        203.22        192.77         6.49 o                         
   4  -2   0       2121.19       2410.74        13.82 o                         
  -4  -2   0       4251.26       4553.12        28.61 o                         
   4  -2   1         16.60         18.44         2.64 o                         
  -4  -2  -1        188.17        184.57         7.39 o                         
  -4  -2  -2        573.18        551.19         8.40 o                         
  -4  -2  -2       1108.72       1134.37        10.73 o                         
   4  -2   3        102.45        100.41         3.11 o                         
  -4  -2  -4        273.48        229.66         3.84 o                         
  -4  -2  -5         91.23         96.06         3.65 o                         
  -4  -2  -6         33.13         29.77         2.90 o                         
   4  -2   7         87.12         92.53         5.45 o                         
  -4  -2  -8        238.05        258.65         7.58 o                         
  -4  -2  -9         18.32         18.84         5.25 o                         
   4  -2  10        180.60        176.38        11.13 o                         
   4  -2  11         10.68         15.08         7.20 o                         
  -4  -2 -12         58.55         58.89        19.10 o                         
  -4  -2 -13          2.00          6.74        16.42 o                         
   4  -1 -14         10.84         12.61         8.82 o                         
   4  -1 -13          2.43          7.54         5.41 o                         
  -4  -1  12          4.87          5.89         4.60 o                         
  -4  -1  11          8.47          7.59         3.91 o                         
   4  -1 -10         25.14         19.40         3.56 o                         
  -4  -1   9        161.19        149.95         4.83 o                         
   4  -1  -8        533.42        501.33         6.55 o                         
  -4  -1   7        181.76        164.76         3.92 o                         
  -4  -1   6       1021.41        952.20         6.32 o                         
  -4  -1   5        385.30        356.65         4.89 o                         
   4  -1  -4       1538.14       1527.34         7.01 o                         
   4  -1  -3        425.80        438.42         3.11 o                         
  -4  -1   2        568.56        590.44         3.77 o                         
  -4  -1   2        913.71        975.89        17.77 o                         
   4  -1  -1        265.48        278.92         3.98 o                         
  -4  -1   1        364.21        383.04         6.79 o                         
   4  -1   0        125.90        143.95         3.57 o                         
  -4  -1   0        246.59        284.75         5.13 o                         
  -4  -1  -1         87.15         87.49         2.76 o                         
   4  -1   1        329.97        341.30         6.16 o                         
  -4  -1  -2        325.39        372.03         3.80 o                         
   4  -1   2        838.82        925.76        17.00 o                         
  -4  -1  -3        172.78        174.16         2.93 o                         
  -4  -1  -4       2093.36       2117.98        11.79 o                         
   4  -1   5        224.56        232.67         4.47 o                         
  -4  -1  -6        976.68        862.28         7.20 o                         
   4  -1   7        170.44        161.54         4.96 o                         
   4  -1   8        183.69        172.42         5.47 o                         
   4  -1   9         20.80         20.02         4.41 o                         
  -4  -1 -10          0.73         -2.62         6.02 o                         
   4  -1  11          2.51          5.22         6.42 o                         
   4  -1  12          2.36          4.82         6.57 o                         
  -4  -1 -13          2.72          6.57        14.60 o                         
   4   0 -14          5.33          8.98         8.46 o                         
  -4   0  13          8.27         10.75         5.48 o                         
   4   0 -12         80.75         96.56         6.68 o                         
   4   0 -11         60.64         64.21         5.29 o                         
   4   0 -10         90.12         95.04         4.39 o                         
   4   0  -9          9.65          7.51         2.53 o                         
   4   0  -8         79.81         74.48         3.11 o                         
  -4   0   7        104.41         98.78         3.39 o                         
   4   0  -6          3.73          2.41         1.34 o                         
   4   0  -5         22.73         18.90         1.78 o                         
  -4   0   4        547.81        527.48         5.16 o                         
   4   0  -3         19.46         17.80         1.74 o                         
   4   0  -2       1963.31       2006.59        10.00 o                         
   4   0  -2       3915.80       4020.85        21.32 o                         
  -4   0   1        524.39        590.09         7.89 o                         
   4   0  -1       1055.02       1134.65         8.12 o                         
   4   0   0       2440.10       2823.59        11.38 o                         
   4   0   0       4870.44       5440.90        22.72 o                         
  -4   0  -1        532.76        603.74         4.67 o                         
  -4   0  -1       1055.06       1140.65         9.86 o                         
   4   0   2       1960.33       2146.33         7.32 o                         
  -4   0  -3         37.38         41.54         1.54 o                         
   4   0   4        769.75        727.36         7.21 o                         
  -4   0  -5          0.07          1.20         2.05 o                         
   4   0   6         65.68         65.57         5.56 o                         
   4   0   7         31.59         22.28         4.43 o                         
   4   0   8         76.12         68.08         5.19 o                         
  -4   0  -9          8.85          1.73         4.53 o                         
  -4   0 -10         76.18         65.36         9.32 o                         
  -4   0 -11         18.99         18.65         6.69 o                         
  -4   0 -12         61.01         77.47         8.79 o                         
  -4   0 -13          0.44         -0.81        14.42 o                         
   4   1 -14         10.75          5.24        13.13 o                         
  -4   1  13          2.41          1.97         5.25 o                         
   4   1 -12          5.79         12.82         5.32 o                         
   4   1 -11          7.69          7.45         2.76 o                         
  -4   1  10         26.25         22.24         2.61 o                         
   4   1  -9        151.69        145.25         3.82 o                         
   4   1  -8        522.54        509.77         6.00 o                         
   4   1  -7        178.05        151.97         2.90 o                         
   4   1  -6        980.88        978.59         8.68 o                         
  -4   1   5        403.61        364.40         3.89 o                         
   4   1  -4       1540.87       1590.78         8.97 o                         
  -4   1   3        452.64        476.00         4.78 o                         
  -4   1   2        515.49        537.45         4.60 o                         
   4   1  -2        839.58        921.91        16.90 o                         
   4   1  -1        243.79        245.80         5.69 o                         
  -4   1   1        330.60        355.72         5.30 o                         
  -4   1   0        121.17        146.48         5.13 o                         
  -4   1   0        246.57        282.05         5.41 o                         
  -4   1  -1         99.13        112.47         3.63 o                         
   4   1   1        363.55        376.08         5.45 o                         
  -4   1  -2        346.54        385.55         3.41 o                         
  -4   1  -2        912.82       1020.81        11.86 o                         
  -4   1  -3        167.70        176.11         3.10 o                         
  -4   1  -4       2092.19       2082.19         7.68 o                         
   4   1   5        204.29        200.27         2.60 o                         
  -4   1  -6        993.32        900.75         6.16 o                         
  -4   1  -7        172.01        137.85         3.43 o                         
  -4   1  -8        183.41        154.79         3.89 o                         
  -4   1  -9         24.26         23.39         2.67 o                         
   4   1  10          2.17          3.45         2.37 o                         
  -4   1 -11          2.69          1.79         7.51 o                         
  -4   1 -12          2.09          1.49         7.78 o                         
  -4   1 -13          2.44          3.80         9.56 o                         
   4   2 -14          7.14         22.27        14.53 o                         
   4   2 -13          9.02         13.88         7.25 o                         
   4   2 -12         51.22         60.06         6.98 o                         
   4   2 -11         19.56         26.35         4.62 o                         
   4   2 -10        116.77        118.07         5.28 o                         
  -4   2   9         50.41         44.01         2.16 o                         
  -4   2   8        128.08        118.21         3.16 o                         
  -4   2   7         46.47         45.21         2.41 o                         
   4   2  -6         49.25         46.49         2.91 o                         
  -4   2   5         91.49         87.25         2.57 o                         
  -4   2   4        649.44        592.00         4.56 o                         
  -4   2   3         77.14         81.97         2.87 o                         
   4   2  -3        179.18        188.54         5.79 o                         
  -4   2   2        537.69        529.87        11.01 o                         
  -4   2   2       1108.58       1113.17         7.17 o                         
   4   2  -1        172.26        157.45         5.96 o                         
  -4   2   1        188.80        185.08         3.81 o                         
   4   2   0       2138.63       2402.78        21.70 o                         
   4   2   0       4251.34       4701.68        16.64 o                         
   4   2   1         27.84         30.16         2.90 o                         
   4   2   1        202.63        205.76         4.65 o                         
  -4   2  -2        567.81        570.62         7.29 o                         
   4   2   2       1113.00       1145.90         7.95 o                         
   4   2   3         97.61         97.92         2.46 o                         
   4   2   3        161.85        161.64         8.29 o                         
  -4   2  -4        308.76        262.43         2.69 o                         
   4   2   5         92.61         91.68         2.93 o                         
   4   2   6         35.38         30.61         2.12 o                         
  -4   2  -7         90.65         87.01         2.51 o                         
  -4   2  -8        252.66        200.02         3.10 o                         
  -4   2  -9         20.15         17.84         3.26 o                         
  -4   2 -10        196.00        175.28         7.57 o                         
   4   2  11         12.46          9.10         9.61 o                         
  -4   2 -12         60.56         70.46        12.73 o                         
  -4   2 -13          1.54          5.97        10.10 o                         
  -4   2 -14          8.31         11.91        14.90 o                         
   4   3 -14         14.55         11.90        15.03 o                         
   4   3 -13          7.61         15.63        14.00 o                         
  -4   3  12         12.00         12.77         6.39 o                         
   4   3 -11         16.14         25.38         5.09 o                         
  -4   3  10         13.27         13.21         2.61 o                         
  -4   3   9          9.51         10.24         3.02 o                         
  -4   3   8        177.81        172.73         4.48 o                         
   4   3  -7        199.23        187.76         3.51 o                         
  -4   3   6        316.57        234.34         2.78 o                         
  -4   3   5        337.43        217.54         3.98 o                         
  -4   3   4        441.47        402.46         5.39 o                         
   4   3  -4       1186.74       1139.85        14.98 o                         
  -4   3   3        320.45        329.33         6.07 o                         
  -4   3   3        613.60        628.70         8.70 o                         
  -4   3   2        856.36        865.97         8.27 o                         
   4   3  -2       1554.30       1717.80        10.59 o                         
   4   3  -1        241.31        236.41         6.38 o                         
   4   3  -1        321.74        331.40         5.77 o                         
   4   3   0       1911.14       2086.56        17.33 o                         
   4   3   0       3805.69       4510.95        16.60 o                         
   4   3   1         65.94         73.47         3.56 o                         
   4   3   1        284.32        291.93         4.83 o                         
  -4   3  -2        658.30        721.30         8.85 o                         
  -4   3  -2       1466.76       1626.22        10.19 o                         
  -4   3  -3        285.57        262.79         5.08 o                         
   4   3   3        615.37        634.66         9.30 o                         
  -4   3  -4        726.53        658.97         6.06 o                         
   4   3   4       1145.63       1074.28        19.71 o                         
   4   3   5         89.20         78.64         2.28 o                         
   4   3   6        155.90        123.56         2.16 o                         
   4   3   7        197.50        181.30         4.81 o                         
   4   3   8        189.55        171.85         5.74 o                         
  -4   3  -9         64.25         61.12         3.48 o                         
  -4   3 -10         18.51         21.01         5.17 o                         
   4   3  11         30.25         35.03         8.88 o                         
   4   3  12          3.12          8.16        10.20 o                         
  -4   3 -13          1.64         -3.28        13.53 o                         
  -4   4  12         21.97         13.40         9.73 o                         
   4   4 -11         11.86         11.87         4.91 o                         
  -4   4  10        100.33        105.65         4.76 o                         
   4   4  -9         52.97         54.31         3.92 o                         
  -4   4   8         49.88         46.56         3.55 o                         
  -4   4   7         74.54         79.95         3.30 o                         
  -4   4   6          5.55          3.29         2.09 o                         
  -4   4   5         66.83         70.21         3.08 o                         
   4   4  -5        281.34        248.39        17.04 o                         
  -4   4   4        140.89        125.55         5.25 o                         
   4   4  -4        263.08        264.85         8.45 o                         
   4   4  -3         79.03         92.60         6.80 o                         
   4   4  -3        306.73        297.86         7.07 o                         
   4   4  -2        844.07        894.28        15.96 o                         
   4   4  -2       1927.75       2083.49        13.30 o                         
   4   4  -1         17.07         13.71         3.15 o                         
   4   4  -1         39.64         46.50         4.56 o                         
   4   4   0       3024.26       3197.78        23.35 o                         
  -4   4   0       6051.39       6965.21        25.52 o                         
   4   4   1         33.08         30.96         4.05 o                         
   4   4   1         56.68         79.80         4.10 o                         
   4   4   2       1109.51       1138.42        16.30 o                         
   4   4   2       1967.86       2143.07        12.01 o                         
  -4   4  -3        229.80        196.43         6.39 o                         
   4   4   3        310.96        295.55         6.16 o                         
  -4   4  -4        122.53        101.11         4.95 o                         
   4   4   4        266.02        251.55         6.13 o                         
  -4   4  -5        212.13        191.69         3.95 o                         
   4   4   5        284.18        288.94        10.95 o                         
  -4   4  -6         14.06         14.54         2.72 o                         
   4   4   6         20.05         22.21         7.41 o                         
  -4   4  -7         97.75         89.35         4.88 o                         
  -4   4  -8         50.23         52.58         4.37 o                         
  -4   4  -9         13.34         11.68         4.41 o                         
  -4   4 -10         44.23         53.76         6.70 o                         
   4   4  11          2.80          3.60         7.68 o                         
  -4   4 -12         25.07         47.57        15.58 o                         
  -4   5  11         31.15         47.16         7.54 o                         
  -4   5  10         22.03         25.92         5.46 o                         
  -4   5   9         35.89         39.58         4.39 o                         
  -4   5   8         96.05        100.78         5.86 o                         
   4   5  -8        230.19        214.69        18.91 o                         
  -4   5   7         12.32         11.34         3.14 o                         
   4   5  -7         24.62         21.92        13.73 o                         
  -4   5   6        262.99        271.99         6.90 o                         
   4   5  -6        579.67        568.73        18.22 o                         
  -4   5   5         59.00         59.69         4.49 o                         
  -4   5   5        156.05        169.38         8.76 o                         
   4   5  -4        314.28        312.37        11.80 o                         
  -4   5   4        548.31        581.32         9.11 o                         
   4   5  -3        114.78        119.70        13.60 o                         
  -4   5   3        242.60        243.19         6.33 o                         
   4   5  -2        292.30        309.82         5.99 o                         
  -4   5   1        396.92        290.02        10.90 o                         
   4   5  -1        916.68       1083.01         9.99 o                         
  -4   5   0        213.58        153.92        11.01 o                         
   4   5   0        420.31        477.33         8.97 o                         
  -4   5  -1        512.45        421.36        17.71 o                         
   4   5   1        898.60       1064.33        10.16 o                         
  -4   5  -2         86.64         93.18         6.78 o                         
   4   5   2        281.12        310.90         6.23 o                         
  -4   5  -3        113.22         88.11         7.47 o                         
   4   5   3        233.09        239.18         5.84 o                         
  -4   5  -4        245.99        228.42         9.77 o                         
   4   5   4        589.94        600.27         9.01 o                         
  -4   5  -5        105.60         96.80         6.44 o                         
   4   5   5        170.54        169.81         6.48 o                         
  -4   5  -6        347.21        327.47         8.54 o                         
  -4   5  -6        627.87        647.94        19.09 o                         
  -4   5  -7         13.40         16.40         4.48 o                         
  -4   5  -8        138.64        135.87         7.90 o                         
  -4   5  -9         27.93         20.43         6.39 o                         
  -4   5 -10          7.81          8.45         6.05 o                         
   4   5  11         20.37         34.09         9.38 o                         
   4   6 -11          0.16         -0.44         9.90 o                         
  -4   6  10         16.14         20.93         9.47 o                         
  -4   6   9          8.43          7.57         4.20 o                         
  -4   6   8         35.56         34.88         5.08 o                         
  -4   6   7         76.68         77.49         7.05 o                         
  -4   6   6         36.47         28.13         5.72 o                         
   4   6  -6         56.99         57.69         9.27 o                         
  -4   6   5         75.11         80.52        10.21 o                         
   4   6  -5        223.67        251.68         9.53 o                         
  -4   6   4         40.66         46.34         8.77 o                         
   4   6  -4        109.87        125.91         7.79 o                         
   4   6  -3        285.45        319.29        10.27 o                         
   4   6  -2        190.80        215.46         8.09 o                         
  -4   6   1        100.64        114.99         6.83 o                         
   4   6   0         68.79         78.44         6.69 o                         
   4   6   1        108.79        131.43         7.36 o                         
   4   6   2        198.75        222.88         7.04 o                         
  -4   6  -3        167.01        108.75        14.53 o                         
   4   6   3        282.78        301.83         8.67 o                         
  -4   6  -4         69.68         46.02        12.62 o                         
   4   6   4        107.81        130.26         7.90 o                         
  -4   6  -5        145.71         78.05        15.92 o                         
  -4   6  -5        212.60        210.20        10.02 o                         
  -4   6  -6         22.17          8.15        12.81 o                         
   4   6   6         62.30         62.07         7.66 o                         
  -4   6  -7         86.21         82.00         8.04 o                         
   4   6   7        157.50        147.62        11.24 o                         
  -4   6  -8         35.57         39.96         6.95 o                         
   4   6   8         76.15         73.86        12.03 o                         
  -4   6  -9         35.59         46.85         7.46 o                         
   4   6   9         44.01         41.76        13.54 o                         
  -4   6 -10         21.24         33.07         9.42 o                         
   4   7 -11         21.56         22.47        12.43 o                         
  -4   7  10          1.29         -3.28         9.17 o                         
  -4   7   9         27.82         34.18         5.72 o                         
  -4   7   8          7.33          2.37         5.57 o                         
   4   7  -7         11.38         15.85         6.49 o                         
  -4   7   7         26.39         35.01        12.29 o                         
   4   7  -6        114.39        115.32         7.52 o                         
   4   7  -5         25.78         30.23         6.08 o                         
   4   7  -4        308.29        326.96        11.57 o                         
   4   7  -3        159.44        160.15         9.56 o                         
   4   7  -2        371.16        474.20        13.22 o                         
   4   7  -1        558.01        652.76        19.55 o                         
   4   7   0        221.57        307.14        15.15 o                         
   4   7   1        573.79        683.34        15.24 o                         
   4   7   2        365.80        442.79        16.77 o                         
   4   7   3        164.75        179.44        10.82 o                         
   4   7   4        294.48        318.91        15.51 o                         
   4   7   5         28.04         14.30         7.40 o                         
   4   7   6        111.73         96.20         9.24 o                         
  -4   7  -7         12.65         15.43        13.58 o                         
   4   7   7         23.33         13.65         7.13 o                         
  -4   7  -8         14.89          7.19         9.55 o                         
   4   7   8         23.47         25.80         9.23 o                         
  -4   7  -9         21.80         23.67         8.35 o                         
   4   8  -8         10.34         14.08         8.88 o                         
  -4   8   7        140.28        172.92        12.14 o                         
   4   8  -6         19.34         23.52         8.72 o                         
  -4   8   5        191.63        231.13        10.60 o                         
   4   8  -4         65.38         77.87        10.16 o                         
   4   8  -3        265.67        309.10        12.52 o                         
   4   8  -2        140.52        160.76        10.34 o                         
   4   8  -1         61.17         57.22        11.42 o                         
   4   8   0        160.62        198.40        14.16 o                         
   4   8   1         62.55         64.84         8.66 o                         
   4   8   2        137.24        174.02        10.62 o                         
  -4   8  -3        274.56        298.60        15.27 o                         
  -4   8  -4         67.09         79.06        11.10 o                         
   4   8   5        201.07        220.14        10.18 o                         
   4   8   6         19.64         17.93         6.92 o                         
   4   8   7        135.40        168.75        10.62 o                         
  -4   9   4         12.92         35.26        14.48 o                         
   4   9  -3         88.06        114.17        11.84 o                         
   4   9  -2          8.05          9.70         9.36 o                         
  -4   9   1        165.44        233.94        20.99 o                         
  -4   9   0         15.72         49.56        15.33 o                         
  -4   9  -1        157.82        219.60        13.77 o                         
  -5  -9   2         14.82         30.56        14.71 o                         
  -5  -9   1          6.88          9.26        17.50 o                         
  -5  -9   0         17.64          6.07        12.72 o                         
  -5  -9  -1          1.46          8.87        12.65 o                         
  -5  -9  -2         10.41          6.29        12.59 o                         
  -5  -9  -3         18.85         21.43        13.64 o                         
  -5  -9  -4         10.81          5.00        12.60 o                         
  -5  -8   5          4.04        -10.31        12.64 o                         
  -5  -8   5          5.93         -8.45        18.47 o                         
  -5  -8   4         24.57         13.55        13.83 o                         
  -5  -8   4         47.95         31.32        19.35 o                         
  -5  -8   3        126.86        129.12        11.82 o                         
  -5  -8   2         36.71         27.56         8.74 o                         
  -5  -8   2         56.07         47.97        20.34 o                         
  -5  -8   1        180.79        181.51        19.29 o                         
  -5  -8   1        328.03        353.75        23.61 o                         
  -5  -8   0         30.68         35.32        13.43 o                         
   5  -8   0         62.47        122.77        13.69 o                         
  -5  -8  -1        144.60        133.74        17.04 o                         
  -5  -8  -1        319.40        333.58        14.84 o                         
  -5  -8  -2         17.31         12.16        11.47 o                         
  -5  -8  -2         56.18         84.84        10.48 o                         
  -5  -8  -3         73.01         78.47        14.29 o                         
  -5  -8  -3        128.41        139.03        11.64 o                         
  -5  -8  -4         23.48         19.96        12.31 o                         
  -5  -8  -4         49.46         46.60         9.81 o                         
  -5  -8  -5          3.48          1.87        10.25 o                         
  -5  -8  -5          8.26         -4.29         8.44 o                         
  -5  -8  -6         15.60         13.92         7.63 o                         
   5  -8   7          0.41         -2.13         7.16 o                         
  -5  -7   9         26.87         28.07        14.80 o                         
  -5  -7   8         27.88         19.41        10.01 o                         
  -5  -7   7         73.30         62.64        11.59 o                         
  -5  -7   6         14.43         27.46        13.64 o                         
  -5  -7   5        189.09        191.96        20.77 o                         
  -5  -7   4         39.14         34.44         8.68 o                         
  -5  -7   4         71.68         43.00        18.45 o                         
  -5  -7   3        124.72        105.53        10.91 o                         
  -5  -7   3        271.72        254.93        24.29 o                         
  -5  -7   2         37.36         46.81         8.26 o                         
  -5  -7   2         66.11         87.10        18.85 o                         
   5  -7  -1         36.27         31.26         4.65 o                         
   5  -7   0         38.77         27.65         3.96 o                         
   5  -7   0         76.19         97.75        12.14 o                         
   5  -7   1         32.58         28.25         8.84 o                         
  -5  -7  -1         63.25         74.82        10.93 o                         
   5  -7   2         29.67         22.88         6.18 o                         
  -5  -7  -2         69.23         85.04         9.70 o                         
   5  -7   3        150.58        112.53         9.51 o                         
  -5  -7  -3        279.11        273.24        12.95 o                         
  -5  -7  -4         32.34         21.83         6.24 o                         
   5  -7   4         70.80         61.10        11.51 o                         
   5  -7   5         92.93         78.44         6.42 o                         
  -5  -7  -6         24.59         15.33         5.88 o                         
  -5  -7  -7         92.33         74.69         9.10 o                         
   5  -7   8         24.18         21.75        13.08 o                         
  -5  -6  10         14.59         11.53        12.89 o                         
  -5  -6   9         44.31         43.20        10.17 o                         
  -5  -6   8         17.93         17.32         6.99 o                         
  -5  -6   7         30.69         25.44         7.17 o                         
  -5  -6   6         66.57         55.80         7.79 o                         
  -5  -6   5        104.33         76.82         9.85 o                         
  -5  -6   4         94.48         86.03        10.25 o                         
  -5  -6   3        108.45        114.35        15.05 o                         
  -5  -6   3        262.40        311.22        22.31 o                         
  -5  -6   2          3.37         10.13         3.71 o                         
  -5  -6   2         10.62         29.07        14.72 o                         
  -5  -6   1        189.80        104.42         4.92 o                         
   5  -6   0         23.72         20.98         3.93 o                         
   5  -6   0         47.77         53.65        17.82 o                         
  -5  -6  -1        129.49        144.29         8.55 o                         
  -5  -6  -1        320.86        355.78        22.04 o                         
   5  -6   2         14.16         10.89         4.67 o                         
  -5  -6  -2         21.18         23.93        10.94 o                         
  -5  -6  -3        161.38        120.12         6.68 o                         
   5  -6   3        256.94        235.14        22.46 o                         
   5  -6   4         47.31         44.03         5.09 o                         
  -5  -6  -5         51.91         43.62         5.16 o                         
   5  -6   6         70.29         43.30         5.98 o                         
  -5  -6  -7         48.37         33.62         7.28 o                         
   5  -6   8         16.88         14.81        12.28 o                         
   5  -6   9         20.33          8.10        13.33 o                         
  -5  -5  11          4.55          5.26        11.75 o                         
  -5  -5  10         37.36         32.46         9.41 o                         
  -5  -5   9         32.58         29.53         6.89 o                         
  -5  -5   8         72.79         61.20         8.03 o                         
  -5  -5   7         91.86         79.55         8.09 o                         
  -5  -5   6          8.51          0.47         5.61 o                         
  -5  -5   5        194.14        178.14         7.39 o                         
  -5  -5   4         80.35         70.11         5.53 o                         
  -5  -5   3         61.99         63.04         5.29 o                         
  -5  -5   3        200.12        204.68        18.45 o                         
   5  -5  -2        312.93        251.48         5.89 o                         
  -5  -5   2        655.83        660.80        25.68 o                         
  -5  -5   1         85.95         47.67         3.57 o                         
   5  -5  -1        109.86        125.78         9.82 o                         
   5  -5   0        182.69        149.46         5.92 o                         
  -5  -5  -1         17.09         33.83         7.17 o                         
  -5  -5  -1         90.81        128.72        11.66 o                         
  -5  -5  -2        357.81        318.32         8.51 o                         
  -5  -5  -2        661.97        654.44        18.95 o                         
  -5  -5  -3        130.99        117.35         5.61 o                         
  -5  -5  -4        283.02        227.78         6.71 o                         
  -5  -5  -5        177.89        147.26         6.06 o                         
  -5  -5  -6         11.47         11.26         4.30 o                         
  -5  -5  -7        166.33        140.00         8.26 o                         
   5  -5   8         41.70         30.01         6.85 o                         
   5  -5   9         37.62         19.62         9.91 o                         
  -5  -5 -10         43.92         72.43        15.90 o                         
  -5  -4  12          3.71          2.99         6.79 o                         
  -5  -4  11         30.28         37.25         6.66 o                         
  -5  -4  10          7.06          8.49         4.73 o                         
  -5  -4   9         49.88         50.25         5.79 o                         
  -5  -4   8        124.27        122.82         6.90 o                         
  -5  -4   7         13.21         13.12         4.58 o                         
   5  -4  -6        451.77        412.69         7.88 o                         
  -5  -4   5         10.82          8.97         2.86 o                         
  -5  -4   4        408.11        350.39         7.61 o                         
  -5  -4   3         92.99         88.70         4.21 o                         
  -5  -4   2        237.81        230.85         6.62 o                         
  -5  -4   2        643.00        626.25        22.63 o                         
   5  -4  -1        380.46        229.46         5.31 o                         
  -5  -4   1        617.01        666.19        13.96 o                         
  -5  -4   0         45.98         38.68         3.93 o                         
  -5  -4   0         98.45        116.49        15.27 o                         
  -5  -4  -1        232.50        222.30         6.53 o                         
  -5  -4  -1        618.54        634.51        16.64 o                         
  -5  -4  -2        428.25        412.90         7.43 o                         
  -5  -4  -2        680.87        682.81        27.24 o                         
  -5  -4  -3        161.73        158.80         5.37 o                         
  -5  -4  -4        310.09        292.59         6.89 o                         
   5  -4   5          6.61          2.98         3.26 o                         
  -5  -4  -6        307.40        296.66         9.52 o                         
   5  -4   7         19.32         18.21         5.12 o                         
   5  -4   8        137.28        131.17        12.98 o                         
   5  -4   9         46.24         38.48        10.13 o                         
   5  -4  10         28.76         29.15        10.05 o                         
  -5  -4 -11          7.61         11.09        12.81 o                         
  -5  -3  13          2.29         -4.86        11.56 o                         
   5  -3 -12         44.05         51.94         7.28 o                         
  -5  -3  11         10.59         17.20         5.55 o                         
  -5  -3  10        116.24        106.95         6.83 o                         
  -5  -3   9         36.90         32.95         4.95 o                         
   5  -3  -8        212.09        216.83         7.73 o                         
  -5  -3   7         72.21         64.49         4.13 o                         
  -5  -3   6         67.12         61.07         3.30 o                         
  -5  -3   5        204.99        188.82         4.67 o                         
  -5  -3   4         27.11         24.87         2.60 o                         
  -5  -3   3        313.37        301.70         5.40 o                         
  -5  -3   2       1086.69       1149.01        10.15 o                         
  -5  -3   1       1038.58       1034.83         7.16 o                         
  -5  -3   0       1778.57       1810.70        13.46 o                         
  -5  -3   0       3564.87       3987.87        51.72 o                         
   5  -3   1       1386.76       1541.34        13.36 o                         
  -5  -3  -1       2451.51       2688.48        27.68 o                         
   5  -3   2        853.93        868.62         8.74 o                         
  -5  -3  -2       1860.11       2003.99        38.48 o                         
   5  -3   3        119.74        111.13         3.97 o                         
  -5  -3  -4         97.06         91.71         4.03 o                         
   5  -3   5        180.62        160.51         4.49 o                         
  -5  -3  -6        103.60        108.07         5.14 o                         
   5  -3   7        181.78        181.33         6.27 o                         
   5  -3   8         72.28         72.95        10.56 o                         
  -5  -3  -9         49.66         47.89        10.22 o                         
   5  -3  10         75.76         76.26         9.86 o                         
   5  -3  11         12.90         13.27         8.03 o                         
  -5  -3 -12         24.28         35.22        17.75 o                         
   5  -2 -13          2.76          6.82         6.65 o                         
   5  -2 -12          8.51          9.80         5.62 o                         
   5  -2 -11         14.88         18.50         4.89 o                         
  -5  -2  10          8.43          8.03         3.29 o                         
   5  -2  -9          0.25          2.78         2.83 o                         
  -5  -2   8        126.87         94.85         3.78 o                         
  -5  -2   7         30.94         27.21         2.17 o                         
  -5  -2   6        464.36        379.05         5.28 o                         
   5  -2  -5         28.67         27.20         1.91 o                         
  -5  -2   4        939.49        988.58         8.83 o                         
   5  -2  -3         50.09         47.74         2.28 o                         
  -5  -2   2        571.22        604.16         5.24 o                         
  -5  -2   1        277.95        307.49         4.05 o                         
  -5  -2   0         35.39         39.30         2.43 o                         
  -5  -2  -1        443.37        437.36         5.37 o                         
   5  -2   1        739.92        814.23        18.43 o                         
  -5  -2  -2        595.95        663.89         6.97 o                         
  -5  -2  -3        156.56        146.53         3.94 o                         
  -5  -2  -4        420.38        378.18         4.93 o                         
  -5  -2  -5         54.00         53.43         3.26 o                         
  -5  -2  -6        515.35        507.90         7.22 o                         
  -5  -2  -7         41.69         37.49         3.43 o                         
   5  -2   8        124.46        130.32         7.59 o                         
  -5  -2  -9         10.61         16.31         8.25 o                         
  -5  -2 -10          5.95          2.64         8.15 o                         
  -5  -2 -11         12.93         17.39         8.90 o                         
  -5  -2 -12          3.84         -6.30         8.03 o                         
  -5  -2 -13          2.27          3.59        17.21 o                         
  -5  -1  14          5.46          5.45        11.42 o                         
   5  -1 -13          5.98         14.52         6.68 o                         
   5  -1 -12         74.38         92.40         7.65 o                         
  -5  -1  11         11.53         11.86         3.73 o                         
   5  -1 -10        156.97        153.09         5.74 o                         
   5  -1  -9          9.85          7.94         3.13 o                         
   5  -1  -8        213.75        195.16         5.03 o                         
  -5  -1   7         60.18         53.84         2.13 o                         
   5  -1  -6         36.86         35.70         2.25 o                         
  -5  -1   5         16.97         14.99         1.65 o                         
   5  -1  -4        172.64        161.60         2.88 o                         
   5  -1  -3        168.38        178.14         2.67 o                         
   5  -1  -2       1438.07       1575.91         6.69 o                         
  -5  -1   1        396.37        432.13         4.15 o                         
   5  -1  -1        566.14        621.22        14.42 o                         
  -5  -1   0       3231.55       3683.29        13.41 o                         
   5  -1   0       6467.94       7633.53        49.44 o                         
   5  -1   1        174.58        195.42         3.20 o                         
  -5  -1  -1        584.16        668.78        11.46 o                         
   5  -1   2       1959.08       2118.62         9.17 o                         
  -5  -1  -3        176.88        169.03         2.82 o                         
  -5  -1  -4        433.16        412.74         6.73 o                         
   5  -1   5          3.58          1.62         2.60 o                         
  -5  -1  -6         40.81         38.94         3.30 o                         
  -5  -1  -7         62.53         68.79         5.07 o                         
  -5  -1  -8        106.88        116.81         7.65 o                         
  -5  -1  -9         13.48         10.87         4.92 o                         
   5  -1  10        112.40        119.04        10.02 o                         
   5  -1  11         39.19         45.29         8.34 o                         
  -5  -1 -12         40.84         50.90         9.86 o                         
  -5  -1 -13          7.28          6.97        17.17 o                         
  -5   0  14         10.45          3.77        11.17 o                         
   5   0 -13          0.07          0.13         6.13 o                         
   5   0 -12          2.20          0.73         4.79 o                         
   5   0 -11         11.71         10.87         3.70 o                         
   5   0 -10         41.75         38.20         4.00 o                         
   5   0  -9          1.36          2.40         2.63 o                         
   5   0  -8        335.50        331.29         5.92 o                         
   5   0  -7          8.46          6.67         1.48 o                         
   5   0  -6        999.77        956.54         5.99 o                         
   5   0  -5         85.05         78.40         2.11 o                         
  -5   0   4       3030.13       3020.86        11.59 o                         
  -5   0   3        532.52        566.68         5.84 o                         
   5   0  -2        547.46        609.89         5.03 o                         
   5   0  -1          3.29          3.78         1.40 o                         
   5   0   0          3.66          3.43         1.68 o                         
   5   0   0          7.30          8.24         3.29 o                         
   5   0   1         16.02         14.80         1.43 o                         
   5   0   2        416.31        448.24         3.75 o                         
  -5   0  -3        692.76        724.09         5.31 o                         
  -5   0  -4       1581.63       1517.45         7.07 o                         
   5   0   5        319.66        297.04         5.76 o                         
  -5   0  -6        761.70        717.05         7.86 o                         
   5   0   7         74.41         61.58         5.77 o                         
   5   0   8         54.23         51.40         5.25 o                         
   5   0   9          6.93          7.18         5.11 o                         
  -5   0 -10          0.12         10.03         9.34 o                         
   5   0  11          0.02          7.11         6.70 o                         
  -5   0 -12          1.76          6.34         7.82 o                         
  -5   0 -13          0.96         -5.11        14.97 o                         
   5   1 -13          5.94          0.55         5.30 o                         
   5   1 -12         73.03         90.06         7.46 o                         
   5   1 -11         12.00         16.72         4.44 o                         
  -5   1  10        141.40        124.36         4.37 o                         
   5   1  -9         13.52         16.33         2.35 o                         
   5   1  -8        193.84        147.36         2.86 o                         
   5   1  -7         54.97         43.85         2.35 o                         
   5   1  -6         40.85         44.12         2.57 o                         
   5   1  -5         20.00         17.32         2.08 o                         
  -5   1   4        169.90        163.49         3.55 o                         
  -5   1   3        159.70        172.96         3.40 o                         
  -5   1   2       1451.92       1573.87         7.99 o                         
   5   1  -1        411.23        454.74         4.41 o                         
   5   1   0       3249.39       3807.21        12.81 o                         
   5   1   0       6468.01       7501.92        34.72 o                         
  -5   1  -1        170.45        187.45         3.10 o                         
   5   1   1        565.24        623.70        10.96 o                         
  -5   1  -2       1938.90       2101.82         7.83 o                         
  -5   1  -3        173.94        161.94         2.58 o                         
   5   1   4        426.64        404.91         4.09 o                         
  -5   1  -5          2.15         -0.63         1.33 o                         
  -5   1  -6         40.47         38.77         2.29 o                         
  -5   1  -7         69.20         52.13         1.78 o                         
  -5   1  -8        107.18         81.28         2.78 o                         
  -5   1  -9         12.98          9.40         1.84 o                         
   5   1  10        116.80        121.12        13.45 o                         
   5   1  11         37.78         46.25        11.48 o                         
  -5   1 -12         43.52         54.68        12.10 o                         
  -5   1 -13          7.86         11.23        14.50 o                         
  -5   2  13          3.37         10.30         7.51 o                         
   5   2 -12          7.89          6.74         6.34 o                         
   5   2 -11         15.27         19.14         6.44 o                         
   5   2 -10          6.66          9.46         3.96 o                         
  -5   2   9          0.51         -1.02         1.93 o                         
   5   2  -8        124.25        114.40         3.36 o                         
  -5   2   7         29.24         24.53         2.93 o                         
  -5   2   6        472.96        429.68         5.58 o                         
  -5   2   5         26.14         23.99         2.24 o                         
  -5   2   4        951.98        865.25         6.06 o                         
  -5   2   3         46.62         38.39         1.82 o                         
  -5   2   2        596.83        653.84         6.63 o                         
   5   2  -1        297.74        331.34         5.42 o                         
   5   2  -1        739.34        763.93        12.42 o                         
  -5   2   0         39.98         48.68         3.56 o                         
   5   2   0         75.22         84.67         4.02 o                         
  -5   2  -1        417.23        430.99         4.57 o                         
   5   2   1        694.07        743.83        12.61 o                         
  -5   2  -2        559.29        620.55         5.01 o                         
   5   2   2       1128.22       1229.77        19.73 o                         
  -5   2  -3        159.30        148.42         2.41 o                         
  -5   2  -4        411.37        337.54         3.23 o                         
  -5   2  -5         54.92         53.30         2.71 o                         
  -5   2  -6        472.94        453.96         5.45 o                         
  -5   2  -7         41.42         38.05         2.31 o                         
   5   2   8        123.62        108.64         3.27 o                         
  -5   2  -9         11.89         13.35         2.95 o                         
  -5   2 -10          4.90          2.25         3.80 o                         
   5   2  11         14.00         15.30         8.55 o                         
  -5   2 -12          3.75         17.99        14.08 o                         
  -5   2 -13          1.87          8.86        14.71 o                         
   5   3 -14         12.28         15.56        14.75 o                         
  -5   3  13          2.15          6.79         9.99 o                         
  -5   3  12         42.15         62.06        12.30 o                         
   5   3 -11         10.61         10.15         6.39 o                         
  -5   3  10        113.45        124.22         5.92 o                         
  -5   3   9         37.53         39.23         3.47 o                         
  -5   3   8        192.05        200.86         5.32 o                         
  -5   3   7         71.21         78.73         3.68 o                         
   5   3  -6         62.64         47.85         2.27 o                         
  -5   3   5        203.79        193.42         3.40 o                         
  -5   3   4         37.19         36.04         2.38 o                         
  -5   3   3        310.73        320.85         4.35 o                         
  -5   3   2       1010.22        964.34         8.55 o                         
   5   3  -2       1860.73       1949.57        14.29 o                         
  -5   3   1       1069.03       1163.74        11.28 o                         
   5   3  -1       2450.24       2817.72        17.32 o                         
   5   3   0       1793.47       1962.12        15.69 o                         
   5   3   0       3564.93       3972.28        17.46 o                         
   5   3   1       1360.47       1551.26        11.12 o                         
   5   3   1       2394.89       2741.63        16.48 o                         
  -5   3  -2        916.41        941.62         6.79 o                         
   5   3   2       1998.75       2135.00        28.68 o                         
  -5   3  -3        113.11        110.61         2.77 o                         
   5   3   4         84.27         74.34         2.49 o                         
   5   3   5        176.13        145.12         2.40 o                         
   5   3   6        100.75         94.29         3.70 o                         
  -5   3  -7        181.52        183.63         5.44 o                         
  -5   3  -8         76.90         66.97         3.21 o                         
   5   3   9         48.54         43.48         2.95 o                         
  -5   3 -10         70.88         78.79         6.32 o                         
  -5   3 -11         13.00         13.31         8.21 o                         
  -5   3 -12         24.52         38.20        11.43 o                         
  -5   4  12          3.26         12.57         9.52 o                         
   5   4 -11         30.51         34.53         5.80 o                         
  -5   4  10          5.92          3.71         4.98 o                         
  -5   4   9         47.29         50.07         4.52 o                         
  -5   4   8        115.87        126.98         5.27 o                         
  -5   4   7          9.94          9.24         2.82 o                         
  -5   4   6        434.10        458.78         6.46 o                         
  -5   4   5         17.04         14.74         2.41 o                         
   5   4  -4        375.35        344.72         5.41 o                         
   5   4  -3         98.46         98.47         3.81 o                         
   5   4  -3        259.55        256.65         9.83 o                         
   5   4  -2        253.63        239.63         5.41 o                         
   5   4  -2        680.17        691.11         9.16 o                         
   5   4  -1        387.59        377.30         9.20 o                         
   5   4  -1        619.16        676.77         8.24 o                         
  -5   4   0         52.68         58.98         3.96 o                         
   5   4   0         98.48        120.09         4.95 o                         
   5   4   1        237.50        252.41         5.45 o                         
   5   4   1        616.44        670.26         8.14 o                         
   5   4   2        406.82        389.79         5.74 o                         
   5   4   2        643.68        650.95         9.05 o                         
   5   4   3        159.23        156.13         3.51 o                         
   5   4   4        329.11        294.87         4.83 o                         
   5   4   5          3.44          1.01         2.64 o                         
  -5   4  -6        314.72        314.31         8.01 o                         
   5   4   7         22.44         17.78         3.80 o                         
   5   4   8        139.35        147.29         6.24 o                         
   5   4   9         44.70         44.72         6.47 o                         
  -5   4 -10         30.09         29.79         6.01 o                         
  -5   4 -11          8.28         17.25        10.02 o                         
  -5   5  12         12.80         21.89        10.52 o                         
  -5   5  11          3.78          9.97         6.13 o                         
  -5   5  10         36.04         44.12         7.18 o                         
  -5   5   9         26.41         29.96         4.58 o                         
  -5   5   8         69.64         69.99         5.00 o                         
  -5   5   7         88.25         90.11         4.85 o                         
  -5   5   6          7.18          3.59         2.93 o                         
  -5   5   5        192.73        200.47         6.09 o                         
  -5   5   4         76.31         70.53         3.86 o                         
   5   5  -3         63.38         80.28         4.58 o                         
   5   5  -3        193.85        240.08        11.42 o                         
   5   5  -2        305.38        329.37         9.62 o                         
   5   5  -2        661.76        722.66        11.52 o                         
   5   5  -1         74.02         78.86        11.76 o                         
   5   5  -1         91.04        135.99         5.91 o                         
   5   5   0        185.90        169.12         5.64 o                         
   5   5   0        367.86        415.52         8.02 o                         
   5   5   1         24.00         41.68         3.94 o                         
   5   5   1        109.61        157.48         5.97 o                         
   5   5   2        344.29        336.79         6.89 o                         
   5   5   2        655.96        693.19         9.80 o                         
   5   5   3        138.69        137.48         5.20 o                         
   5   5   3        200.43        228.76         7.56 o                         
   5   5   4        277.11        238.30         5.48 o                         
  -5   5  -5        170.65        160.24         4.98 o                         
  -5   5  -6         11.72          9.03         4.32 o                         
   5   5   7        163.95        165.36         7.63 o                         
  -5   5  -8         44.52         34.62         8.09 o                         
   5   5   9         36.89         33.02         7.61 o                         
   5   5  10         40.95         42.00         9.46 o                         
  -5   6  10         15.85         21.71        10.16 o                         
  -5   6   9         42.67         44.23         5.39 o                         
  -5   6   8         17.63         18.60         4.31 o                         
  -5   6   7         34.40         32.52         4.64 o                         
   5   6  -6         59.84         64.85         5.11 o                         
  -5   6   5        100.68        102.85         5.68 o                         
   5   6  -4         97.29        104.07         6.61 o                         
  -5   6   4        144.41        158.26        14.35 o                         
  -5   6   3         95.94        123.71        11.48 o                         
   5   6  -3        256.68        283.67        12.88 o                         
   5   6  -2         21.15         30.72         6.68 o                         
  -5   6   1        321.11        401.11        11.36 o                         
   5   6   0         47.77         85.48         7.46 o                         
   5   6   1        135.83        139.05        14.11 o                         
  -5   6  -1        324.87        395.64         9.77 o                         
   5   6   2          7.28          2.67         5.33 o                         
   5   6   2         10.63         18.96         6.69 o                         
   5   6   3        154.57        136.75        14.97 o                         
   5   6   3        262.58        290.71        10.71 o                         
  -5   6  -4         44.68         39.48         6.69 o                         
  -5   6  -5         56.49         48.27         5.71 o                         
   5   6   6         74.73         60.67         6.27 o                         
   5   6   7         44.63         28.43         4.87 o                         
   5   6   8         15.08         16.36         6.08 o                         
  -5   6  -9         19.14         15.72         8.25 o                         
  -5   7   9         29.91         45.80         7.83 o                         
  -5   7   8         24.96         27.79         5.51 o                         
  -5   7   7         77.99         80.28         8.13 o                         
  -5   7   6         14.09         18.11         4.67 o                         
   5   7  -5        196.97        214.01         7.95 o                         
  -5   7   4         38.62         38.39         6.71 o                         
   5   7  -4         70.83         76.30        11.09 o                         
   5   7  -3        129.04        146.60         9.20 o                         
   5   7  -3        279.02        316.91        23.45 o                         
   5   7  -2         69.27         85.43         7.97 o                         
   5   7  -1         63.24         80.58         8.27 o                         
   5   7   0         76.18        121.80         8.97 o                         
   5   7   1         73.19         89.25         8.51 o                         
   5   7   2         66.07         72.78         8.63 o                         
   5   7   3        147.59        158.44        16.49 o                         
  -5   7  -3        271.81        295.55        14.52 o                         
   5   7   4         32.67         22.81        10.96 o                         
  -5   7  -4         71.65         79.92        16.64 o                         
  -5   7  -5         94.35         81.49         7.32 o                         
  -5   7  -6         27.44         20.42         5.73 o                         
   5   7   7         86.30        102.49         6.90 o                         
   5   7   8         26.80         25.40         6.12 o                         
   5   7   9         24.37         36.40        12.00 o                         
   5   8  -8          8.02         10.63         8.85 o                         
   5   8  -7         16.17         11.68         8.65 o                         
  -5   8   6         11.64          9.30         6.15 o                         
  -5   8   5          4.80          5.45         5.99 o                         
  -5   8   5          8.27          5.73        12.41 o                         
  -5   8   4         26.09         20.84        10.06 o                         
   5   8  -4         49.47         57.20         9.55 o                         
   5   8  -3        128.34        161.92        10.28 o                         
   5   8  -2         56.27         80.09         8.87 o                         
   5   8  -1        319.53        416.90        13.97 o                         
   5   8   0         62.48        128.41        10.21 o                         
   5   8   1        327.90        408.26        11.81 o                         
  -5   8  -2         56.01         57.39         8.42 o                         
   5   8   3        126.90        146.40        10.21 o                         
   5   8   4         23.48         28.12        11.11 o                         
  -5   8  -4         47.94         63.58        10.54 o                         
   5   8   5          1.90          3.45         6.87 o                         
  -5   8  -5          5.92         -2.01         9.42 o                         
   5   8   6         13.99          9.32         6.43 o                         
   5   8   7          0.74          9.56        11.21 o                         
  -5   9   1          1.89         15.61        11.56 o                         
  -5   9   0         33.66         30.43        15.21 o                         
  -5   9  -1          6.88         18.39        15.26 o                         
  -5   9  -2         23.90          2.78        16.25 o                         
  -6  -9   1         72.42         82.47        20.54 o                         
  -6  -9   0         58.95         75.12        15.70 o                         
  -6  -9  -1         13.13         19.81        13.53 o                         
  -6  -9  -2         56.08         53.95        14.95 o                         
  -6  -8   5         75.41         60.66        20.48 o                         
  -6  -8   4         84.81         72.77        16.31 o                         
  -6  -8   4        101.57        103.94        22.03 o                         
  -6  -8   3         46.18         57.15        13.67 o                         
  -6  -8   2         61.85         87.16        18.68 o                         
  -6  -8   1         47.52         45.28        11.26 o                         
  -6  -8   0         15.43         21.17        12.57 o                         
  -6  -8   0         47.79         49.19        11.72 o                         
  -6  -8  -1         33.25         31.32        12.76 o                         
  -6  -8  -1         60.56         76.26        10.93 o                         
  -6  -8  -2         25.40         30.37        12.29 o                         
  -6  -8  -2         48.18         36.37        10.13 o                         
  -6  -8  -3         13.36         23.99        12.07 o                         
  -6  -8  -3         98.27         91.58        15.49 o                         
  -6  -8  -4         44.70         45.81         9.87 o                         
   6  -8   4         76.65         63.54        23.33 o                         
  -6  -8  -5         22.81         18.17        13.96 o                         
   6  -8   5         78.22         77.16        23.51 o                         
  -6  -8  -6         48.80         43.81        14.93 o                         
  -6  -7   8         28.02         25.81        14.60 o                         
  -6  -7   7         17.39         28.98        14.29 o                         
  -6  -7   6         11.10          8.69        13.09 o                         
  -6  -7   5         87.32         59.30        13.14 o                         
  -6  -7   4         73.41         80.13        13.13 o                         
  -6  -7   3        245.05        239.81        16.29 o                         
  -6  -7   2        236.22        211.60        14.63 o                         
  -6  -7   1        199.67        211.89        14.22 o                         
  -6  -7   0        109.82        104.17        14.83 o                         
  -6  -7   0        198.95        218.52        14.45 o                         
  -6  -7  -1        128.60        107.07        14.69 o                         
  -6  -7  -1        231.70        252.02        12.93 o                         
   6  -7   2        116.18         98.11         7.99 o                         
  -6  -7  -2        240.84        293.27        13.60 o                         
   6  -7   3         66.16         50.85         7.50 o                         
  -6  -7  -3         72.29         73.21        10.12 o                         
  -6  -7  -4         33.65         27.14         6.13 o                         
   6  -7   4         90.15         94.23        12.59 o                         
  -6  -7  -5         42.97         25.49         6.49 o                         
   6  -7   5         54.23         63.81        11.97 o                         
  -6  -7  -6          7.60          0.36         7.94 o                         
   6  -7   6         28.12         30.15        18.91 o                         
  -6  -7  -7          7.01          7.22         8.31 o                         
   6  -7   8         12.27         -6.32        11.72 o                         
  -6  -6  10         10.52         13.76        13.38 o                         
  -6  -6   9         21.08         12.20         9.60 o                         
  -6  -6   8         37.14         26.27         9.74 o                         
  -6  -6   7         37.87         24.55         7.47 o                         
  -6  -6   6        139.56        128.89        17.59 o                         
  -6  -6   6        215.94        160.43        19.26 o                         
  -6  -6   5         62.25         58.55        10.08 o                         
  -6  -6   5        165.80        136.25        18.16 o                         
  -6  -6   4        196.81        160.01        11.20 o                         
  -6  -6   3        132.12        113.65        14.96 o                         
  -6  -6   3        313.35        316.08        23.25 o                         
   6  -6  -2         90.40         57.55         5.11 o                         
  -6  -6   1         44.83         34.86         4.87 o                         
   6  -6   0         72.11         46.22         4.54 o                         
  -6  -6   0        108.34        149.38        17.88 o                         
   6  -6   1         11.56         18.41         4.88 o                         
  -6  -6  -1        102.36        113.65         9.95 o                         
  -6  -6  -2        189.31        139.04         7.61 o                         
  -6  -6  -2        323.05        342.87        16.22 o                         
  -6  -6  -3         88.02         62.23         6.67 o                         
   6  -6   3        196.04        202.53        14.05 o                         
  -6  -6  -4        101.07         71.64         7.09 o                         
  -6  -6  -4        170.73        145.71        13.20 o                         
  -6  -6  -5         80.24         58.74         5.56 o                         
   6  -6   5        214.58        205.23        23.09 o                         
  -6  -6  -6        121.42         92.61         9.30 o                         
   6  -6   6        159.21        128.86        21.66 o                         
  -6  -6  -7         18.35         22.20         8.12 o                         
   6  -6   8         47.82         31.04        14.04 o                         
  -6  -5  10         35.06         40.03         9.58 o                         
  -6  -5   9         34.84         21.15         6.99 o                         
  -6  -5   8         38.28         25.57         7.09 o                         
  -6  -5   7        144.50        114.12         9.25 o                         
  -6  -5   6         46.20         47.99         5.28 o                         
  -6  -5   5        210.20        197.92         8.88 o                         
  -6  -5   5        284.18        272.15        20.41 o                         
  -6  -5   4         26.40         24.79         4.79 o                         
  -6  -5   4        115.53        105.71        15.20 o                         
  -6  -5   3         31.18         39.29        11.13 o                         
  -6  -5   3        141.28        141.81        11.53 o                         
   6  -5  -2         66.79         45.87         4.17 o                         
  -6  -5   2        157.10        177.98        16.27 o                         
  -6  -5   1         97.14         78.59         7.90 o                         
  -6  -5   1        157.66        179.18        19.63 o                         
   6  -5   0         55.07         40.02         3.17 o                         
  -6  -5   0        134.77        133.60        12.15 o                         
  -6  -5  -1         76.03         58.65         5.89 o                         
  -6  -5  -1        135.44        140.61        12.25 o                         
  -6  -5  -2         95.87         84.54         5.76 o                         
   6  -5   2        129.06        147.32        19.52 o                         
  -6  -5  -3         81.53         66.86         6.26 o                         
   6  -5   3        111.41        115.95        18.66 o                         
  -6  -5  -4         81.17         64.62         5.57 o                         
   6  -5   4        281.89        266.63        22.49 o                         
   6  -5   5        157.01        131.85         6.36 o                         
   6  -5   5        195.86        226.55        21.76 o                         
   6  -5   6         51.25         36.99         4.84 o                         
   6  -5   7        119.51        115.14         9.06 o                         
   6  -5   8          4.70          7.25         6.25 o                         
   6  -5   9         16.77         18.79         9.84 o                         
  -6  -5 -10          7.25         12.59        13.66 o                         
  -6  -5 -11          2.34          7.19        13.68 o                         
  -6  -4  11         33.62         30.19        13.40 o                         
  -6  -4  10         11.73         16.21         5.25 o                         
  -6  -4   9        119.50        112.53         7.19 o                         
  -6  -4   8         46.63         41.15         5.55 o                         
  -6  -4   7         86.76         71.49         4.84 o                         
  -6  -4   6        238.28        211.41         6.80 o                         
  -6  -4   5         97.00         96.40         5.69 o                         
  -6  -4   4        288.38        260.27         6.53 o                         
  -6  -4   4        585.20        516.87        22.92 o                         
  -6  -4   3        173.47        169.54         5.82 o                         
  -6  -4   3        406.23        442.58        20.76 o                         
  -6  -4   2        232.00        224.17        10.58 o                         
  -6  -4   2        747.89        834.21        16.29 o                         
   6  -4  -1        663.07        384.06         7.01 o                         
  -6  -4   1        743.60        838.20        16.80 o                         
  -6  -4   0         78.13         80.37         3.90 o                         
  -6  -4   0        739.93        745.46        24.02 o                         
  -6  -4  -1        506.49        475.20        10.16 o                         
  -6  -4  -1        746.00        827.38        19.18 o                         
  -6  -4  -2        241.42        218.71         6.91 o                         
  -6  -4  -2        414.08        421.16        24.65 o                         
  -6  -4  -3        327.01        267.31         8.59 o                         
   6  -4   3        614.01        643.72        27.28 o                         
  -6  -4  -4        137.15        108.51         6.51 o                         
   6  -4   4        229.32        207.69        19.30 o                         
  -6  -4  -5         42.64         27.81         4.24 o                         
  -6  -4  -6        205.81        174.72         8.11 o                         
   6  -4   7         67.52         61.30         7.11 o                         
   6  -4   8         64.10         59.16         6.91 o                         
   6  -4   9         56.44         50.66        11.20 o                         
   6  -4  10         16.97         21.48         9.99 o                         
  -6  -4 -11         27.61         53.41        15.32 o                         
  -6  -3  12          4.45         10.62        11.19 o                         
  -6  -3  11          2.94          2.63         4.66 o                         
   6  -3 -10         19.05         18.17         5.20 o                         
   6  -3  -9         28.82         26.73         5.14 o                         
   6  -3  -8         79.81         60.69         4.58 o                         
  -6  -3   7        127.47        108.01         4.39 o                         
  -6  -3   6        130.79        111.25         4.22 o                         
  -6  -3   5        273.83        260.12         5.48 o                         
  -6  -3   4        254.71        228.26         4.91 o                         
  -6  -3   3        265.74        261.14         5.69 o                         
  -6  -3   3        441.20        432.21        18.82 o                         
  -6  -3   2        368.95        328.81        11.05 o                         
  -6  -3   2        644.94        707.70        12.65 o                         
   6  -3  -1        475.93        415.69         6.73 o                         
  -6  -3   1        553.59        603.17        11.42 o                         
   6  -3   0         79.27         74.39         3.75 o                         
  -6  -3   0        547.42        564.16        15.00 o                         
   6  -3   1        275.97        265.62         6.75 o                         
  -6  -3  -1        659.08        672.52        15.94 o                         
  -6  -3  -2        179.53        157.72         4.88 o                         
   6  -3   2        476.50        524.67        17.26 o                         
   6  -3   3        316.76        288.81         6.18 o                         
   6  -3   4         93.10         85.54         3.88 o                         
   6  -3   5        257.74        181.58         4.99 o                         
  -6  -3  -6         56.94         49.46         5.19 o                         
   6  -3   7        256.69        241.89         9.38 o                         
  -6  -3  -8         35.99         36.93         5.51 o                         
  -6  -3  -9         72.25         67.31        11.29 o                         
   6  -3  10         19.23         17.70         9.51 o                         
  -6  -3 -11         10.79         -2.03        11.49 o                         
  -6  -2  13         20.18         30.41        13.10 o                         
   6  -2 -12          7.49         13.81         5.95 o                         
   6  -2 -11         55.04         64.44         6.15 o                         
  -6  -2  10         52.99         59.79         5.85 o                         
  -6  -2   9        139.94        128.67         5.99 o                         
   6  -2  -8         50.53         42.10         2.57 o                         
  -6  -2   7         71.68         59.08         2.97 o                         
   6  -2  -6         25.79         26.77         2.08 o                         
   6  -2  -5          0.12          1.00         1.86 o                         
  -6  -2   4        136.54        126.15         3.73 o                         
  -6  -2   3        314.61        323.64         4.76 o                         
  -6  -2   3        724.13        705.21        20.51 o                         
   6  -2  -2        373.80        376.64         6.34 o                         
  -6  -2   2       1514.52       1584.92        15.50 o                         
  -6  -2   1       1366.20       1449.40        11.06 o                         
  -6  -2   1       1831.08       2113.27        14.86 o                         
   6  -2   0        489.99        552.99         6.54 o                         
  -6  -2   0       1830.65       2108.64        18.54 o                         
  -6  -2  -1       1109.48       1140.33        10.20 o                         
  -6  -2  -1       1473.81       1626.03        16.68 o                         
  -6  -2  -2        387.98        358.05         5.24 o                         
   6  -2   2        720.27        760.07        14.14 o                         
  -6  -2  -3        475.10        469.53         6.07 o                         
   6  -2   4         38.00         38.56         2.93 o                         
   6  -2   5          9.44          9.64         3.09 o                         
  -6  -2  -6         22.32         20.39         3.67 o                         
  -6  -2  -7         43.59         42.56         4.80 o                         
   6  -2   8         12.85          7.19         8.52 o                         
   6  -2   9        195.01        195.08        14.19 o                         
   6  -2  10          9.71         17.13         8.11 o                         
  -6  -2 -11         59.95         70.70        11.46 o                         
  -6  -2 -12          6.83         -6.07         8.99 o                         
  -6  -1  13          9.39         11.85        11.44 o                         
  -6  -1  12          2.58          0.96         6.29 o                         
   6  -1 -11          3.62          1.82         4.02 o                         
   6  -1 -10          6.07          7.61         3.40 o                         
   6  -1  -9         37.73         35.59         3.63 o                         
   6  -1  -8          4.95          1.66         1.69 o                         
  -6  -1   7        108.62        101.49         3.10 o                         
   6  -1  -6        206.35        178.83         3.45 o                         
  -6  -1   5        928.77        910.28         6.52 o                         
  -6  -1   4        134.57        126.22         2.75 o                         
  -6  -1   3       1067.86       1065.13         6.37 o                         
   6  -1  -3       1339.48       1442.64        13.55 o                         
   6  -1  -2        284.16        280.21         5.52 o                         
   6  -1  -2        395.89        401.98         5.14 o                         
   6  -1  -1        158.00        168.83         4.03 o                         
  -6  -1   1        545.75        597.27         7.77 o                         
   6  -1   0        395.19        421.70         6.83 o                         
  -6  -1   0        531.89        598.13         7.63 o                         
   6  -1   1        104.58        113.45         3.12 o                         
  -6  -1  -1        393.94        406.16        10.24 o                         
  -6  -1  -2        259.57        264.80         4.04 o                         
  -6  -1  -3        448.71        469.00         4.89 o                         
   6  -1   4        121.70         88.68         2.56 o                         
  -6  -1  -5        651.92        669.93         8.30 o                         
  -6  -1  -6         54.07         43.33         3.81 o                         
  -6  -1  -7        220.73        203.61         5.12 o                         
  -6  -1  -8          2.89         -3.71         7.49 o                         
  -6  -1  -9         32.47         41.61        11.68 o                         
  -6  -1 -10          0.57         -3.37         9.64 o                         
  -6  -1 -11          1.80          5.47         8.61 o                         
  -6  -1 -12          3.94          3.42         8.53 o                         
  -6   0  13         21.56         23.92        11.54 o                         
   6   0 -12          5.53         -1.86         5.96 o                         
   6   0 -11         81.95         97.36         5.78 o                         
   6   0 -10        128.37        115.97         5.28 o                         
   6   0  -9        104.69        101.56         5.41 o                         
   6   0  -8        162.73        174.21         3.80 o                         
   6   0  -7         90.33         69.62         2.36 o                         
   6   0  -6         20.58         15.55         1.51 o                         
  -6   0   5          2.23         -0.13         1.72 o                         
   6   0  -4        144.74        128.75         3.62 o                         
   6   0  -3        619.86        655.77         6.18 o                         
   6   0  -3       1431.44       1485.90        22.81 o                         
   6   0  -2        723.11        749.81         6.52 o                         
   6   0  -2       2907.23       3126.13        19.00 o                         
   6   0  -1       1783.73       1985.61        12.17 o                         
   6   0  -1       2335.91       2737.12        15.07 o                         
   6   0   0        554.40        673.59         7.14 o                         
   6   0   0       2330.99       2748.70        13.05 o                         
   6   0   1       2192.89       2335.37        12.11 o                         
   6   0   1       2913.11       3248.46        13.56 o                         
   6   0   2        814.84        889.97         5.91 o                         
   6   0   3       1270.98       1341.76         7.70 o                         
  -6   0  -4         65.61         65.83         2.18 o                         
  -6   0  -5         66.24         63.97         3.83 o                         
  -6   0  -6         21.55         28.05         3.60 o                         
  -6   0  -7          6.09          3.15         2.83 o                         
   6   0   8         84.63         88.84         9.71 o                         
   6   0   9         58.53         59.96        12.17 o                         
   6   0  10         23.79         16.26        15.14 o                         
  -6   0 -11         62.39         82.48        11.15 o                         
  -6   0 -12          6.63          8.37         8.52 o                         
  -6   1  13          9.51         13.24        10.55 o                         
   6   1 -12          2.71          3.17         5.26 o                         
  -6   1  11          3.47          2.23         4.77 o                         
  -6   1  10          6.53          4.87         4.42 o                         
  -6   1   9         29.24         24.61         2.96 o                         
  -6   1   8          3.15          0.96         3.33 o                         
   6   1  -7         98.55         95.96         4.13 o                         
   6   1  -6        218.17        197.13         4.61 o                         
  -6   1   5        898.50        917.17         8.27 o                         
  -6   1   4        156.33        156.73         4.04 o                         
   6   1  -3       1040.53       1099.41         9.49 o                         
   6   1  -3       1299.06       1394.44        24.09 o                         
   6   1  -2        290.52        283.24         5.65 o                         
   6   1  -2        394.68        410.04         7.05 o                         
   6   1  -1        137.25        149.29         4.06 o                         
   6   1  -1        530.86        582.73         6.40 o                         
   6   1   0        389.31        432.80         6.20 o                         
  -6   1   0        546.67        613.83         6.51 o                         
   6   1   1        112.18        123.86         3.22 o                         
  -6   1  -1        395.20        416.66         6.50 o                         
   6   1   2        272.72        276.53         5.08 o                         
  -6   1  -2       1336.30       1468.31        12.64 o                         
   6   1   3        489.86        536.45         4.88 o                         
  -6   1  -4        114.51        102.67         2.97 o                         
   6   1   5        661.93        637.62         5.88 o                         
  -6   1  -6         49.41         38.11         2.28 o                         
  -6   1  -7        216.62        166.45         2.90 o                         
   6   1   8          4.73          7.97         8.82 o                         
   6   1   9         36.61         41.09         8.82 o                         
   6   1  10          1.09          7.63         7.82 o                         
   6   1  11          2.03          6.36         8.32 o                         
  -6   1 -12          3.75          8.85        14.16 o                         
  -6   2  13         18.41         36.55        12.14 o                         
  -6   2  12          8.17         11.12        10.03 o                         
  -6   2  11         56.27         68.66         6.73 o                         
   6   2 -10         44.62         45.95         4.86 o                         
  -6   2   9        131.61        120.77         4.70 o                         
  -6   2   8         43.57         42.14         3.38 o                         
  -6   2   7         64.15         58.35         3.66 o                         
  -6   2   6         26.15         24.93         2.56 o                         
  -6   2   5          0.85          1.37         1.95 o                         
  -6   2   4        150.69        135.08         3.47 o                         
  -6   2   3        333.62        338.37         4.93 o                         
   6   2  -2        365.79        383.25         7.31 o                         
   6   2  -2       1470.83       1634.07        25.84 o                         
   6   2  -1       1346.04       1431.11        11.12 o                         
  -6   2   1       1834.08       2104.20        16.57 o                         
   6   2   0        466.75        549.77         7.24 o                         
  -6   2   0       1827.48       2106.97        12.41 o                         
  -6   2  -1       1145.30       1247.29         8.72 o                         
  -6   2  -1       1517.60       1731.18        18.86 o                         
   6   2   2        411.16        380.05         5.51 o                         
  -6   2  -2        724.51        772.21        10.12 o                         
  -6   2  -3        455.35        480.85         6.65 o                         
  -6   2  -3        591.34        665.38        14.16 o                         
  -6   2  -4         35.35         31.38         1.50 o                         
  -6   2  -4         35.47         46.29         6.00 o                         
  -6   2  -5          5.57          3.94         1.74 o                         
  -6   2  -6         24.54         19.52         2.43 o                         
  -6   2  -7         46.07         43.18         2.65 o                         
  -6   2  -8         12.66         15.90         2.54 o                         
  -6   2  -9        181.81        164.13         6.53 o                         
  -6   2 -10         11.07          7.43         8.24 o                         
  -6   2 -11         58.95         75.58        12.61 o                         
  -6   2 -12          6.44         11.78        14.66 o                         
  -6   3  12          4.91         23.58        10.00 o                         
   6   3 -11          2.77          2.12         6.25 o                         
  -6   3  10         19.29         24.40         5.51 o                         
  -6   3   9         26.54         26.95         3.66 o                         
  -6   3   8         79.07         75.15         4.40 o                         
  -6   3   7        147.60        147.59         6.69 o                         
  -6   3   6        130.59        127.31         5.33 o                         
  -6   3   5        285.26        267.38         4.94 o                         
  -6   3   4        252.91        237.39         4.82 o                         
  -6   3   3        298.16        304.74         7.88 o                         
   6   3  -3        476.97        466.03        11.72 o                         
   6   3  -2        384.64        321.22         7.06 o                         
   6   3  -2        659.51        667.16        11.14 o                         
  -6   3   1        470.03        460.51         7.53 o                         
  -6   3   1        548.98        600.90         8.95 o                         
   6   3   0         77.97         93.66         4.45 o                         
  -6   3   0        552.00        604.16         7.75 o                         
   6   3   1        277.09        291.47         6.99 o                         
  -6   3  -1        644.57        706.69         8.08 o                         
   6   3   2        176.17        170.43         4.54 o                         
  -6   3  -2        440.84        448.65         7.59 o                         
  -6   3  -3        304.75        285.39         4.21 o                         
  -6   3  -3        558.44        585.53        15.47 o                         
  -6   3  -4         96.29         84.29         2.44 o                         
  -6   3  -4        369.03        401.64        13.31 o                         
  -6   3  -5        225.88        227.05         4.77 o                         
  -6   3  -5        356.14        405.49        13.35 o                         
  -6   3  -6         56.90         49.80         3.04 o                         
  -6   3  -7        234.38        226.00         4.97 o                         
  -6   3  -8         30.61         27.67         3.15 o                         
  -6   3  -9         71.19         64.55         6.06 o                         
   6   3  10         19.76         23.40         8.66 o                         
  -6   3 -11          9.45          9.93         9.87 o                         
  -6   4  12         15.02         19.27        10.83 o                         
  -6   4  11         32.93         32.44        10.62 o                         
  -6   4  10         13.14         16.02         5.51 o                         
  -6   4   9        118.89        119.77         5.91 o                         
  -6   4   8         48.13         45.94         4.30 o                         
   6   4  -7         89.70         88.56         5.09 o                         
  -6   4   6        242.45        245.82         8.86 o                         
  -6   4   5         92.54        101.31         4.38 o                         
  -6   4   4        288.15        281.29         6.57 o                         
  -6   4   4        613.85        622.00        13.99 o                         
   6   4  -3        173.35        173.71         7.15 o                         
  -6   4   3        413.80        444.38        10.31 o                         
   6   4  -2        240.47        208.84         6.72 o                         
  -6   4   2        744.94        856.63        10.57 o                         
   6   4  -1        664.46        666.14        12.74 o                         
  -6   4   1        742.28        846.37         9.06 o                         
   6   4   0         80.86        119.61         5.74 o                         
  -6   4   0        741.28        844.64         9.96 o                         
   6   4   1        517.97        558.35         9.18 o                         
  -6   4  -1        749.04        842.07         9.30 o                         
   6   4   2        233.70        230.23         6.10 o                         
   6   4   2        406.48        440.27         7.87 o                         
   6   4   3        298.01        259.84         5.16 o                         
   6   4   3        585.24        567.74        11.66 o                         
   6   4   4        134.01        116.25         4.18 o                         
  -6   4  -4        230.62        254.72        13.06 o                         
  -6   4  -5         48.66         32.75         4.97 o                         
  -6   4  -6        197.52        180.07         6.87 o                         
  -6   4  -7         62.52         50.16         5.29 o                         
  -6   4  -8         63.07         54.84         4.70 o                         
  -6   4  -9         49.86         53.23         7.57 o                         
  -6   4 -10         16.35         16.05         9.97 o                         
  -6   4 -11         24.42         23.25        14.49 o                         
  -6   5  11          4.39         16.76        10.00 o                         
  -6   5  10         35.32         44.79         7.43 o                         
  -6   5   9         33.44         39.07         4.83 o                         
  -6   5   8         37.63         41.51         4.58 o                         
  -6   5   7        136.05        134.71         5.76 o                         
  -6   5   6         39.01         40.35         4.06 o                         
   6   5  -5        201.53        213.38        10.98 o                         
  -6   5   5        282.37        310.75        11.88 o                         
  -6   5   4         30.00         36.79         5.87 o                         
   6   5  -4        111.20        128.20         9.75 o                         
  -6   5   3        128.81        144.30         6.68 o                         
   6   5  -2        135.37        152.16         7.19 o                         
   6   5  -1         80.03         68.15         6.41 o                         
  -6   5   1        134.87        155.17         6.24 o                         
   6   5   0         60.75         67.47         5.70 o                         
  -6   5   0        157.51        176.20         6.47 o                         
   6   5   1         90.68         96.05         7.16 o                         
   6   5   1        157.20        177.27         6.07 o                         
   6   5   2        110.54        108.27         6.73 o                         
   6   5   2        141.60        167.02         6.41 o                         
   6   5   3         89.49         82.77         6.67 o                         
   6   5   3        115.79        120.01         6.36 o                         
   6   5   4         74.28         72.22         5.47 o                         
  -6   5  -4        283.63        338.18        16.01 o                         
  -6   5  -5        162.15        153.84         7.38 o                         
  -6   5  -6         50.48         38.07         6.45 o                         
   6   5   7        119.80        115.97        10.34 o                         
   6   5   8          6.12          7.98         6.11 o                         
   6   5   9         16.61         19.71         7.75 o                         
  -6   5 -10          6.43         14.11        15.17 o                         
  -6   6  10         10.39          7.32         9.17 o                         
  -6   6   9         22.51         32.20         7.20 o                         
  -6   6   8         34.16         39.01         5.42 o                         
  -6   6   7         37.94         35.96         5.01 o                         
   6   6  -6        134.88        144.26         6.71 o                         
  -6   6   6        214.80        219.93        17.19 o                         
   6   6  -5         69.94         70.95         5.40 o                         
  -6   6   4        196.13        208.21         9.92 o                         
  -6   6   3        322.83        369.41         9.78 o                         
   6   6  -2        102.68        140.71         8.60 o                         
   6   6  -1        108.19        145.05         8.71 o                         
   6   6   0        119.41        165.61         8.92 o                         
   6   6   1         13.42         30.28         5.75 o                         
   6   6   1        103.46        141.91         8.71 o                         
   6   6   2        181.96        179.12        11.79 o                         
   6   6   2        313.55        342.23        11.40 o                         
   6   6   3         83.57         90.70        10.01 o                         
  -6   6  -3        196.69        207.17        19.55 o                         
   6   6   4        103.96         86.88        10.17 o                         
  -6   6  -4        165.97        150.37        18.85 o                         
   6   6   5         76.69         62.65         6.57 o                         
  -6   6  -6        124.46        120.90         9.62 o                         
   6   6   7         17.53         16.92         6.26 o                         
   6   6   8         46.00         52.89         6.72 o                         
  -6   6  -9         29.58         23.41        16.52 o                         
  -6   7   8         29.54         30.54         6.66 o                         
  -6   7   7         20.60         19.43         6.24 o                         
  -6   7   7         28.17         29.83        12.54 o                         
   6   7  -6         11.30         12.53         5.97 o                         
   6   7  -5         56.73         52.69         9.64 o                         
  -6   7   5         90.25         85.13         8.77 o                         
  -6   7   4         72.05         73.60         7.08 o                         
  -6   7   3        240.88        287.14         9.68 o                         
   6   7  -2        231.60        279.89        11.54 o                         
   6   7  -1        198.87        273.79        11.42 o                         
   6   7   0        199.78        244.03        11.26 o                         
  -6   7  -1        236.26        261.24        11.65 o                         
   6   7   2        122.97        156.39        17.07 o                         
  -6   7  -2        245.06        276.28        14.79 o                         
  -6   7  -3         66.25         49.93        14.50 o                         
  -6   7  -3         73.65         77.15        11.91 o                         
  -6   7  -4         34.40         35.54         8.84 o                         
  -6   7  -4         87.25         98.13        18.06 o                         
   6   7   5         42.13         43.03         7.90 o                         
  -6   7  -5         53.19         45.65        14.02 o                         
  -6   7  -6          6.63         -0.36         5.23 o                         
   6   7   7          4.34         11.46         7.04 o                         
  -6   7  -8         13.15         17.87        14.32 o                         
   6   8  -7         24.76         27.65         9.88 o                         
   6   8  -6         78.35        105.29        14.61 o                         
   6   8  -5         32.08         48.93        10.57 o                         
  -6   8   5         76.60        120.00        16.81 o                         
  -6   8   4         98.56        116.58         9.06 o                         
  -6   8   3         48.17         49.19         7.85 o                         
   6   8  -2         60.54         96.41         9.22 o                         
   6   8  -1         47.85         53.03         9.07 o                         
   6   8   0         47.45         67.34         9.34 o                         
  -6   8  -1         61.87        101.06        11.95 o                         
  -6   8  -2         46.19         62.27        11.30 o                         
  -6   8  -3        101.30        105.79        19.86 o                         
   6   8   4         75.48         77.36        17.79 o                         
   6   8   5         21.54         21.16        12.60 o                         
  -6   9   0         72.60         86.75        19.28 o                         
  -6   9  -1         11.86         22.39        13.81 o                         
  -7  -9   0         21.87          9.52        18.69 o                         
  -7  -9  -1         22.64          1.70        17.72 o                         
  -7  -8   4         75.31         35.41        19.12 o                         
  -7  -8   3        130.42        142.70        21.60 o                         
  -7  -8   2        123.28        168.70        22.49 o                         
  -7  -8   1        221.22        221.98        17.38 o                         
  -7  -8   0        222.48        275.93        18.08 o                         
  -7  -8  -1        125.57        150.60        15.19 o                         
  -7  -8  -2        133.98        142.11        14.89 o                         
  -7  -8  -3         73.66         90.23        15.66 o                         
  -7  -8  -4         40.72         35.40        14.29 o                         
  -7  -8  -5         34.16         41.27        19.04 o                         
  -7  -8  -6          0.15          8.66        13.46 o                         
  -7  -7   6         76.90        112.35        14.81 o                         
  -7  -7   5        107.99        109.03        14.29 o                         
  -7  -7   4        119.44        135.12        15.12 o                         
  -7  -7   3         56.40         57.95        12.72 o                         
  -7  -7   2        176.34        133.92        20.01 o                         
  -7  -7   1        136.87        153.16        11.42 o                         
  -7  -7   0        132.90        134.74        10.90 o                         
  -7  -7  -1        177.89        183.54        11.77 o                         
  -7  -7  -2         58.39         60.55         9.27 o                         
  -7  -7  -3        119.62        135.70         9.64 o                         
  -7  -7  -4        109.34         83.52        12.50 o                         
  -7  -7  -4        111.84        107.61        14.74 o                         
  -7  -7  -5         79.18         88.15        14.07 o                         
  -7  -7  -6         45.85         44.30        17.22 o                         
  -7  -6   9         10.41         11.30        13.07 o                         
  -7  -6   8         37.22        107.71        19.10 o                         
  -7  -6   7         49.68         67.82        18.03 o                         
  -7  -6   6        114.57        108.78        10.79 o                         
  -7  -6   5        138.06        142.95        11.33 o                         
  -7  -6   4        162.64        141.43        11.06 o                         
  -7  -6   3        174.88        173.46        11.41 o                         
  -7  -6   2         73.42         76.56        10.85 o                         
  -7  -6   1        115.94        115.15        11.90 o                         
  -7  -6   0        110.41        130.32        12.04 o                         
   7  -6   1          4.10         10.32         5.29 o                         
  -7  -6  -1         73.26         72.25         9.31 o                         
   7  -6   2        126.58         70.75         9.43 o                         
  -7  -6  -2        172.45        190.43         9.64 o                         
   7  -6   3         82.74         58.61        10.36 o                         
  -7  -6  -3        155.53        152.21         8.91 o                         
   7  -6   4         38.89         35.13         7.26 o                         
  -7  -6  -4        139.51        140.45        11.07 o                         
   7  -6   5        114.11         80.65        13.61 o                         
  -7  -6  -5        121.77        110.24         9.59 o                         
   7  -6   6          5.97         11.14        11.30 o                         
  -7  -6  -6         53.50         48.25        12.01 o                         
  -7  -6  -7         27.32         34.82         8.53 o                         
  -7  -6  -7         41.90         55.69        21.07 o                         
  -7  -6  -8          7.74          5.48         9.59 o                         
  -7  -6  -9          5.96          8.35        15.76 o                         
  -7  -5  10          2.20          1.56        11.47 o                         
  -7  -5   9         26.23         28.88        13.28 o                         
  -7  -5   9         38.57         22.29        16.35 o                         
  -7  -5   8         65.40         57.53        13.81 o                         
  -7  -5   8         83.08         59.84        11.86 o                         
  -7  -5   7        130.22        114.26        12.65 o                         
  -7  -5   6        196.18        182.63        14.08 o                         
  -7  -5   5        187.26        181.10        11.11 o                         
  -7  -5   4        462.27        414.70        14.10 o                         
  -7  -5   3        248.34        252.82        11.76 o                         
  -7  -5   2        520.30        500.80        14.82 o                         
  -7  -5   1        282.04        315.09        12.33 o                         
   7  -5   0          9.56         31.61         3.56 o                         
  -7  -5   0        322.86        326.43        10.52 o                         
   7  -5   1        399.45        254.08         8.96 o                         
  -7  -5  -1        546.46        577.44        12.71 o                         
   7  -5   2         35.59         18.38         8.52 o                         
  -7  -5  -2        247.40        251.29        10.89 o                         
   7  -5   3        233.95        161.17        15.22 o                         
  -7  -5  -3        467.08        419.30        14.21 o                         
   7  -5   4        161.72        117.84         8.65 o                         
  -7  -5  -4        181.85        182.85        13.60 o                         
   7  -5   5         16.56          9.24         5.83 o                         
  -7  -5  -5        191.04        159.79        11.40 o                         
   7  -5   6        104.63         85.84         8.35 o                         
   7  -5   7         18.95         29.91         6.92 o                         
   7  -5   8         13.74          9.86         9.82 o                         
   7  -5   9         31.34         26.78        10.63 o                         
  -7  -5 -10          4.78         17.99        14.78 o                         
  -7  -5 -11         18.97         56.58        16.59 o                         
  -7  -4  11          1.13          3.37        11.36 o                         
  -7  -4  10         18.08         25.33         8.67 o                         
  -7  -4  10         52.01         57.20        16.90 o                         
  -7  -4   9         60.48         68.11         9.94 o                         
  -7  -4   9         75.83         69.87        10.16 o                         
  -7  -4   8         34.11         30.99        12.09 o                         
  -7  -4   8        166.77        168.82        13.61 o                         
   7  -4  -7        266.96        240.72        10.24 o                         
  -7  -4   7        288.40        246.98        14.87 o                         
  -7  -4   6        348.79        357.83         8.78 o                         
  -7  -4   5        382.69        387.89         9.56 o                         
  -7  -4   4        208.14        219.12         6.76 o                         
  -7  -4   3        447.20        466.49         8.72 o                         
  -7  -4   2        215.67        211.08         7.20 o                         
   7  -4  -1        114.24         63.70         4.72 o                         
  -7  -4   1        124.72        161.80         9.09 o                         
   7  -4   0         22.43         20.31         4.26 o                         
  -7  -4   0        122.07        137.00         7.39 o                         
   7  -4   1        133.26         97.02         7.34 o                         
  -7  -4  -1        198.94        203.72         8.06 o                         
   7  -4   2         90.59         72.20         8.12 o                         
  -7  -4  -2        425.03        425.57        10.10 o                         
  -7  -4  -3        160.32        139.89         8.44 o                         
  -7  -4  -3        206.33        192.92        11.48 o                         
  -7  -4  -4         42.15         37.86         6.67 o                         
  -7  -4  -4        398.59        374.89        14.33 o                         
  -7  -4  -5        360.21        261.84         9.62 o                         
  -7  -4  -5        367.66        332.42        14.96 o                         
  -7  -4  -6         23.78         16.40         7.46 o                         
  -7  -4  -6        285.40        294.48        25.86 o                         
  -7  -4  -7        131.08        130.33         8.79 o                         
   7  -4   8         16.50         22.93        10.07 o                         
   7  -4   9         33.45         28.47        10.73 o                         
  -7  -4 -10          9.33         23.26        14.30 o                         
  -7  -4 -11          4.14         -1.20        12.96 o                         
  -7  -3  11         49.82         56.37         9.75 o                         
  -7  -3  11         54.16         60.79        17.18 o                         
   7  -3 -10          8.34          8.76         5.75 o                         
  -7  -3  10         53.51         32.44        14.79 o                         
  -7  -3   9         85.72         82.61         7.45 o                         
  -7  -3   9        128.74        102.83        17.09 o                         
  -7  -3   8         37.12         30.33         7.86 o                         
  -7  -3   8         79.77         52.38        14.30 o                         
  -7  -3   7         91.46         77.10         5.65 o                         
  -7  -3   7        147.68        112.61        11.21 o                         
   7  -3  -6        110.32        109.93         7.37 o                         
  -7  -3   6        111.71         92.38         6.24 o                         
  -7  -3   5         62.71         64.14         4.53 o                         
  -7  -3   4        247.07        258.85         6.06 o                         
  -7  -3   3        280.78        290.56         6.29 o                         
   7  -3  -2         76.24         83.04         4.38 o                         
  -7  -3   2        807.55        869.24        11.18 o                         
   7  -3  -1        632.43        529.10        10.75 o                         
  -7  -3   1        644.51        709.03        10.18 o                         
   7  -3   0          8.76         33.13         5.70 o                         
  -7  -3   0        639.88        674.01         8.93 o                         
   7  -3   1        746.19        645.81        15.42 o                         
  -7  -3  -1        823.48        879.83        12.41 o                         
   7  -3   2         72.96         51.76         7.46 o                         
  -7  -3  -2        299.34        275.60         7.68 o                         
   7  -3   3        171.26        140.81         6.57 o                         
  -7  -3  -3        232.47        239.49        10.91 o                         
   7  -3   4         38.44         36.41         4.54 o                         
  -7  -3  -4         66.23         68.02        10.94 o                         
  -7  -3  -5          2.32          3.37         2.56 o                         
  -7  -3  -5        119.14        129.10        18.52 o                         
  -7  -3  -6         56.26         48.53         7.38 o                         
  -7  -3  -6        153.40        166.91        19.85 o                         
  -7  -3  -7         48.03         39.28         6.12 o                         
   7  -3   8         43.99         44.59        10.88 o                         
   7  -3   9         50.87         52.77        11.12 o                         
  -7  -3 -10          4.73          2.57         9.85 o                         
  -7  -3 -11         39.43         48.94        14.99 o                         
  -7  -2  12          1.06          6.73        10.93 o                         
   7  -2 -11          0.02          5.41         4.85 o                         
   7  -2 -10         23.68         20.79         5.94 o                         
  -7  -2  10         96.92         92.80        16.47 o                         
   7  -2  -9         29.90         38.75         6.09 o                         
  -7  -2   9         82.75         70.08        15.00 o                         
  -7  -2   8         11.96          7.08         2.85 o                         
  -7  -2   8        191.14        169.36        17.30 o                         
  -7  -2   7        137.09        131.44         5.59 o                         
   7  -2  -7        257.80        223.72         7.43 o                         
  -7  -2   6         94.22        100.61         6.46 o                         
   7  -2  -6        404.57        375.34         8.79 o                         
   7  -2  -5        263.71        259.48         5.85 o                         
   7  -2  -4         28.32         33.59         5.59 o                         
   7  -2  -4        278.26        289.82         5.76 o                         
   7  -2  -3        473.49        370.57         6.35 o                         
   7  -2  -3        575.64        599.65         7.50 o                         
   7  -2  -2        118.63        110.62         7.16 o                         
  -7  -2   2        300.37        311.44         5.45 o                         
   7  -2  -1        370.38        401.48         5.29 o                         
  -7  -2   0        361.98        393.74         5.86 o                         
   7  -2   1        171.28        180.32         9.64 o                         
  -7  -2  -1        293.39        302.29         5.87 o                         
   7  -2   2        108.25        108.01         5.77 o                         
  -7  -2  -2        563.05        557.10         7.58 o                         
  -7  -2  -3        228.02        206.23         6.79 o                         
  -7  -2  -3        252.95        270.31         7.39 o                         
   7  -2   4          4.05          2.46         3.11 o                         
  -7  -2  -4        282.25        289.82        13.31 o                         
  -7  -2  -5        304.91        270.63         9.62 o                         
  -7  -2  -5        399.96        403.03        23.71 o                         
   7  -2   6        125.17        113.37         6.50 o                         
  -7  -2  -7        184.64        169.78         7.64 o                         
  -7  -2  -7        196.83        207.82        26.17 o                         
  -7  -2  -8         55.02         43.70         4.97 o                         
   7  -2   9         74.61         79.83        11.77 o                         
   7  -2  10         15.70         15.77         9.70 o                         
  -7  -2 -11          1.86          6.22         9.39 o                         
  -7  -2 -12          0.67        -10.38        12.61 o                         
  -7  -1  12          0.45         -1.96        10.62 o                         
   7  -1 -11         77.19         93.32         7.64 o                         
   7  -1 -10          9.21          6.76         4.78 o                         
  -7  -1  10        105.78         96.39        16.02 o                         
  -7  -1   9        194.09        191.28         9.28 o                         
  -7  -1   9        195.53        131.06         8.82 o                         
  -7  -1   8          0.49          6.54         2.65 o                         
  -7  -1   8          9.90          2.73         4.84 o                         
  -7  -1   7         54.57         63.15         5.15 o                         
   7  -1  -7         77.53         76.85         6.12 o                         
   7  -1  -6        167.86        165.61         5.07 o                         
   7  -1  -5         13.99         18.19         2.79 o                         
   7  -1  -4        453.56        453.73         4.66 o                         
   7  -1  -3        771.70        708.63        10.74 o                         
   7  -1  -3        813.54        836.96         6.16 o                         
   7  -1  -2          6.83         42.27         6.93 o                         
   7  -1  -2       1107.98       1192.16         7.44 o                         
   7  -1  -1        925.36       1000.88        21.55 o                         
   7  -1  -1        928.60       1041.83         8.54 o                         
   7  -1   0          4.24         39.12         7.04 o                         
  -7  -1   0        904.77        994.75         8.19 o                         
   7  -1   1       1121.82       1242.87         8.47 o                         
   7  -1   2         41.14         61.54         8.51 o                         
  -7  -1  -2        836.33        857.31         7.44 o                         
   7  -1   3        439.20        425.90         6.51 o                         
  -7  -1  -3        460.79        497.99        10.26 o                         
  -7  -1  -4          2.15          1.68         1.92 o                         
  -7  -1  -4         14.89         18.96         4.90 o                         
  -7  -1  -5        171.16        176.86         6.81 o                         
  -7  -1  -5        173.21        209.46        22.76 o                         
  -7  -1  -6         24.96         28.09         4.74 o                         
  -7  -1  -6         84.92        103.94        20.88 o                         
   7  -1   7         14.08         14.11         3.89 o                         
   7  -1   8          1.64         -6.51         7.39 o                         
  -7  -1  -9        102.84        117.60        10.84 o                         
  -7  -1 -10         10.45          5.73        11.56 o                         
  -7  -1 -11         58.19         72.18        14.71 o                         
  -7  -1 -12          2.88         12.88        11.98 o                         
  -7   0  12          3.95         19.70        10.51 o                         
   7   0 -11          0.10         -4.93         5.08 o                         
   7   0 -10          9.50          1.25         3.99 o                         
  -7   0   9          0.94          6.19         4.44 o                         
  -7   0   8          0.16         -2.53         2.53 o                         
   7   0  -8        182.06        171.19        18.09 o                         
  -7   0   7        227.12        208.90         5.73 o                         
   7   0  -7        246.10        214.12         9.01 o                         
  -7   0   6          0.21         -2.53         2.53 o                         
  -7   0   6        545.13        531.06         8.00 o                         
  -7   0   5        747.83        728.60         8.07 o                         
   7   0  -4         74.19         62.12         8.82 o                         
   7   0  -4        503.74        494.09         6.63 o                         
   7   0  -3        516.88        482.09        10.58 o                         
   7   0  -3        535.52        526.79         5.68 o                         
   7   0  -2        116.84        128.67         6.27 o                         
   7   0  -2        232.46        225.39         4.24 o                         
   7   0  -1        179.25        201.95        11.85 o                         
  -7   0   1        227.61        236.26         4.19 o                         
   7   0   0         48.55         41.57         7.59 o                         
   7   0   0        227.08        227.97         3.79 o                         
   7   0   1        116.09         97.24         5.11 o                         
   7   0   1        232.46        230.47         4.26 o                         
   7   0   2         18.71         19.31         3.75 o                         
   7   0   2        533.52        535.85         6.00 o                         
   7   0   3        431.28        410.63        16.48 o                         
   7   0   3        505.17        485.65         6.68 o                         
  -7   0  -4         26.39         26.18         3.20 o                         
  -7   0  -4        745.05        782.66        13.25 o                         
  -7   0  -5        547.11        411.36         4.48 o                         
  -7   0  -6         19.06         16.86         4.12 o                         
  -7   0  -7        182.63        160.79         6.39 o                         
  -7   0  -8          5.51         -5.41        12.68 o                         
  -7   0  -9        103.41        113.85        19.65 o                         
  -7   0 -10         25.20         26.39        16.44 o                         
  -7   0 -11          0.48         -2.88        10.59 o                         
  -7   0 -12          0.42         -2.90        11.08 o                         
  -7   1  12          0.44         11.57        10.39 o                         
  -7   1  11         72.34         83.77         7.21 o                         
  -7   1  10          9.60          7.68         5.47 o                         
  -7   1   9        188.55        211.36         9.56 o                         
  -7   1   8          0.34         -1.36         2.82 o                         
   7   1  -7         60.20         59.39         6.71 o                         
  -7   1   7         85.07         69.00         8.10 o                         
  -7   1   6        172.53        177.44         6.01 o                         
   7   1  -5         14.93         18.41         3.67 o                         
   7   1  -4         21.68         24.87         7.83 o                         
   7   1  -4        459.12        465.33         6.62 o                         
   7   1  -3        798.38        786.66        14.91 o                         
   7   1  -3        839.36        870.60         7.41 o                         
   7   1  -2          6.00         38.49         6.83 o                         
   7   1  -2       1117.38       1211.51         8.06 o                         
   7   1  -1        904.14        983.91        16.80 o                         
   7   1  -1        908.37       1026.39         7.78 o                         
   7   1   0          3.25         54.19         9.34 o                         
   7   1   0        924.91       1017.84         7.15 o                         
   7   1   1       1105.57       1102.61        16.69 o                         
   7   1   1       1112.37       1254.65         7.70 o                         
   7   1   2         42.01         49.62         3.77 o                         
   7   1   2        810.62        845.23         6.97 o                         
  -7   1  -3        432.92        392.01         6.89 o                         
   7   1   3        455.20        467.29         6.96 o                         
  -7   1  -4          1.46          2.67         5.74 o                         
   7   1   4         13.94         14.73         3.22 o                         
   7   1   5        166.26        165.21         5.35 o                         
  -7   1  -5        168.51        168.94         5.30 o                         
  -7   1  -6         23.06         23.04         3.00 o                         
  -7   1  -6         77.40         58.10         4.30 o                         
  -7   1  -7          9.45          5.45         1.16 o                         
  -7   1  -8          1.45         -1.86         2.47 o                         
   7   1   9         96.96        106.52        11.12 o                         
   7   1  10          9.04          4.74         8.59 o                         
  -7   1 -11         57.89         72.21        13.05 o                         
  -7   2  12          0.70         10.20         9.94 o                         
  -7   2  11          0.03          6.05         6.41 o                         
  -7   2  10         24.38         22.05         7.06 o                         
  -7   2   9         31.54         28.86         3.68 o                         
  -7   2   8         12.24         16.21         7.10 o                         
  -7   2   8        196.14        204.80        11.15 o                         
  -7   2   7        148.00        164.11        12.79 o                         
   7   2  -7        272.67        273.41        10.59 o                         
  -7   2   6        399.12        415.09         8.61 o                         
  -7   2   5        283.35        268.51         6.15 o                         
  -7   2   4        252.14        260.61         5.28 o                         
  -7   2   3        564.44        572.53         7.10 o                         
   7   2  -2        122.60        128.27        10.32 o                         
   7   2  -2        293.20        304.91         5.42 o                         
   7   2  -1        172.74        194.14        12.02 o                         
  -7   2   1        361.92        392.37         5.57 o                         
   7   2   0        190.89        229.91        12.93 o                         
  -7   2   0        370.43        405.17         4.84 o                         
   7   2   1        300.62        317.43         4.27 o                         
  -7   2  -2        102.56        108.94         4.94 o                         
  -7   2  -2        574.16        578.06         6.55 o                         
   7   2   3        250.94        230.43         4.45 o                         
  -7   2  -3        279.15        297.49         6.10 o                         
   7   2   4          3.37          1.66         2.27 o                         
  -7   2  -4        262.68        263.56         5.94 o                         
   7   2   5        311.60        292.50         8.20 o                         
  -7   2  -5        405.44        395.20         7.65 o                         
  -7   2  -6        121.20        121.94         5.24 o                         
  -7   2  -6        257.74        252.91         6.31 o                         
  -7   2  -7        179.90        161.55         3.81 o                         
  -7   2  -8         53.06         47.99         3.45 o                         
  -7   2  -9         73.53         79.80        13.34 o                         
   7   2  10         14.27         14.21         8.80 o                         
  -7   2 -11          2.08          8.80        10.31 o                         
  -7   3  12          2.40          5.10         9.71 o                         
  -7   3  11         51.34         75.78        12.57 o                         
  -7   3  10          8.41          6.75         6.41 o                         
  -7   3   9         96.43         89.86         5.25 o                         
  -7   3   9        140.24        155.51        15.36 o                         
  -7   3   8         35.26         42.46         9.87 o                         
  -7   3   8         83.10         91.45         9.50 o                         
  -7   3   7        153.57        160.76         8.61 o                         
  -7   3   6        119.60        131.36         7.20 o                         
  -7   3   5         66.19         70.92         5.23 o                         
  -7   3   4        232.04        240.35         7.45 o                         
  -7   3   3        299.96        323.63         7.25 o                         
   7   3  -2         77.60        131.54        11.70 o                         
   7   3  -2        820.80        883.45         8.82 o                         
   7   3  -1        633.65        595.60        13.74 o                         
  -7   3   1        642.38        730.30         8.44 o                         
   7   3   0         12.14         53.77         6.48 o                         
  -7   3   0        642.03        703.43         7.23 o                         
  -7   3  -1        810.19        871.95         7.49 o                         
  -7   3  -2        280.25        280.54         4.49 o                         
  -7   3  -3        247.57        262.79         4.71 o                         
  -7   3  -4         38.32         31.34         9.10 o                         
  -7   3  -4         62.77         65.07         4.47 o                         
  -7   3  -5          1.39         -1.08         7.52 o                         
  -7   3  -5        111.27        107.66         5.16 o                         
  -7   3  -6         56.44         53.73         6.22 o                         
  -7   3  -6        147.54        129.96         5.78 o                         
  -7   3  -7         42.82         42.05         4.75 o                         
  -7   3  -7         79.79         69.16         5.25 o                         
  -7   3  -8         43.20         37.68         4.60 o                         
  -7   3  -8        128.57        111.23        11.53 o                         
   7   3   9         45.35         24.66        11.37 o                         
  -7   3 -10          4.35          5.25         9.85 o                         
  -7   3 -11         37.23         48.43        17.38 o                         
  -7   4  11          1.08         -4.90         9.56 o                         
  -7   4  10         17.44          8.79         9.89 o                         
  -7   4  10         50.77         64.83        13.45 o                         
   7   4  -9         60.27         72.85        12.53 o                         
  -7   4   9         76.70         72.78         9.88 o                         
   7   4  -8         34.12         35.91         6.32 o                         
  -7   4   8        164.67        192.63        10.05 o                         
  -7   4   7        286.36        327.19        11.31 o                         
  -7   4   6        366.25        397.36        11.62 o                         
  -7   4   5        399.86        448.73        12.04 o                         
  -7   4   4        205.87        241.68        10.05 o                         
  -7   4   3        426.01        470.48        11.31 o                         
  -7   4   2        198.67        202.17         7.08 o                         
   7   4  -1        100.05         91.38         7.12 o                         
  -7   4   1        122.39        163.06         5.84 o                         
  -7   4   0         10.53         27.48         8.63 o                         
  -7   4   0        124.31        158.76         4.99 o                         
  -7   4  -1        215.97        229.57         4.86 o                         
  -7   4  -2        446.32        501.45         6.65 o                         
   7   4   3        169.68        161.02         9.48 o                         
  -7   4  -3        208.66        230.20         6.04 o                         
  -7   4  -4        381.49        414.85         8.14 o                         
  -7   4  -5        342.68        355.63        18.78 o                         
  -7   4  -5        350.13        346.98         8.13 o                         
  -7   4  -6         21.53         12.35         9.97 o                         
  -7   4  -6        287.42        288.58         7.07 o                         
  -7   4  -7        133.19        109.52        17.60 o                         
  -7   4  -7        167.16        182.58         7.03 o                         
  -7   4  -8         15.41         11.44        13.26 o                         
  -7   4  -8         75.65         96.56        15.25 o                         
  -7   4  -9         34.07         23.21        15.19 o                         
  -7   4 -10          7.37          2.74         9.85 o                         
  -7   5  10          2.03          3.07         9.75 o                         
  -7   5  10         33.24         42.99        13.12 o                         
  -7   5   9         44.41         64.56         9.73 o                         
  -7   5   8         82.18         84.13         6.47 o                         
   7   5  -7         27.02         32.12         7.35 o                         
  -7   5   7        131.22        127.66         9.23 o                         
  -7   5   6        191.68        182.29         9.79 o                         
  -7   5   5        181.28        205.21         9.74 o                         
  -7   5   4        467.08        511.05        11.25 o                         
  -7   5   3        248.11        286.33         8.97 o                         
   7   5  -2        545.46        584.88        13.48 o                         
   7   5  -1        324.08        387.38         9.82 o                         
  -7   5   0        280.99        333.30         7.32 o                         
  -7   5  -1        521.13        573.35        10.57 o                         
  -7   5  -2        247.68        278.03         8.20 o                         
   7   5   3        462.18        494.46        12.11 o                         
   7   5   4        187.85        194.66         9.04 o                         
  -7   5  -5        195.55        177.99        10.31 o                         
  -7   5  -6        130.55        126.75         9.55 o                         
  -7   5  -7         17.75         14.84         8.01 o                         
  -7   5  -7         82.89         83.45         7.17 o                         
  -7   5  -8         38.51         44.83        13.11 o                         
  -7   5  -9         32.49         34.34        16.19 o                         
  -7   6   9         21.33         45.34        13.47 o                         
   7   6  -8         14.63         25.23         7.48 o                         
  -7   6   8         41.85         64.25         9.97 o                         
  -7   6   7         53.67         58.47         7.24 o                         
  -7   6   6        121.34        130.86         7.61 o                         
  -7   6   5        139.76        173.08         8.49 o                         
  -7   6   4        155.49        173.63         8.35 o                         
   7   6  -3        172.13        212.55        12.93 o                         
   7   6  -2         73.52         76.09         8.19 o                         
   7   6  -1        110.03        142.81         7.82 o                         
   7   6   0        116.31        131.41         8.01 o                         
   7   6   1         73.17         81.04         7.30 o                         
   7   6   2        175.20        225.34        11.26 o                         
  -7   6  -3        162.69        129.84        10.95 o                         
   7   6   4        137.86        137.91        11.32 o                         
  -7   6  -5        114.97         91.29        10.54 o                         
   7   6   6         49.53         37.15         9.55 o                         
   7   6   7         37.27         21.56         9.69 o                         
  -7   6  -8         19.53          6.57        20.42 o                         
   7   7  -7         45.68         53.76        11.94 o                         
  -7   7   6         79.47         90.81         8.40 o                         
  -7   7   5        111.42        129.02         7.92 o                         
   7   7  -4        120.02        168.04         8.66 o                         
   7   7  -3         58.23         69.53        11.04 o                         
   7   7  -2        177.98        222.55        14.48 o                         
  -7   7   1        132.99        163.94         8.97 o                         
   7   7   0        136.78        173.91        10.86 o                         
  -7   7  -1        176.28        210.99        14.38 o                         
   7   7   2         56.52         54.94         9.09 o                         
   7   7   3        119.09        152.05        11.25 o                         
   7   7   4        108.41        111.10        13.49 o                         
   7   7   5         76.61         79.31        12.77 o                         
  -7   7  -6         42.39         35.49        20.75 o                         
  -7   7  -7         42.70         -0.01        21.34 o                         
   7   8  -7         21.28         30.66        12.58 o                         
   7   8  -6         34.09         35.65        12.74 o                         
   7   8  -5         40.76         39.46        12.89 o                         
   7   8  -4         73.44         93.31        11.12 o                         
   7   8  -3        133.65        155.69        13.06 o                         
   7   8  -2        125.88        162.90        13.14 o                         
  -7   8   1        221.73        340.03        24.74 o                         
  -7   8   0        221.96        267.05        16.84 o                         
  -7   8  -1        122.97        154.00        14.84 o                         
  -7   8  -2        130.72        123.24        21.74 o                         
  -7   8  -3         75.54         63.44        19.21 o                         
  -8  -8   2         45.70         47.97        19.19 o                         
  -8  -8   1         65.41         71.27        19.50 o                         
  -8  -8   0         63.66         63.39        18.40 o                         
  -8  -8  -1         43.42         44.38        17.13 o                         
  -8  -8  -3         57.11         60.95        20.16 o                         
  -8  -8  -4         33.82         31.98        19.56 o                         
  -8  -8  -5         64.83         58.59        19.81 o                         
  -8  -7   5         86.73        126.87        20.72 o                         
  -8  -7   4        121.12        116.02        15.51 o                         
  -8  -7   3        230.79        230.97        23.96 o                         
  -8  -7   2        274.47        245.91        24.37 o                         
  -8  -7   1        370.02        358.66        19.45 o                         
  -8  -7   0        379.01        349.08        19.16 o                         
  -8  -7  -1        282.32        276.71        17.14 o                         
  -8  -7  -2        226.37        215.51        15.34 o                         
  -8  -7  -3        124.57        143.05        21.24 o                         
  -8  -7  -4         83.54         53.31        17.99 o                         
  -8  -7  -5         28.12         15.87        16.70 o                         
  -8  -6   7         33.55         62.54        12.89 o                         
  -8  -6   6         65.92         73.74        13.20 o                         
  -8  -6   5        109.45         88.98        10.98 o                         
  -8  -6   4        118.88        106.41        10.99 o                         
  -8  -6   3        193.69        205.48        14.98 o                         
  -8  -6   2        150.24        120.75        13.08 o                         
  -8  -6   1        235.78        221.79        12.30 o                         
  -8  -6   0        235.97        228.45        11.22 o                         
  -8  -6  -1        146.32        164.09        11.64 o                         
  -8  -6  -2        200.50        205.70        11.93 o                         
  -8  -6  -3        116.82         94.24        11.02 o                         
  -8  -6  -4        105.59        101.05         9.79 o                         
  -8  -6  -5         67.47         53.08        10.18 o                         
  -8  -6  -6         32.77         24.65         9.55 o                         
  -8  -6  -7         26.32         43.54        13.98 o                         
   8  -6   8          9.99         15.39        13.93 o                         
  -8  -5   9         30.63         49.19        17.78 o                         
  -8  -5   8         64.54        104.59        18.18 o                         
  -8  -5   7        105.61        112.71        13.57 o                         
  -8  -5   6        138.21        149.96        11.59 o                         
  -8  -5   5        270.84        236.80        12.99 o                         
  -8  -5   4        179.26        177.25        11.59 o                         
  -8  -5   3        111.50        131.09        10.62 o                         
  -8  -5   2        180.82        170.74        11.19 o                         
  -8  -5   1         78.17         85.26         8.15 o                         
   8  -5   0          6.99         10.61         3.23 o                         
  -8  -5   0         73.34         70.78         7.70 o                         
   8  -5   1        121.46         81.79         6.15 o                         
  -8  -5  -1        169.52        157.16         9.03 o                         
   8  -5   2         16.51         31.90         6.13 o                         
  -8  -5  -2        108.58        112.38         8.04 o                         
  -8  -5  -3        181.90        178.20         7.99 o                         
   8  -5   4        272.20        227.97        10.29 o                         
   8  -5   5        137.72        120.44        11.07 o                         
   8  -5   6        106.19        111.49        10.81 o                         
   8  -5   7         63.85         53.70        14.38 o                         
   8  -5   8         28.49          9.09        13.55 o                         
  -8  -5  -9         11.67         61.90        21.48 o                         
  -8  -4  11         33.17         70.23        18.20 o                         
  -8  -4  10         37.48         65.00        17.34 o                         
  -8  -4   9         39.20         44.19         9.57 o                         
  -8  -4   8         98.70        105.40        12.69 o                         
  -8  -4   7         85.78         91.32         9.07 o                         
  -8  -4   6        145.75        148.89         6.76 o                         
  -8  -4   5        135.59        128.54         6.95 o                         
  -8  -4   4        258.96        239.80        10.39 o                         
  -8  -4   3        356.12        368.11        11.84 o                         
  -8  -4   2        244.97        230.01         9.87 o                         
   8  -4  -1        250.45        168.69         5.64 o                         
  -8  -4   1        410.69        447.88        12.32 o                         
   8  -4   0        155.55        182.11         7.83 o                         
  -8  -4   0        415.64        434.84        11.99 o                         
   8  -4   1        226.45        172.84         9.24 o                         
  -8  -4  -1        262.97        268.57         9.72 o                         
   8  -4   2        134.11        153.38        10.20 o                         
  -8  -4  -2        367.86        343.39        10.34 o                         
  -8  -4  -3        257.93        223.98         7.40 o                         
  -8  -4  -4        126.80        103.85         6.42 o                         
  -8  -4  -5         27.96         21.66         5.67 o                         
   8  -4   5        138.56        131.66         9.36 o                         
  -8  -4  -6         87.21         91.41         9.62 o                         
   8  -4   7        108.22         87.33        15.26 o                         
   8  -4   8         38.97         58.75        14.72 o                         
   8  -4   9         20.80         -2.43        15.77 o                         
  -8  -4  -9         39.37         82.17        21.46 o                         
  -8  -4 -10         29.88         25.99        20.69 o                         
  -8  -4 -11         17.86         29.25        20.60 o                         
  -8  -3  11         11.67          3.81        15.48 o                         
  -8  -3  10         28.03         34.53         9.06 o                         
  -8  -3   9        130.87        132.30        10.90 o                         
  -8  -3   8        146.50        138.79        10.87 o                         
  -8  -3   7        293.14        291.21         8.52 o                         
  -8  -3   6        278.67        288.32         7.98 o                         
  -8  -3   5        352.16        366.40         8.25 o                         
  -8  -3   4        354.72        370.65         7.98 o                         
  -8  -3   3        276.30        275.46         5.89 o                         
   8  -3  -2        269.94        291.70         6.99 o                         
   8  -3  -1        311.64        325.15         6.87 o                         
   8  -3   0        294.29        311.66         6.88 o                         
   8  -3   1        272.55        276.25         6.67 o                         
   8  -3   2        278.50        273.49         7.40 o                         
  -8  -3  -3        360.85        324.58         7.71 o                         
  -8  -3  -4        281.00        213.12         9.29 o                         
  -8  -3  -4        366.36        292.09        12.03 o                         
  -8  -3  -5         68.53         31.78         2.90 o                         
  -8  -3  -5        277.83        260.78        10.62 o                         
  -8  -3  -6        296.11        262.63        11.71 o                         
  -8  -3  -7        152.02        134.81         9.74 o                         
   8  -3   8        132.52        134.52        16.82 o                         
   8  -3   9         30.41         49.37        14.59 o                         
  -8  -3 -10         10.93         18.91        18.02 o                         
  -8  -3 -11          9.54         27.91        19.75 o                         
  -8  -2  11         69.46         91.48        12.58 o                         
   8  -2 -10         41.65         59.75         7.62 o                         
  -8  -2   9         66.45         71.87         9.08 o                         
   8  -2  -8         77.02         89.29         7.46 o                         
   8  -2  -7         16.74         18.18         4.07 o                         
   8  -2  -6         30.79         28.91         4.25 o                         
   8  -2  -5        104.13        107.84         4.45 o                         
   8  -2  -4        197.81        200.40         5.14 o                         
   8  -2  -3         46.63         57.63         4.65 o                         
   8  -2  -3        199.18        219.49         5.46 o                         
   8  -2  -2        548.27        554.39         6.53 o                         
   8  -2  -1        631.90        668.09         6.95 o                         
  -8  -2   0        653.89        673.76         7.54 o                         
   8  -2   1        556.71        582.87         7.49 o                         
  -8  -2  -2        165.60        185.04         5.06 o                         
  -8  -2  -3        208.62        198.84         6.04 o                         
  -8  -2  -4        101.83         64.89         5.19 o                         
  -8  -2  -4        105.78         88.44         8.53 o                         
   8  -2   5         28.10         26.77         6.96 o                         
   8  -2   6         22.51         21.09         6.73 o                         
  -8  -2  -7         86.25         76.01         7.62 o                         
  -8  -2  -8         74.01         99.38        14.83 o                         
   8  -2   9         40.97         42.12        12.40 o                         
  -8  -2 -10         69.62         84.42        20.24 o                         
  -8  -2 -11         28.44         62.29        18.80 o                         
  -8  -2 -12         13.61          9.74        13.87 o                         
  -8  -1  11         28.77         43.56        10.64 o                         
  -8  -1  10         29.48         32.13        10.12 o                         
  -8  -1   9        197.93        203.90        10.99 o                         
   8  -1  -8        264.34        258.76         8.64 o                         
   8  -1  -7        342.52        331.74         6.33 o                         
   8  -1  -6        372.59        346.16         6.33 o                         
  -8  -1   5        446.36        428.65         5.68 o                         
   8  -1  -4        438.43        430.64         5.70 o                         
   8  -1  -3        240.80        230.69         3.97 o                         
   8  -1  -2        265.25        278.63         4.83 o                         
   8  -1  -1         96.70        107.64         3.79 o                         
  -8  -1   0         88.62        101.27         3.69 o                         
  -8  -1  -1        236.07        255.33         5.04 o                         
   8  -1   2        214.31        210.91         4.82 o                         
  -8  -1  -3        412.01        392.31         6.54 o                         
  -8  -1  -4        251.40        204.47         4.67 o                         
   8  -1   4        427.05        442.63        11.61 o                         
  -8  -1  -5        359.07        356.26        11.00 o                         
  -8  -1  -6        323.31        311.44        11.02 o                         
  -8  -1  -7        257.04        244.73         8.92 o                         
   8  -1   8        198.94        212.50        15.44 o                         
  -8  -1  -9         29.29         18.33        11.31 o                         
  -8  -1 -10         28.62         49.73        14.18 o                         
  -8  -1 -11          7.16          5.27        16.18 o                         
  -8   0  11         72.78        101.26        11.83 o                         
  -8   0  10        128.46        163.10        12.91 o                         
   8   0  -9         81.68         81.72         9.10 o                         
   8   0  -8         63.89         64.16         6.97 o                         
   8   0  -7         70.85         77.38         4.71 o                         
  -8   0   6         27.85         23.78         3.24 o                         
   8   0  -5        156.62        157.33         5.39 o                         
   8   0  -4        114.28        121.11         4.04 o                         
   8   0  -3        364.20        377.44         5.12 o                         
   8   0  -2        230.49        231.66         4.41 o                         
   8   0  -1        523.82        539.63         6.12 o                         
   8   0   0        524.51        548.27         6.01 o                         
   8   0   1        229.86        235.18         4.77 o                         
   8   0   2        364.29        397.31         5.48 o                         
  -8   0  -3        114.57        130.90         4.29 o                         
   8   0   4         41.93         51.94        13.31 o                         
   8   0   4        156.33        160.96         4.42 o                         
  -8   0  -5         22.79         21.42         2.15 o                         
  -8   0  -5         27.92         25.31         6.19 o                         
   8   0   6         70.72         82.17         7.42 o                         
  -8   0  -7         63.77         60.23         6.32 o                         
  -8   0  -8         81.43         66.19        17.00 o                         
  -8   0  -9        128.27        122.46        26.59 o                         
  -8   0 -10         72.73         72.70        25.69 o                         
  -8   0 -11         52.48         74.74        19.56 o                         
  -8   0 -12         48.79         56.44        20.18 o                         
  -8   1  11         28.52         38.61        10.40 o                         
  -8   1  10         29.24         44.55         9.64 o                         
  -8   1   9        198.41        218.57         9.72 o                         
   8   1  -8        256.70        274.84         9.96 o                         
  -8   1   7        323.11        339.65         8.29 o                         
   8   1  -6        359.41        344.84        10.69 o                         
   8   1  -5        426.75        424.72         9.53 o                         
   8   1  -4        411.78        403.48         6.90 o                         
   8   1  -3        214.21        208.17         4.46 o                         
   8   1  -2        236.31        254.46         4.70 o                         
   8   1  -1         88.97        102.96         3.47 o                         
  -8   1   0         96.32        101.45         3.53 o                         
   8   1   1        264.97        286.31         4.67 o                         
   8   1   2        240.94        237.62         4.14 o                         
   8   1   3        438.60        448.29         5.99 o                         
   8   1   4        446.81        464.45         6.20 o                         
  -8   1  -5        372.22        365.22         5.84 o                         
  -8   1  -6        342.83        337.36         6.58 o                         
  -8   1  -7        264.65        254.08         9.00 o                         
  -8   1  -8        198.50        199.01        27.24 o                         
  -8   1  -9         29.54         23.67        20.43 o                         
  -8   1 -10         28.88         37.18        14.89 o                         
  -8   2  11         69.63         94.54        11.57 o                         
  -8   2  10         41.07         53.31        10.11 o                         
   8   2  -9         73.84         78.04        10.69 o                         
   8   2  -8         86.57        103.70        10.46 o                         
  -8   2   7         22.48         20.21         5.94 o                         
  -8   2   6         28.11         28.21         5.67 o                         
  -8   2   5        105.39        119.33         8.25 o                         
  -8   2   4        208.70        223.75         8.17 o                         
  -8   2   3        165.22        202.92         5.51 o                         
   8   2  -2        555.92        576.18         7.07 o                         
  -8   2   1        654.66        708.30         7.19 o                         
  -8   2   0        630.99        677.16         6.60 o                         
   8   2   1        549.08        576.78         6.21 o                         
   8   2   2        199.60        241.79         4.80 o                         
   8   2   3        197.80        206.56         5.22 o                         
  -8   2  -4        104.50        113.13         4.95 o                         
  -8   2  -5         30.80         31.34         3.66 o                         
  -8   2  -6         16.78         22.41         3.49 o                         
  -8   2  -7         76.72         73.34         3.93 o                         
   8   2   8         66.63         75.14        12.79 o                         
  -8   2  -9         41.55         24.30        20.41 o                         
  -8   2 -10         69.46         90.21        16.93 o                         
  -8   3  10         30.35         32.66        14.30 o                         
  -8   3   9        132.48        160.24        10.30 o                         
  -8   3   8        152.43        179.75        10.13 o                         
  -8   3   7        295.49        299.24        11.42 o                         
  -8   3   6        278.39        317.60        11.35 o                         
  -8   3   5        365.58        375.28        12.55 o                         
  -8   3   4        361.81        382.96        12.47 o                         
  -8   3   3        278.90        306.87         7.45 o                         
  -8   3   2        273.26        305.31         6.73 o                         
  -8   3   1        293.90        330.92         5.73 o                         
  -8   3   0        311.99        343.54         5.89 o                         
  -8   3  -1        269.28        303.19         5.72 o                         
  -8   3  -2        275.82        299.27         6.50 o                         
  -8   3  -3        353.81        369.24         8.15 o                         
  -8   3  -4        352.91        351.47         7.72 o                         
  -8   3  -5        278.19        291.67         6.68 o                         
  -8   3  -6        293.78        284.01         6.25 o                         
  -8   3  -7        146.12        151.72         6.22 o                         
  -8   3  -8        130.89        125.44        14.20 o                         
  -8   3  -9         28.09         52.19        20.93 o                         
  -8   3 -10          8.31          5.61        15.08 o                         
  -8   4  11         29.91         26.16        14.00 o                         
  -8   4  10         39.37         70.86        10.60 o                         
  -8   4   9         39.03         50.39         9.84 o                         
  -8   4   8        108.48        108.79         9.34 o                         
  -8   4   7         87.17         94.72         8.70 o                         
  -8   4   6        138.90        148.72         9.48 o                         
  -8   4   5        126.52        133.95        10.99 o                         
  -8   4   4        257.84        273.29        13.40 o                         
  -8   4   3        368.27        416.44        15.22 o                         
   8   4  -2        262.21        287.15         9.35 o                         
  -8   4   1        416.07        495.26         8.34 o                         
  -8   4   0        410.33        474.52         8.03 o                         
  -8   4  -1        245.73        271.56         7.07 o                         
  -8   4  -2        355.73        402.36         9.30 o                         
  -8   4  -3        259.01        253.84         7.24 o                         
  -8   4  -4        135.92        139.82         6.33 o                         
  -8   4  -5        145.42        144.58         6.34 o                         
  -8   4  -6         85.86         95.64         6.25 o                         
  -8   4  -7         98.45         94.12         7.50 o                         
  -8   4  -8         39.16         59.36        13.89 o                         
  -8   4  -9         37.49         37.46        21.74 o                         
  -8   5   9         28.42         47.29        14.09 o                         
  -8   5   8         63.83         69.77         7.29 o                         
  -8   5   7        106.10        126.72         9.78 o                         
  -8   5   6        137.78        159.96        10.18 o                         
  -8   5   5        271.92        287.07        11.92 o                         
  -8   5   4        182.26        240.07        13.66 o                         
  -8   5   3        108.88        149.42        11.46 o                         
   8   5  -2        169.22        194.25        10.04 o                         
  -8   5   1         73.58         91.41         6.33 o                         
  -8   5   0         77.92         85.23         6.78 o                         
  -8   5  -1        181.08        218.53        10.14 o                         
  -8   5  -2        111.23        140.73         7.97 o                         
  -8   5  -3        178.90        185.79         9.52 o                         
  -8   5  -4        271.14        256.98        10.42 o                         
  -8   5  -5        138.14        154.25         8.86 o                         
  -8   5  -6        105.72        112.34         9.06 o                         
  -8   5  -7         64.57         50.06        13.87 o                         
  -8   5  -8         30.71         20.38        21.02 o                         
  -8   6   7         32.79         43.84         7.35 o                         
  -8   6   6         67.36         78.35        10.70 o                         
  -8   6   5        105.34        128.56         9.89 o                         
  -8   6   4        117.08        133.08        12.51 o                         
  -8   6   3        200.20        231.47        14.12 o                         
   8   6  -2        146.72        163.09        12.76 o                         
  -8   6   1        235.21        246.28        10.06 o                         
  -8   6   0        236.53        251.47        10.11 o                         
  -8   6  -1        149.86        176.28         9.37 o                         
  -8   6  -2        194.00        221.40        11.92 o                         
  -8   6  -3        118.62        135.57        10.06 o                         
  -8   6  -4        109.72        131.59        10.02 o                         
  -8   6  -5         66.01         69.74         7.83 o                         
  -8   6  -6         33.53         40.03         7.23 o                         
  -8   6  -7         24.38          9.55        20.81 o                         
   8   7  -7         42.01         63.10        12.87 o                         
   8   7  -6         28.12         29.76        11.71 o                         
   8   7  -5         83.50        108.47        14.42 o                         
  -8   7   4        124.41        165.92        13.67 o                         
  -8   7   3        226.35        261.72        13.33 o                         
   8   7  -2        282.21        312.69        14.05 o                         
  -8   7   1        378.49        463.76        19.52 o                         
  -8   7   0        370.57        424.70        15.93 o                         
  -8   7  -1        274.54        314.04        17.45 o                         
   8   7   2        230.82        259.87        18.17 o                         
   8   7   3        121.26        134.26        14.85 o                         
  -8   7  -4         86.79         55.38        19.17 o                         
  -8   8  -1         45.62         59.71        19.57 o                         
  -9  -8   1         92.06        112.06        22.15 o                         
  -9  -8   0         93.67         93.98        20.71 o                         
  -9  -7   4         34.36         66.25        18.62 o                         
  -9  -7   3        104.95         80.20        20.02 o                         
  -9  -7   2         63.55         49.18        17.39 o                         
  -9  -7   1         78.01         71.02        13.56 o                         
  -9  -7   0         84.15         67.99        13.34 o                         
  -9  -7  -1         59.87         53.69        12.54 o                         
  -9  -7  -2         96.66        103.13        21.13 o                         
  -9  -7  -3         38.85         43.27        18.66 o                         
  -9  -7  -4         53.83         60.83        19.57 o                         
  -9  -7  -5         46.28         38.07        17.84 o                         
  -9  -6   6         40.02         37.85        17.49 o                         
  -9  -6   5         52.86         41.41        12.89 o                         
  -9  -6   4        194.73        189.61        17.12 o                         
  -9  -6   3        160.85        151.30        21.26 o                         
  -9  -6   2        332.07        283.83        18.65 o                         
  -9  -6   1        256.21        244.11        12.90 o                         
  -9  -6   0        257.98        236.18        12.42 o                         
  -9  -6  -1        340.27        319.04        15.44 o                         
  -9  -6  -2        166.91        150.33        12.00 o                         
  -9  -6  -3        189.26        214.21        18.15 o                         
  -9  -6  -4         52.34         54.25        17.05 o                         
  -9  -6  -5         43.69         48.75        16.72 o                         
  -9  -5   7         15.31         34.50        11.95 o                         
  -9  -5   6         69.80         74.93        10.78 o                         
  -9  -5   5        107.01        109.37        11.35 o                         
  -9  -5   4         74.54         74.95         9.13 o                         
  -9  -5   3        252.70        224.10        13.75 o                         
  -9  -5   2        146.31        136.19        10.08 o                         
  -9  -5   1        219.53        208.61        11.30 o                         
  -9  -5   0        219.99        223.72        11.22 o                         
  -9  -5  -1        150.91        137.04         9.41 o                         
   9  -5   2        246.90        210.67         9.13 o                         
   9  -5   3         71.11         79.76         7.01 o                         
   9  -5   4        105.33        105.84        10.36 o                         
   9  -5   5         66.51         77.14        10.59 o                         
   9  -5   6         14.44         20.88         9.14 o                         
   9  -5   7         33.28         30.23        14.61 o                         
  -9  -4   9         42.25         29.97        17.49 o                         
  -9  -4   8         63.02         57.68        12.61 o                         
  -9  -4   7        145.30        171.44        10.38 o                         
  -9  -4   6        200.47        202.14        10.62 o                         
  -9  -4   5        166.54        179.85        10.80 o                         
  -9  -4   4        388.24        356.88        13.64 o                         
  -9  -4   3         89.82        102.95        10.20 o                         
  -9  -4   2        234.51        241.09        11.13 o                         
   9  -4  -1        179.89        179.57         5.75 o                         
  -9  -4   0        174.61        174.37         6.96 o                         
  -9  -4  -1        248.64        234.64         8.11 o                         
  -9  -4  -2         92.54         85.67         6.22 o                         
  -9  -4  -3        387.27        328.19         9.39 o                         
  -9  -4  -4        172.57        166.84        10.01 o                         
  -9  -4  -5        197.11        172.21        14.02 o                         
  -9  -4  -6        141.49        150.14        11.83 o                         
   9  -4   7         58.64         94.52        16.02 o                         
   9  -4   8         38.31         69.70        16.05 o                         
  -9  -4  -9         22.02          6.62        21.67 o                         
  -9  -3  10         55.45         82.60        18.85 o                         
  -9  -3   9         48.33         46.40         9.94 o                         
  -9  -3   8         96.47         96.70        10.06 o                         
  -9  -3   7         29.07         26.57         7.66 o                         
  -9  -3   6         67.85         63.70         5.86 o                         
  -9  -3   5        156.38        155.87         7.19 o                         
   9  -3  -4        120.14         93.28         4.48 o                         
   9  -3  -3        277.22        257.32         6.42 o                         
   9  -3  -2        263.75        253.94         7.51 o                         
   9  -3  -1        414.01        411.31         8.70 o                         
  -9  -3   0        410.04        427.95         8.93 o                         
   9  -3   1        245.21        238.46         7.24 o                         
   9  -3   2        269.70        264.89         8.36 o                         
   9  -3   3        111.29         98.16         6.04 o                         
  -9  -3  -4        151.65        129.73         6.85 o                         
  -9  -3  -5         73.23         60.82        10.30 o                         
  -9  -3  -6         27.68         33.68         8.26 o                         
   9  -3   7         98.99         79.68        16.28 o                         
   9  -3   8         46.47         58.63        15.31 o                         
  -9  -3  -9         58.73         88.66        23.06 o                         
  -9  -3 -10         31.59         82.55        23.02 o                         
  -9  -2  11         10.49         31.20        16.41 o                         
  -9  -2  10         26.57         25.84        11.07 o                         
  -9  -2   9        100.30         99.57        10.77 o                         
   9  -2  -8        158.52        168.24        11.36 o                         
   9  -2  -7        323.71        367.03        14.26 o                         
   9  -2  -6        237.49        251.59         7.75 o                         
   9  -2  -5        291.71        294.84         7.39 o                         
   9  -2  -4        334.74        331.05         7.57 o                         
   9  -2  -3        109.42        118.55         4.32 o                         
   9  -2  -2        134.97        143.95         4.91 o                         
   9  -2  -1        125.23        131.40         4.67 o                         
   9  -2   0        127.84        132.77         5.13 o                         
  -9  -2  -1        132.50        147.20         5.29 o                         
  -9  -2  -2        119.69        119.20         5.47 o                         
  -9  -2  -3        318.69        280.02         7.18 o                         
  -9  -2  -4        275.85        269.92         7.80 o                         
  -9  -2  -5        226.58        229.48        13.53 o                         
   9  -2   6        307.98        335.32        13.33 o                         
  -9  -2  -7        160.89        179.38        19.13 o                         
  -9  -2  -8         98.65        102.65        17.18 o                         
  -9  -2  -9         26.69         24.12        19.08 o                         
  -9  -2 -10         10.89         34.18        19.48 o                         
  -9  -2 -11          7.30          2.42        19.33 o                         
  -9  -1  11         58.70         76.49        18.13 o                         
  -9  -1  10         62.15         75.34        12.48 o                         
   9  -1  -9         25.74         22.86         7.85 o                         
   9  -1  -8         64.76         78.83         8.97 o                         
  -9  -1   7         19.56         22.17         5.88 o                         
  -9  -1   6          4.15          9.24         4.17 o                         
   9  -1  -5         91.02         87.11         3.90 o                         
   9  -1  -4         83.13         90.25         3.95 o                         
   9  -1  -3        218.70        239.53         5.14 o                         
   9  -1  -2        241.98        255.70         5.39 o                         
   9  -1  -1        475.09        484.25         7.66 o                         
   9  -1   0        474.22        495.95         7.80 o                         
   9  -1   1        231.90        233.84         5.69 o                         
   9  -1   2        228.12        251.67         7.11 o                         
  -9  -1  -3         78.64         81.26         4.93 o                         
   9  -1   4         96.58         95.38         4.15 o                         
  -9  -1  -5          6.00         11.03         7.80 o                         
  -9  -1  -6         19.03         16.00         6.53 o                         
   9  -1   7         69.01         74.97        13.19 o                         
   9  -1   8         24.12         29.63        11.97 o                         
  -9  -1  -9         61.37         78.40        16.40 o                         
  -9  -1 -10         57.90         86.87        21.54 o                         
  -9  -1 -11         44.67         65.61        22.02 o                         
  -9   0  11         12.81         20.15        14.54 o                         
  -9   0  10          3.33         15.91         9.84 o                         
   9   0  -9        193.43        254.83        12.52 o                         
   9   0  -8        273.25        304.05        11.81 o                         
   9   0  -7        407.57        445.09        14.98 o                         
   9   0  -6        599.07        586.80         8.92 o                         
   9   0  -5        488.14        485.74         7.64 o                         
   9   0  -4        488.88        496.40         8.40 o                         
   9   0  -3        277.74        315.10         6.66 o                         
   9   0  -2        168.78        185.31         5.01 o                         
   9   0  -1         74.54         79.54         3.89 o                         
   9   0   0         74.81         74.57         3.51 o                         
   9   0   1        168.12        186.08         5.17 o                         
   9   0   2        278.72        332.95         6.20 o                         
  -9   0  -3        487.07        477.79         8.86 o                         
   9   0   4        489.44        495.57         7.81 o                         
  -9   0  -5        596.98        553.40         6.55 o                         
   9   0   6        408.99        476.77        14.71 o                         
  -9   0  -7        272.34        276.66        23.95 o                         
   9   0   8        194.21        196.93        22.72 o                         
  -9   0  -9          3.33          0.03        21.72 o                         
  -9   0 -11          0.88         13.36        18.35 o                         
  -9   1  11         57.68        118.36        17.76 o                         
  -9   1  10         61.61         88.78        12.14 o                         
  -9   1   9         24.03         30.28         7.99 o                         
   9   1  -8         69.21         69.53         7.87 o                         
  -9   1   7         19.08         26.15         7.38 o                         
  -9   1   6          6.00         10.82         5.24 o                         
  -9   1   5         96.27        101.49         6.40 o                         
   9   1  -4         78.91         91.47         5.06 o                         
   9   1  -3        227.24        242.12         6.24 o                         
   9   1  -2        232.72        233.17         5.60 o                         
   9   1  -1        472.56        481.12         7.86 o                         
   9   1   0        476.77        490.30         7.59 o                         
   9   1   1        241.12        245.83         5.64 o                         
   9   1   2        219.54        247.70         6.08 o                         
   9   1   3         82.86         94.61         4.52 o                         
  -9   1  -4         91.30         90.65         4.84 o                         
  -9   1  -5          4.15          1.44         3.18 o                         
  -9   1  -6         19.51         21.47         6.39 o                         
   9   1   7         64.58         63.42        13.25 o                         
  -9   1  -8         25.84         33.00        16.59 o                         
  -9   1  -9         61.91         53.17        24.89 o                         
  -9   2  11         10.89          7.25        12.75 o                         
  -9   2  10         26.72         43.08        10.54 o                         
  -9   2   9         98.32        130.23        12.76 o                         
   9   2  -8        161.42        216.28        14.51 o                         
   9   2  -7        306.85        353.45        16.68 o                         
   9   2  -6        227.46        230.76        11.92 o                         
  -9   2   5        274.85        298.24        10.85 o                         
  -9   2   4        319.75        335.37         9.93 o                         
   9   2  -3        119.33        130.52         5.95 o                         
   9   2  -2        132.48        150.88         5.49 o                         
  -9   2   1        128.09        141.45         4.74 o                         
  -9   2   0        125.01        135.01         4.78 o                         
  -9   2  -1        134.95        149.40         5.45 o                         
   9   2   2        109.74        120.33         5.20 o                         
   9   2   3        333.61        351.07         7.59 o                         
  -9   2  -4        292.77        318.94         7.87 o                         
  -9   2  -5        236.58        239.67         7.74 o                         
  -9   2  -6        324.92        332.08        10.84 o                         
  -9   2  -7        157.99        163.11        18.61 o                         
  -9   2  -8        100.65        141.17        17.59 o                         
  -9   2  -9         26.55         35.53        22.34 o                         
  -9   3   9         46.37         61.46        15.71 o                         
  -9   3   8         99.12        130.78        10.30 o                         
  -9   3   7         27.74         34.71         7.73 o                         
  -9   3   6         73.18         68.85        10.17 o                         
  -9   3   5        151.27        162.32        12.05 o                         
  -9   3   4        111.19        116.98         8.87 o                         
   9   3  -3        268.75        302.30        14.16 o                         
   9   3  -2        246.16        272.39         9.68 o                         
  -9   3   1        408.52        450.88         8.51 o                         
  -9   3   0        415.54        459.12         9.29 o                         
  -9   3  -1        262.74        280.45         7.06 o                         
  -9   3  -2        278.22        316.88         8.81 o                         
  -9   3  -3        120.21        124.79         6.41 o                         
  -9   3  -4        156.82        158.71         6.72 o                         
  -9   3  -5         67.88         67.53         4.77 o                         
  -9   3  -6         29.00         31.97         4.89 o                         
   9   3   7         96.35        113.19        14.14 o                         
  -9   3  -8         48.46         50.61        15.19 o                         
  -9   3  -9         55.24         81.05        25.20 o                         
  -9   4   9         38.21         59.55        14.79 o                         
  -9   4   8         58.83         88.15        11.63 o                         
  -9   4   7        141.01        160.44        10.99 o                         
  -9   4   6        197.83        212.99        11.90 o                         
  -9   4   5        171.90        200.48        13.65 o                         
  -9   4   4        388.35        397.79        14.10 o                         
  -9   4   3         92.44        110.13        10.66 o                         
   9   4  -2        248.40        274.79        11.87 o                         
  -9   4   1        175.31        206.96         8.28 o                         
  -9   4   0        179.17        203.91         8.07 o                         
  -9   4  -1        234.76        275.78         9.05 o                         
  -9   4  -2         89.84        100.15         6.59 o                         
  -9   4  -3        387.19        405.93        10.46 o                         
  -9   4  -4        167.20        190.25         7.71 o                         
  -9   4  -5        199.74        203.17         9.02 o                         
  -9   4  -6        145.80        165.91         7.85 o                         
  -9   4  -7         62.83         72.55        15.55 o                         
  -9   4  -8         42.36         63.50        22.52 o                         
  -9   5   8         33.31         41.48        14.70 o                         
  -9   5   7         14.50         21.31         9.36 o                         
  -9   5   6         66.29         82.95         9.44 o                         
  -9   5   5        105.45        126.30        12.66 o                         
  -9   5   4         71.00         76.05        10.78 o                         
   9   5  -3        246.57        259.63        15.06 o                         
   9   5  -2        151.44        171.99        12.85 o                         
  -9   5   1        219.14        237.73         9.34 o                         
  -9   5   0        220.38        247.11        10.89 o                         
  -9   5  -1        145.79        159.48        10.35 o                         
  -9   5  -2        253.04        259.97        12.13 o                         
  -9   5  -3         74.66         78.73         7.46 o                         
  -9   5  -4        106.89        133.62         8.36 o                         
  -9   5  -5         70.03         83.12         7.01 o                         
  -9   5  -6         15.25         26.23         5.97 o                         
  -9   5  -7         42.47         67.96        23.64 o                         
   9   6  -7         30.33         51.78        11.81 o                         
  -9   6   5         52.20         55.65        15.50 o                         
  -9   6   4        189.21        216.54        15.90 o                         
   9   6  -3        166.82        185.02        14.43 o                         
   9   6  -2        339.81        351.50        17.73 o                         
  -9   6   1        258.85        298.57        16.65 o                         
  -9   6   0        255.36        277.00        13.64 o                         
  -9   6  -1        332.51        368.89        15.06 o                         
  -9   6  -2        160.92        177.94        10.32 o                         
  -9   6  -3        194.72        214.62        11.01 o                         
  -9   6  -4         53.01         57.22         7.48 o                         
  -9   6  -5         39.95         62.71         8.16 o                         
   9   7  -6         46.17         61.58        14.10 o                         
  -9   7   2         59.89         66.49        16.38 o                         
  -9   7   1         84.12         71.54        11.85 o                         
  -9   7   0         78.07         80.56        11.98 o                         
  -9   7  -1         63.49         58.78         9.55 o                         
  -9   7  -2        105.01        116.45        10.93 o                         
  -9   7  -3         34.47         38.04         8.85 o                         
  -9   7  -4         54.47         78.36        10.98 o                         
  -9   7  -5         44.91         52.32        13.69 o                         
 -10  -7   3         47.50         24.43        19.22 o                         
 -10  -7   2        126.83         85.63        21.82 o                         
 -10  -7   1        113.19        101.70        20.65 o                         
 -10  -7   0        109.41         80.02        19.98 o                         
 -10  -7  -4         22.21         37.32        18.47 o                         
 -10  -6   5         29.14         56.35        19.33 o                         
 -10  -6   4         53.73         35.00        18.55 o                         
 -10  -6   3         51.32         54.43        17.77 o                         
 -10  -6   2         67.31         52.55        11.35 o                         
 -10  -6   1        118.87         86.41        12.27 o                         
 -10  -6   0        119.18         73.66        11.62 o                         
 -10  -6  -1         59.52         35.76         9.82 o                         
 -10  -6  -2         52.87         32.34        17.88 o                         
 -10  -6  -3         55.44         55.43        18.38 o                         
 -10  -6  -4         32.32         24.17        16.25 o                         
 -10  -5   6         53.44         52.71        18.95 o                         
 -10  -5   5         73.28         83.55        14.16 o                         
 -10  -5   4         97.60         83.61        14.77 o                         
 -10  -5   3        123.94        114.99        12.30 o                         
 -10  -5   2        116.54         91.15         9.96 o                         
 -10  -5   1        128.91        115.27        10.26 o                         
 -10  -5   0        125.59        101.57         9.79 o                         
 -10  -5  -1        117.02        108.07         9.59 o                         
 -10  -5  -2        127.11        116.58        15.55 o                         
 -10  -5  -3        103.18         95.90        14.58 o                         
 -10  -5  -4         69.27         68.67        16.73 o                         
 -10  -5  -5         50.92         46.81        15.50 o                         
 -10  -4   7         30.85         32.26        12.03 o                         
 -10  -4   6         35.86         39.19         9.62 o                         
 -10  -4   5         94.28         91.75         9.91 o                         
 -10  -4   4         89.79         92.00        10.98 o                         
 -10  -4   3        147.45        139.31        12.23 o                         
 -10  -4   2        232.01        223.03        11.24 o                         
 -10  -4   1        171.55        178.42        11.04 o                         
 -10  -4   0        168.07        186.04        11.01 o                         
 -10  -4  -1        220.12        187.85         9.36 o                         
 -10  -4  -2        142.32        136.68         8.39 o                         
 -10  -4  -3         90.23         79.46         9.20 o                         
 -10  -4  -4         89.06         90.89        10.44 o                         
 -10  -4  -5         36.70         38.27        10.97 o                         
  10  -4   6         27.12         22.10        12.91 o                         
  10  -4   7         56.53         61.86        17.50 o                         
 -10  -3   8         49.84         53.51        10.24 o                         
 -10  -3   7         77.35         80.36        10.83 o                         
 -10  -3   6        224.97        235.18        11.82 o                         
 -10  -3   5        183.15        180.87         9.66 o                         
 -10  -3   4        192.46        190.12         9.58 o                         
 -10  -3   3        156.47        151.26         9.54 o                         
 -10  -3   2        268.68        225.29         9.56 o                         
  10  -3  -1        113.12        107.01         6.34 o                         
  10  -3   0        122.24        120.29         6.51 o                         
  10  -3   1        280.11        249.19         8.29 o                         
  10  -3   2        164.70        147.53         7.71 o                         
  10  -3   3        201.08        171.34         8.06 o                         
 -10  -3  -4        181.31        153.00        11.24 o                         
 -10  -3  -5        214.20        203.33        15.51 o                         
  10  -3   6         77.70         79.42        16.38 o                         
  10  -3   7         47.43         28.46        14.28 o                         
 -10  -3  -8         25.87         42.93        21.86 o                         
 -10  -2   9         45.57         51.24        17.59 o                         
 -10  -2   8         35.77         49.10        16.69 o                         
 -10  -2   7         49.57         53.40         7.87 o                         
  10  -2  -6         67.87         64.05         7.76 o                         
  10  -2  -5         58.33         55.77         6.71 o                         
  10  -2  -4        179.95        166.04         8.86 o                         
  10  -2  -3        426.66        406.25         8.87 o                         
 -10  -2   2        362.73        349.81         7.97 o                         
  10  -2  -1        551.72        533.54         8.88 o                         
  10  -2   0        536.63        521.03        10.25 o                         
 -10  -2  -1        355.45        324.65         8.51 o                         
 -10  -2  -2        422.68        403.14         9.57 o                         
 -10  -2  -3        187.92        171.47         8.25 o                         
 -10  -2  -4         62.66         57.91         9.71 o                         
 -10  -2  -5         67.30         73.48        11.02 o                         
  10  -2   6         51.03         46.32         8.33 o                         
  10  -2   7         32.54         44.35        13.08 o                         
 -10  -2  -8         42.32         64.58        22.58 o                         
 -10  -2  -9         72.61        112.17        20.47 o                         
 -10  -1  10         20.00         36.02        16.34 o                         
 -10  -1   9         39.64         57.18        12.21 o                         
 -10  -1   8        155.52        171.98        22.25 o                         
  10  -1  -7        254.60        292.61        14.36 o                         
  10  -1  -6        356.99        367.28        15.21 o                         
  10  -1  -5        291.81        285.63         9.42 o                         
  10  -1  -4        463.62        474.91         9.87 o                         
  10  -1  -3        133.64        126.21         5.29 o                         
  10  -1  -2        223.64        226.58         5.96 o                         
 -10  -1   1         66.62         65.55         4.40 o                         
  10  -1   0         57.42         51.77         4.34 o                         
  10  -1   1        228.69        229.11         6.58 o                         
  10  -1   2        130.97        129.79         6.95 o                         
 -10  -1  -3        448.01        428.13         9.69 o                         
  10  -1   4        289.88        270.99         8.98 o                         
 -10  -1  -5        343.19        350.93        17.96 o                         
 -10  -1  -6        251.89        259.44        13.75 o                         
  10  -1   7        151.04        152.61        20.43 o                         
 -10  -1  -8         39.41         45.31        21.05 o                         
 -10  -1  -9         18.25         32.68        15.89 o                         
 -10   0  10         53.36         69.50        18.04 o                         
 -10   0   9         48.53         50.95        12.03 o                         
  10   0  -8         65.34         79.42        11.93 o                         
  10   0  -7         31.59         43.90        10.05 o                         
  10   0  -6         40.41         47.22         5.85 o                         
  10   0  -5         15.27         22.70         4.80 o                         
  10   0  -4        105.27        103.42         5.73 o                         
  10   0  -3        151.30        144.16         6.07 o                         
  10   0  -2        411.36        438.29         8.23 o                         
  10   0  -1        327.28        356.53         6.92 o                         
  10   0   0        326.67        365.11         8.44 o                         
  10   0   1        412.38        448.78         9.46 o                         
 -10   0  -2        151.91        140.28         7.05 o                         
 -10   0  -3        105.29        100.87         6.12 o                         
  10   0   4         15.29         18.06         5.22 o                         
 -10   0  -5         40.55         53.31         9.26 o                         
  10   0   6         31.48         32.14         8.24 o                         
 -10   0  -7         65.29         64.74        18.49 o                         
 -10   0  -8         48.52         37.39        24.77 o                         
 -10   1  10         18.26         35.68        15.56 o                         
 -10   1   9         39.32         46.70        11.51 o                         
 -10   1   8        151.09        162.20        14.75 o                         
 -10   1   7        251.47        287.49        17.04 o                         
 -10   1   6        343.92        345.67        13.15 o                         
 -10   1   5        289.48        303.40        10.96 o                         
 -10   1   4        448.83        472.76        11.43 o                         
  10   1  -3        130.95        130.12         6.85 o                         
 -10   1   2        229.55        254.95         7.30 o                         
  10   1  -1         57.62         55.47         4.25 o                         
  10   1   0         66.38         67.20         5.47 o                         
 -10   1  -1        222.81        236.61         7.67 o                         
 -10   1  -2        133.63        129.73         7.70 o                         
 -10   1  -3        462.79        477.10        10.66 o                         
 -10   1  -4        292.17        290.52         8.58 o                         
 -10   1  -5        356.27        388.02        16.51 o                         
 -10   1  -6        254.97        265.20        14.03 o                         
  10   1   7        155.51        171.83        22.98 o                         
 -10   1  -8         39.73         36.69        24.15 o                         
 -10   2   9         42.27         58.36        12.07 o                         
 -10   2   8         32.58         28.70         9.26 o                         
  10   2  -7         50.98         69.29        15.35 o                         
  10   2  -6         67.17         76.06        15.26 o                         
  10   2  -5         62.63         56.64        10.05 o                         
  10   2  -4        187.22        174.53        10.92 o                         
  10   2  -3        422.20        449.62        13.14 o                         
 -10   2   2        355.13        369.55        11.52 o                         
 -10   2   1        536.81        559.91        11.90 o                         
 -10   2   0        551.59        566.41        11.47 o                         
 -10   2  -1        362.98        373.31        11.07 o                         
 -10   2  -2        427.15        452.97        10.99 o                         
 -10   2  -3        180.60        181.16         8.65 o                         
 -10   2  -4         58.37         52.99         5.61 o                         
 -10   2  -5         67.99         64.24         6.11 o                         
 -10   2  -6         49.64         55.55         8.17 o                         
 -10   2  -7         35.72         41.67        15.15 o                         
 -10   2  -8         45.63         58.49        16.65 o                         
 -10   3   8         47.45         49.56        16.16 o                         
 -10   3   7         77.53         79.61        11.97 o                         
 -10   3   6        214.21        225.85        15.68 o                         
 -10   3   5        181.61        198.58        11.81 o                         
 -10   3   4        200.87        210.98        11.88 o                         
  10   3  -3        165.15        168.58        12.62 o                         
 -10   3   2        279.22        280.23        10.81 o                         
 -10   3   1        122.70        129.22         7.40 o                         
 -10   3   0        112.69        119.42         8.32 o                         
 -10   3  -1        269.56        262.25         9.34 o                         
 -10   3  -2        156.02        162.40         7.68 o                         
 -10   3  -3        192.61        201.76         8.31 o                         
 -10   3  -4        182.84        173.35         9.11 o                         
 -10   3  -5        224.93        209.00         9.54 o                         
 -10   3  -6         77.52         84.74        16.69 o                         
 -10   3  -7         49.82         64.07        15.88 o                         
 -10   3  -8         26.05         25.86        23.46 o                         
 -10   4   7         27.08         32.11        10.31 o                         
 -10   4   6         36.65         51.68         9.31 o                         
 -10   4   5         89.06         96.25         8.91 o                         
 -10   4   4         90.02         86.91         9.37 o                         
  10   4  -3        142.22        157.41        13.08 o                         
 -10   4   2        220.36        208.56        10.19 o                         
 -10   4   1        168.02        197.27         9.77 o                         
 -10   4   0        171.59        206.90        10.44 o                         
 -10   4  -1        231.77        231.19        10.84 o                         
 -10   4  -2        147.54        154.65         9.40 o                         
 -10   4  -3         89.99         80.32         7.67 o                         
 -10   4  -4         94.28        103.41         7.63 o                         
 -10   4  -5         35.93         45.45         6.52 o                         
 -10   4  -6         30.87         20.53        14.13 o                         
 -10   4  -7         59.93         61.89        25.32 o                         
 -10   5   5         69.19         77.76        12.77 o                         
 -10   5   4        103.16        102.04        10.26 o                         
  10   5  -3        127.02        125.17        12.79 o                         
 -10   5   2        116.97        119.80         9.02 o                         
 -10   5   1        125.70        120.02        10.59 o                         
 -10   5   0        128.78        138.41         9.49 o                         
 -10   5  -1        116.60        121.08         9.37 o                         
 -10   5  -2        124.00        119.91         8.28 o                         
 -10   5  -3         97.63        102.45         9.56 o                         
 -10   5  -4         73.34         69.93         7.43 o                         
 -10   5  -5         53.34         60.61         8.04 o                         
  10   6  -3         53.05         56.79        11.54 o                         
 -10   6   2         59.32         69.46        11.70 o                         
 -10   6   1        119.47        119.57        11.38 o                         
 -10   6   0        118.56        119.00        11.25 o                         
 -10   6  -1         67.50         64.26         8.34 o                         
 -10   6  -2         51.18         54.53         7.86 o                         
 -10   6  -3         53.82         59.83         7.90 o                         
 -10   6  -4         29.11         40.65         7.70 o                         
 -10   6  -5         38.52         45.95         9.39 o                         
 -11  -6   3         71.91         32.94        18.23 o                         
 -11  -6   2         66.72         63.13        18.76 o                         
 -11  -6   1         58.36         48.84        13.16 o                         
 -11  -6  -1         67.44         35.62        14.30 o                         
 -11  -6  -2         69.80         48.23        19.83 o                         
 -11  -6  -3         27.39         10.17        16.73 o                         
 -11  -6  -4         40.65         25.90        13.32 o                         
 -11  -5   5         23.75         25.60        13.64 o                         
 -11  -5   4         58.63         64.09        12.98 o                         
 -11  -5   3         45.84         49.25         9.36 o                         
 -11  -5   2         98.99         89.83        11.09 o                         
 -11  -5   1        110.53         98.46        10.00 o                         
 -11  -5   0        106.30         89.06        10.19 o                         
 -11  -5  -1        102.96        105.20        16.76 o                         
 -11  -5  -2         44.86         24.32        16.68 o                         
 -11  -5  -3         59.76         74.94        18.56 o                         
 -11  -5  -4         24.34         16.90        11.64 o                         
 -11  -4   6         77.25         64.26        20.13 o                         
 -11  -4   5         91.35         88.63        14.50 o                         
 -11  -4   4         55.47         56.58        10.75 o                         
 -11  -4   3        109.38         93.20         9.39 o                         
 -11  -4   2         31.89         31.81         8.08 o                         
 -11  -4   1         74.01         64.04         7.53 o                         
 -11  -4   0         72.27         74.18         7.30 o                         
 -11  -4  -1         28.94         29.01         6.72 o                         
 -11  -4  -2        113.44         99.85        15.28 o                         
 -11  -4  -3         53.18         44.59        12.87 o                         
 -11  -4  -4         95.32         97.88        15.03 o                         
 -11  -3   7         55.97         48.50        18.42 o                         
 -11  -3   6         35.65         36.07         8.58 o                         
 -11  -3   5         29.99         33.33         7.30 o                         
 -11  -3   4        185.18        170.36        10.84 o                         
 -11  -3   3        138.54        119.57         9.50 o                         
 -11  -3   2        249.08        239.90        11.61 o                         
 -11  -3   1        236.17        226.76        11.08 o                         
 -11  -3   0        234.80        226.53         9.01 o                         
  11  -3   1        253.29        242.62        10.03 o                         
  11  -3   2        137.08        109.08         8.15 o                         
  11  -3   3        183.59        159.63        13.81 o                         
 -11  -3  -4         32.73         34.34         9.87 o                         
 -11  -3  -5         38.84         38.41        11.26 o                         
  11  -3   6         54.93         37.22        16.22 o                         
 -11  -2   7         41.94         44.92        12.15 o                         
 -11  -2   6        154.47        158.24        15.91 o                         
  11  -2  -5        163.76        161.45        10.33 o                         
 -11  -2   4        121.37        119.24         9.28 o                         
 -11  -2   3        176.43        176.83        10.22 o                         
 -11  -2   2         40.55         31.44         4.42 o                         
 -11  -2   1         59.29         47.44         5.09 o                         
  11  -2   0         61.28         49.46         5.67 o                         
  11  -2   1         45.34         35.58         5.35 o                         
 -11  -2  -2        181.18        156.13         7.90 o                         
 -11  -2  -3        125.17        133.80        12.60 o                         
 -11  -2  -4        153.66        152.95        13.28 o                         
 -11  -2  -5        164.35        149.08        14.89 o                         
  11  -2   6         37.97         39.69        15.78 o                         
 -11  -2  -7         55.78         92.48        24.38 o                         
 -11  -1   8         21.45         24.73        11.12 o                         
 -11  -1   7         59.83         55.26        12.42 o                         
  11  -1  -6         37.73         43.28         8.65 o                         
  11  -1  -5         13.79         10.78         6.66 o                         
  11  -1  -4        216.67        214.22        12.59 o                         
  11  -1  -3        111.62        103.42         6.27 o                         
  11  -1  -2        590.54        591.19        10.15 o                         
 -11  -1   1        340.99        352.28         8.41 o                         
  11  -1   0        360.26        377.37         8.37 o                         
  11  -1   1        598.61        609.98        11.66 o                         
 -11  -1  -2        116.05        117.59         8.23 o                         
 -11  -1  -3        237.62        233.88        10.57 o                         
  11  -1   4         13.86          5.88         7.33 o                         
 -11  -1  -5         40.22         31.43        10.25 o                         
  11  -1   6         54.38         55.39        16.49 o                         
 -11  -1  -7         19.42         40.20        21.05 o                         
 -11   0   8         43.09         80.85        18.32 o                         
 -11   0   7        116.96        121.80        14.41 o                         
  11   0  -6        198.44        213.27        13.09 o                         
  11   0  -5        287.67        297.10        14.18 o                         
  11   0  -4        208.13        204.09        10.70 o                         
  11   0  -3        427.89        428.56        11.50 o                         
  11   0  -2         39.28         37.13         4.99 o                         
  11   0  -1        151.68        148.44         5.96 o                         
  11   0   0        151.22        151.95         7.45 o                         
  11   0   1         39.36         40.73         6.05 o                         
 -11   0  -2        426.19        447.14        12.46 o                         
 -11   0  -3        208.36        201.60        10.81 o                         
 -11   0  -4        286.61        311.56        18.68 o                         
 -11   0  -5        199.04        231.83        16.58 o                         
  11   0   6        116.51         92.27        28.42 o                         
 -11   0  -7         43.23         38.44        25.73 o                         
 -11   1   8         19.37         41.18        16.16 o                         
 -11   1   7         54.44         51.81        11.64 o                         
  11   1  -6         40.33         43.06         8.55 o                         
  11   1  -5         13.83          6.04         6.52 o                         
  11   1  -4        236.94        235.72        15.04 o                         
  11   1  -3        116.49        120.21         7.81 o                         
  11   1  -2        596.34        619.52        14.92 o                         
  11   1  -1        361.67        387.15        12.01 o                         
 -11   1   0        339.66        363.09        11.63 o                         
 -11   1  -1        592.80        608.49        15.23 o                         
 -11   1  -2        111.21        107.64         7.88 o                         
 -11   1  -3        217.29        211.76        10.94 o                         
 -11   1  -4         13.82         14.75         7.43 o                         
 -11   1  -5         37.62         55.31         9.68 o                         
  11   1   6         59.76         59.59        18.53 o                         
 -11   1  -7         21.50         39.61        24.01 o                         
 -11   2   7         38.11         39.47        10.83 o                         
 -11   2   6        163.71        178.96        12.33 o                         
  11   2  -5        154.19        150.84        13.61 o                         
  11   2  -4        124.87        115.28        12.09 o                         
  11   2  -3        181.78        172.74        13.04 o                         
  11   2  -2         45.30         44.08         7.26 o                         
  11   2  -1         61.49         57.18         7.45 o                         
 -11   2   0         59.11         54.26         9.16 o                         
 -11   2  -1         40.61         35.17         6.56 o                         
 -11   2  -2        175.84        162.42        10.43 o                         
 -11   2  -3        121.62        134.60        11.51 o                         
 -11   2  -4        163.18        165.65         9.28 o                         
  11   2   5        155.06        165.29        11.84 o                         
 -11   2  -6         41.78         30.95        15.76 o                         
 -11   2  -7         56.51         86.06        28.68 o                         
 -11   3   6         38.86         51.45        15.61 o                         
 -11   3   5         32.61         37.16         8.07 o                         
  11   3  -4        183.13        200.26        14.60 o                         
  11   3  -3        137.56        123.96        12.02 o                         
 -11   3   2        252.59        254.96        11.03 o                         
 -11   3   1        235.71        248.31        12.83 o                         
 -11   3   0        235.25        244.24        11.42 o                         
 -11   3  -1        249.79        255.54        11.42 o                         
 -11   3  -2        138.04        129.83         8.40 o                         
 -11   3  -3        185.63        175.38        10.55 o                         
 -11   3  -4         30.10         40.43         8.39 o                         
 -11   3  -5         35.63          8.58        12.34 o                         
 -11   3  -6         55.95         37.38        16.05 o                         
 -11   3  -7         19.83         17.59        18.79 o                         
 -11   4   5         95.68        115.65        13.52 o                         
  11   4  -4         52.99         68.33         9.61 o                         
  11   4  -3        113.51        115.02        12.39 o                         
 -11   4   2         29.03         42.52         8.52 o                         
 -11   4   1         72.19         72.23         8.93 o                         
 -11   4   0         74.08         78.24         8.94 o                         
 -11   4  -1         31.80         41.21         6.73 o                         
 -11   4  -2        109.34        115.36         8.36 o                         
 -11   4  -3         55.68         62.98         7.35 o                         
 -11   4  -4         91.00         89.76         7.64 o                         
 -11   4  -5         77.42         80.41        11.35 o                         
 -11   5   3         44.92         49.25        15.32 o                         
 -11   5   2        102.68        124.74        11.48 o                         
 -11   5   1        106.67        119.02        11.06 o                         
 -11   5   0        110.14        129.24        11.22 o                         
 -11   5  -1         99.27        117.25        10.66 o                         
 -11   5  -2         45.78         48.96         7.76 o                         
 -11   5  -3         58.64         72.31         9.09 o                         
 -11   5  -4         23.82         22.89         7.52 o                         
 -11   6   0         58.49         60.01        15.93 o                         
 -11   6  -1         66.52         69.05        15.91 o                         
 -11   6  -2         71.98         80.83        11.53 o                         
 -11   6  -3         29.97         28.55         9.29 o                         
 -11   6  -4         38.86         52.03        13.47 o                         
 -12  -5   3         49.08         38.18        17.58 o                         
 -12  -5   2         38.95         44.50        17.57 o                         
 -12  -5   1         43.72         21.53        15.20 o                         
 -12  -5  -1         37.89         40.40        19.08 o                         
 -12  -5  -2         42.39         30.12        17.57 o                         
 -12  -5  -3         51.35         44.63        18.32 o                         
 -12  -4   4         51.87         51.02        18.03 o                         
 -12  -4   3         67.45         66.14        14.08 o                         
 -12  -4   2         84.57         82.81        11.81 o                         
 -12  -4   1         64.89         70.39        11.09 o                         
 -12  -4   0         70.58         67.14        14.99 o                         
 -12  -4  -1         84.15         80.40        19.80 o                         
 -12  -4  -2         66.14         78.55        18.52 o                         
 -12  -4  -3         49.72         60.80        17.25 o                         
 -12  -4  -4         22.26         29.02        15.13 o                         
 -12  -3   5         99.52        127.11        20.88 o                         
 -12  -3   4         61.55         66.64        12.26 o                         
 -12  -3   3         76.59         86.66         9.52 o                         
 -12  -3   2         53.88         48.14         8.36 o                         
 -12  -3   1         40.69         34.12         7.72 o                         
 -12  -3   0         40.54         43.12         7.73 o                         
 -12  -3  -1         51.58         64.45        13.60 o                         
 -12  -3  -2         72.51         78.62        14.06 o                         
 -12  -3  -3         62.82         74.31        13.96 o                         
 -12  -3  -4        101.73        102.09        17.90 o                         
 -12  -2   6         26.16         28.13        16.04 o                         
 -12  -2   5         54.49         66.16        12.74 o                         
 -12  -2   4        114.89        122.69        12.48 o                         
 -12  -2   3        158.59        174.00         9.29 o                         
 -12  -2   2        252.55        260.32        10.46 o                         
 -12  -2   1        258.97        250.76        12.15 o                         
 -12  -2   0        262.56        263.37        11.97 o                         
 -12  -2  -1        264.53        250.55        10.72 o                         
 -12  -2  -2        175.60        187.31        14.21 o                         
 -12  -2  -3        122.34        119.05        12.80 o                         
 -12  -2  -4         58.08         59.87        11.22 o                         
  12  -2   5         28.79         28.66        21.20 o                         
 -12  -1   6         61.42         62.61        17.30 o                         
 -12  -1   5        113.37        123.29        14.05 o                         
  12  -1  -4         92.24        101.58        11.28 o                         
  12  -1  -3        128.17        119.90         9.21 o                         
 -12  -1   2         45.76         50.39         7.27 o                         
  12  -1  -1         28.37         25.15         5.31 o                         
 -12  -1   0         33.22         41.31         6.64 o                         
  12  -1   1         45.53         55.08         7.80 o                         
 -12  -1  -2        127.36        134.79        12.73 o                         
 -12  -1  -3         97.73        106.25        12.19 o                         
 -12  -1  -4        115.71        112.32        12.34 o                         
  12  -1   5         63.88         68.43        25.86 o                         
 -12   0   6         42.73         34.76        11.33 o                         
  12   0  -5          2.27          5.60         7.39 o                         
  12   0  -4         81.58         75.64        10.77 o                         
  12   0  -3        120.17        134.49         7.73 o                         
  12   0  -2        211.93        224.42         9.56 o                         
 -12   0   1        349.63        373.47        13.84 o                         
 -12   0   0        348.47        378.92        13.58 o                         
 -12   0  -1        212.78        234.97        12.50 o                         
 -12   0  -2        120.06        132.77         9.97 o                         
 -12   0  -3         81.91         93.21        13.29 o                         
 -12   0  -4          2.26          5.99         9.17 o                         
  12   0   5         42.75         24.89        23.25 o                         
 -12   1   6         63.79         83.78        17.66 o                         
  12   1  -5        115.87        110.76        10.42 o                         
  12   1  -4         97.62         85.31        10.97 o                         
  12   1  -3        127.84        128.33         9.96 o                         
 -12   1   2         45.66         50.81         7.91 o                         
 -12   1   1         33.27         39.70         7.41 o                         
 -12   1   0         28.33         34.84         7.17 o                         
 -12   1  -1         45.63         50.38         8.94 o                         
 -12   1  -2        127.71        122.38         9.67 o                         
 -12   1  -3         92.35         99.51        13.21 o                         
 -12   1  -4        113.18        137.84        14.03 o                         
 -12   1  -6         45.45         59.13        25.24 o                         
 -12   2   6         28.72         34.65        15.02 o                         
 -12   2   5         58.02         62.21        11.67 o                         
  12   2  -4        122.15        123.52        12.24 o                         
 -12   2   3        175.73        189.92        11.39 o                         
 -12   2   2        264.14        274.41        13.23 o                         
 -12   2   1        263.01        277.57        12.87 o                         
 -12   2   0        258.57        257.79        12.34 o                         
 -12   2  -1        252.96        274.82        12.23 o                         
 -12   2  -2        158.48        158.99         9.87 o                         
 -12   2  -3        115.07        119.93        14.03 o                         
 -12   2  -4         54.54         62.86        13.35 o                         
 -12   2  -6         35.11         45.20        25.08 o                         
 -12   3   5        101.87        119.42        18.90 o                         
  12   3  -4         62.79         81.09        11.42 o                         
 -12   3   3         72.65         86.83        16.51 o                         
 -12   3   2         51.69         45.23        10.18 o                         
 -12   3   1         40.53         47.77         8.00 o                         
 -12   3   0         40.70         36.54         7.41 o                         
  12   3   1         53.79         55.82         9.63 o                         
  12   3   2         76.45         77.92         9.31 o                         
  12   3   3         61.59         66.65        13.68 o                         
 -12   3  -4         99.39        105.91        24.70 o                         
 -12   4   3         66.30         84.60        16.71 o                         
 -12   4   2         83.95        101.15        11.89 o                         
 -12   4   1         70.77        103.04         9.89 o                         
 -12   4   0         64.71         84.11         9.35 o                         
 -12   4  -1         84.74        100.90         9.50 o                         
 -12   4  -2         67.32         77.44         8.59 o                         
 -12   4  -3         51.88         68.85        11.30 o                         
 -12   4  -4         24.62         19.73        10.92 o                         
 -12   5   1         43.13         59.38        15.42 o                         
 -12   5   0         43.60         52.19        14.66 o                         
 -12   5  -1         39.03         50.67        13.95 o                         
 -12   5  -2         48.96         46.82         9.64 o                         
 -12   5  -3         51.06         66.07        13.86 o                         
 -13  -4   3         28.93         61.16        17.40 o                         
 -13  -4   2         57.54         51.10        17.40 o                         
 -13  -4  -3         55.62         81.73        19.00 o                         
 -13  -3   4         41.02         30.66        16.26 o                         
 -13  -3   3         58.23         70.30        17.17 o                         
 -13  -3   2         39.84         20.30        12.08 o                         
 -13  -3   0         59.82         73.46        19.26 o                         
 -13  -3  -1         41.67         47.94        17.53 o                         
 -13  -3  -2         52.29         38.59        17.48 o                         
 -13  -3  -3         42.79         38.42        16.58 o                         
 -13  -2   4         76.40         65.41        17.08 o                         
 -13  -2   3         34.60         25.91        11.65 o                         
 -13  -2   2         33.64         32.20         9.59 o                         
 -13  -2   1         28.35         35.32         9.31 o                         
 -13  -2   0         28.74         43.77        12.90 o                         
 -13  -2  -1         35.48         14.81        15.72 o                         
 -13  -2  -2         30.43         45.30        16.37 o                         
 -13  -2  -3         76.22         96.33        17.72 o                         
 -13  -1   5         62.55         49.73        16.63 o                         
 -13  -1   4         31.65         39.34        14.91 o                         
 -13  -1   3         72.12         76.77        10.57 o                         
 -13  -1   2        145.22        153.66        11.94 o                         
 -13  -1   1        188.77        202.58        12.72 o                         
 -13  -1   0        181.02        196.44        12.11 o                         
 -13  -1  -1        159.87        156.72        13.88 o                         
 -13  -1  -2         82.25        102.19        14.22 o                         
  13  -1   3         33.97         14.03        11.71 o                         
  13  -1   4         67.95         61.42        24.26 o                         
 -13   0   5         29.27         42.30        15.08 o                         
 -13   0   4         70.95         74.61        16.18 o                         
 -13   0   3          3.70          3.90         7.82 o                         
 -13   0   2         14.18         19.84         8.42 o                         
 -13   0   1          0.16          3.40         6.07 o                         
 -13   0   0          0.16          5.55         6.04 o                         
 -13   0  -1         14.18          3.54        10.84 o                         
 -13   0  -2          3.71          0.24        10.62 o                         
 -13   0  -3         70.70         93.92        13.91 o                         
 -13   1   4         33.96         15.90        14.11 o                         
 -13   1   3         82.04         80.77        11.62 o                         
 -13   1   2        160.21        157.17        10.53 o                         
 -13   1   1        180.77        192.10        10.95 o                         
 -13   1   0        189.03        206.36        11.06 o                         
 -13   1  -1        144.94        134.23        12.60 o                         
 -13   1  -2         72.31         89.69        13.70 o                         
 -13   1  -3         31.67         37.48        13.58 o                         
 -13   2   4         76.46         90.56        16.77 o                         
 -13   2   3         30.38         22.12        13.61 o                         
 -13   2   2         35.60         39.20         7.90 o                         
 -13   2   1         28.84         21.23         7.39 o                         
 -13   2   0         28.24         22.13         7.29 o                         
 -13   2  -1         33.54         23.87         7.11 o                         
 -13   2  -2         34.64         28.74         9.67 o                         
 -13   2  -3         76.17         88.73        14.98 o                         
 -13   3   3         52.27         53.50        15.27 o                         
 -13   3   2         41.76         53.00        14.14 o                         
  13   3  -1         59.63         69.13        10.52 o                         
  13   3   0         55.92         54.74        10.24 o                         
  13   3   1         39.76         50.04         9.80 o                         
 -13   3  -3         41.06         25.85        12.71 o                         
 -13   4   1         36.03         50.98        14.27 o                         
 -13   4   0         35.05         38.94        13.46 o                         
 -13   4  -1         57.45         73.70        14.58 o                         
 -14  -1   3         15.66         26.77        14.47 o                         
 -14  -1   2         11.38          2.48        13.38 o                         
 -14  -1  -2         17.04         12.94        15.66 o                         
 -14   0   3         59.24         53.29        15.63 o                         
 -14   0   2         82.94         78.98        15.94 o                         
 -14   0  -1         82.63         80.39        18.04 o                         
 -14   0  -2         59.47         53.10        16.27 o                         
 -14   1   2          9.60         19.42        12.64 o                         
 -14   1   1         10.03          8.49        12.03 o                         
  14   1   0          3.18         11.82         9.02 o                         
  14   1   1         11.34        -10.16        12.54 o                         
  14   1   2          8.93         18.72        10.12 o                         
 -14   1  -2         15.67         30.11        14.69 o                         
  14   2  -1         76.12         96.42        11.27 o                         
  14   2   0         71.82         88.33        16.79 o                         
  14   2   1         41.62         38.11        15.69 o                         
   1   0   0          0.71          0.88         1.13 o                         
   1   0   1         61.97         68.36         2.44 o                         
   1   1   0       5526.68       6185.88        31.22 o                         
   2  -3   2        719.73        948.08        10.42 o                         
   2  -3   7        452.12        395.16        13.87 o                         
  -2  -2  10         13.20          8.84         7.53 o                         
  -2  -2   8          1.37          1.48         2.14 o                         
  -2  -2   2        611.36        699.01        19.65 o                         
  -2  -2   1         17.54         24.43         5.08 o
[truncated: 124,984 more chars]
